# Supplementary material for: Vertical and horizontal environmental DNA (eDNA) patterns of fish in a shallow and well-mixed North Sea area
Source: Sci Rep. 2024 Jul 20;14:16748. doi: 10.1038/s41598-024-66912-2 (PMC11271445; doi:10.1038/s41598-024-66912-2)
Supplement: Supplementary file 1 — Supplementary Information 1. [file 41598_2024_66912_MOESM1_ESM.xlsx]

## Sheet: Filtered water volumes 
Table S1: The filtered water volumes per sample.
Sample names	Filtered volume (ml)
ft115bis_bottom_1	970
ft115bis_bottom_2	910
ft115bis_bottom_3	950
ft115bis_bottom_4	900
ft115bis_bottom_5	950
ft115bis_surface_1	1030
ft115bis_surface_2	1050
ft115bis_surface_3	1100
ft115bis_surface_4	1130
ft115bis_surface_5	750
ft120_bottom_1	1040
ft120_bottom_2	1050
ft120_bottom_3	1100
ft120_bottom_4	1010
ft120_bottom_5	1100
ft120_surface_1	1060
ft120_surface_2	700
ft120_surface_3	1060
ft120_surface_4	990
ft120_surface_5	980
ft140tris_bottom_1	150
ft140tris_bottom_2	150
ft140tris_bottom_3	200
ft140tris_bottom_4	100
ft140tris_bottom_5	150
ft230_bottom_1	560
ft230_bottom_2	560
ft230_bottom_3	575
ft230_bottom_4	570
ft230_bottom_5	540
ft330_bottom_1	660
ft330_bottom_2	740
ft330_bottom_3	660
ft330_bottom_4	700
ft330_bottom_5	680
ft421_bottom_1	1990
ft421_bottom_2	1930
ft421_bottom_3	1910
ft421_bottom_4	1940
ft421_bottom_5	1910
ft421_surface_1	1870
ft421_surface_2	1860
ft421_surface_3	1975
ft421_surface_4	1870
ft421_surface_5	1920
ft7105_bottom_1	230
ft7105_bottom_2	220
ft7105_bottom_3	270
ft7105_bottom_4	280
ft7105_bottom_5	260
ft7105_surface_1	290
ft7105_surface_2	260
ft7105_surface_3	240
ft7105_surface_4	240
ft7105_surface_5	240
ft840_bottom_1	1970
ft840_bottom_2	1870
ft840_bottom_3	1920
ft840_bottom_4	1920
ft840_bottom_5	1860
ft840_surface_1	1790
ft840_surface_2	1890
ft840_surface_3	1900
ft840_surface_4	1880
ft840_surface_5	1990
ftB03_bottom_1	420
ftB03_bottom_2	440
ftB03_bottom_3	400
ftB03_bottom_4	400
ftB03_bottom_5	420
ftB03_surface_1	470
ftB03_surface_2	470
ftB03_surface_3	460
ftB03_surface_4	440
ftB03_surface_5	440
ftBRZRbis_bottom_1	1950
ftBRZRbis_bottom_2	2000
ftBRZRbis_bottom_3	1950
ftBRZRbis_bottom_4	1960
ftBRZRbis_bottom_5	1870
ftTrack2_bottom_1	2030
ftTrack2_bottom_2	2010
ftTrack2_bottom_3	1940
ftTrack2_bottom_4	1880
ftTrack2_bottom_5	2010
ftTrack2_surface_1	1820
ftTrack2_surface_2	2000
ftTrack2_surface_3	2000
ftTrack2_surface_4	2020
ftTrack2_surface_5	2000
ftTrack3_bottom_1	1910
ftTrack3_bottom_2	1890
ftTrack3_bottom_3	1200
ftTrack3_bottom_4	1840
ftTrack3_bottom_5	1690
ftTrack3_surface_1	1625
ftTrack3_surface_2	1130
ftTrack3_surface_3	1940
ftTrack3_surface_4	1860
ftTrack3_surface_5	1850
ftTrack5_bottom_1	1330
ftTrack5_bottom_2	1340
ftTrack5_bottom_3	1690
ftTrack5_bottom_4	1480
ftTrack5_bottom_5	1610
ftTrack5_surface_1	1820
ftTrack5_surface_2	1660
ftTrack5_surface_3	1970
ftTrack5_surface_4	1950
ftTrack5_surface_5	1900
ftWBB01_bottom_1	1990
ftWBB01_bottom_2	1980
ftWBB01_bottom_3	1880
ftWBB01_bottom_4	1890
ftWBB01_bottom_5	1920
ftWT1bis_bottom_1	1710
ftWT1bis_bottom_2	1800
ftWT1bis_bottom_3	2000
ftWT1bis_bottom_4	1770
ftWT1bis_bottom_5	1880
ftWT1bis_surface_1	1770
ftWT1bis_surface_2	1880
ftWT1bis_surface_3	1670
ftWT1bis_surface_4	1740
ftWT1bis_surface_5	1780
ftWT2tris_bottom_1	1810
ftWT2tris_bottom_2	1650
ftWT2tris_bottom_3	1800
ftWT2tris_bottom_4	1650
ftWT2tris_bottom_5	1795
ftWT2tris_surface_1	1880
ftWT2tris_surface_2	1950
ftWT2tris_surface_3	1850
ftWT2tris_surface_4	1995
ftWT2tris_surface_5	2000
ftWT3bis_bottom_1	1880
ftWT3bis_bottom_2	2000
ftWT3bis_bottom_3	2130
ftWT3bis_bottom_4	1910
ftWT3bis_bottom_5	1890
ftWT3bis_surface_1	1890
ftWT3bis_surface_2	1970
ftWT3bis_surface_3	1980
ftWT3bis_surface_4	2000
ftWT3bis_surface_5	1980
Neg_DNA_1	0
Neg_Field_1	1310
Neg_Field_2	1220
Neg_Field_3	1310
Neg_Field_4	1380
Neg_Field_5	1370
Neg_Field_6	1400
Neg_Field_7	1390
Neg_Field_8	1260
Neg_Field_9	1300
Neg_Filter_1	2000
Neg_Filter_2	NA
Neg_Filter_3	1990
Neg_Filter_4	2000
Neg_Filter_5	2000
Neg_Filter_6	2000
Neg_PCR_1	0
Neg_PCR_2	0
Neg_PCR_3	0
Neg_PCR_4	0
Neg_PCR_5	0
Neg_PCR_6	0

## Sheet: DADA2 track
Table S2: DADA2 Run Track. Columns represents the filtering, denoising, merging and chimera removal steps in DADA2 pipeline, applied to sense- and antisense-oriented sequences seperately. The values in the cells represent the remaning reads per sample after each.
sample no	sample name	input sense	filter sense	denoised F	denoised R	merge F+R	input antisense	filter antisense	denoised F AS	denoised R AS	merge F+R AS	merge sense and antisense	remove chimeras	Number of ASVs	Samples incuded to the diversity analysis
1	ft115bis_bottom_1	26219	18917	18898	18886	18654	27427	16327	16309	16318	15772	34426	34337	587	X
2	ft115bis_bottom_2	4425	3373	3370	3370	3355	5203	3744	3740	3742	3606	6961	6959	261	X
3	ft115bis_bottom_3	2065	1521	1503	1518	1490	2679	1803	1788	1788	1709	3199	3197	208	X
4	ft115bis_bottom_4	12491	8608	8514	8592	8409	14767	7917	7803	7824	7424	15833	15758	485	X
5	ft115bis_bottom_5	22983	15222	15209	15216	15038	28228	16256	16227	16110	15114	30152	30136	450	X
6	ft115bis_surface_1	25685	17202	17171	17180	16998	36826	20781	20742	20760	19674	36672	36592	613	X
7	ft115bis_surface_2	24307	17638	17625	17632	17446	21139	13979	13964	13972	13299	30745	30517	471	X
8	ft115bis_surface_3	31059	24544	24541	24539	24342	32236	25140	25120	25132	24086	48428	48133	392	X
9	ft115bis_surface_4	6130	4230	4230	4228	4112	6924	4747	4742	4743	4225	8337	8333	249	X
10	ft115bis_surface_5	9652	7778	7775	7778	7712	14160	10698	10686	10695	10298	18010	17995	310	X
11	ft120_bottom_1	18328	12088	12083	12079	11940	22433	14711	14691	14709	13813	25753	25728	432	X
12	ft120_bottom_2	6810	4497	4493	4490	4448	7204	4783	4777	4778	4490	8938	8877	275	X
13	ft120_bottom_3	9088	6257	6252	6248	6191	10471	6989	6923	6984	6568	12759	12750	285	X
14	ft120_bottom_4	74	52	52	51	50	79	41	41	41	39	89	89	37	X
15	ft120_bottom_5	7333	5269	5253	5255	5165	5944	3062	3052	3056	2958	8123	8042	531	X
16	ft120_surface_1	2754	2063	2062	2063	2048	2953	2023	2019	2022	1940	3988	3986	222	X
17	ft120_surface_2	8244	5237	5229	5199	5101	16764	8295	8224	8288	7758	12859	12828	444	X
18	ft120_surface_3	16741	10641	10635	10626	10502	18447	10436	10419	10424	9875	20377	20343	415	X
19	ft120_surface_4	14353	10998	10990	10993	10938	12129	9172	9160	9168	8822	19760	19747	350	X
20	ft120_surface_5	16268	10662	10641	10637	10465	30684	14188	14176	14162	13484	23949	23663	620	X
21	ft140tris_bottom_1	31212	16197	15996	15974	15478	56270	11212	11093	11053	10713	26191	26080	1784	X
22	ft140tris_bottom_2	165	90	87	88	85	260	54	54	53	51	136	133	85	X
23	ft140tris_bottom_3	50969	29147	28916	28889	28153	54879	12491	12411	12377	12045	40198	40028	1870	X
24	ft140tris_bottom_4	28973	16283	16037	16025	15625	33669	7037	6969	6944	6735	22360	22268	1672	X
25	ft140tris_bottom_5	0	0	0	0	0	0	0	0	0	0	0	0	0
26	ft230_bottom_1	23201	15448	15426	15426	15148	22559	10635	10614	10619	10152	25300	25241	810	X
27	ft230_bottom_2	43847	30645	30593	30575	30110	49120	25926	25891	25706	25008	55118	54947	1044	X
28	ft230_bottom_3	12726	7692	7668	7660	7497	17406	5436	5422	5411	5285	12782	12680	817	X
29	ft230_bottom_4	6499	4038	4012	4016	3925	7014	2788	2776	2776	2705	6630	6591	579	X
30	ft230_bottom_5	20201	14355	14326	14319	14124	24834	12804	12781	12718	12286	26410	26334	787	X
31	ft330_bottom_1	30813	20010	19905	19910	19560	43670	19552	19488	19494	18886	38446	38182	1216	X
32	ft330_bottom_2	38129	25092	25049	25047	24752	44232	23623	23563	23553	22527	47279	47119	926	X
33	ft330_bottom_3	45255	30939	30853	30866	30403	53378	23114	23052	23031	22409	52812	52660	1330	X
34	ft330_bottom_4	2840	1574	1572	1572	1556	3259	1852	1836	1843	1675	3231	3224	245	X
35	ft330_bottom_5	49526	34256	34173	34174	33729	55366	25859	25817	25798	25032	58761	58548	1149	X
36	ft421_bottom_1	2153	1769	1765	1767	1750	2853	1901	1901	1901	1888	3638	3632	221	X
37	ft421_bottom_2	13237	10490	10475	10478	10410	18484	12359	12351	12350	12246	22656	22458	430	X
38	ft421_bottom_3	3930	3301	3299	3300	3278	4020	3036	3035	3036	3008	6286	6278	228	X
39	ft421_bottom_4	75295	59456	59418	59415	58763	80119	49958	49933	49942	49218	107981	106419	610	X
40	ft421_bottom_5	4829	3980	3979	3979	3955	4988	3508	3507	3507	3485	7440	7432	276	X
41	ft421_surface_1	7253	5809	5806	5807	5584	9216	6458	6455	6456	6195	11779	11756	291	X
42	ft421_surface_2	204756	142907	142712	142708	140530	236313	109274	109198	109172	107591	248121	246704	1056	X
43	ft421_surface_3	16991	12630	12613	12618	12493	21550	11737	11721	11730	11616	24109	23970	460	X
44	ft421_surface_4	3514	2507	2501	2502	2460	1734	898	895	895	880	3340	3332	300	X
45	ft421_surface_5	11742	9755	9734	9733	9621	12150	8875	8853	8865	8775	18396	18329	306	X
46	ft7105_bottom_1	4	0	0	0	0	26	0	0	0	0	0	0	0
47	ft7105_bottom_2	41630	23214	23014	23029	22322	48992	11480	11365	11345	10979	33301	33095	1928	X
48	ft7105_bottom_3	6412	3490	3459	3451	3362	10518	2077	2061	2055	1990	5352	5308	800	X
49	ft7105_bottom_4	51183	28745	28556	28556	27927	66367	16456	16363	16341	15651	43578	43428	1869	X
50	ft7105_bottom_5	193012	100835	100031	100016	97032	245265	51996	51624	51493	49731	146763	145961	2915	X
51	ft7105_surface_1	77556	46307	46020	46023	45036	95807	32343	32168	32114	31343	76379	76177	2191	X
52	ft7105_surface_2	19873	11069	10930	10940	10617	25679	6943	6850	6844	6592	17209	17140	1628	X
53	ft7105_surface_3	96534	53460	53005	52984	51563	133512	28333	28151	28050	27237	78800	78494	2519	X
54	ft7105_surface_4	72487	43616	43374	43347	42410	89735	28875	28690	28712	27702	70112	69764	1928	X
55	ft7105_surface_5	90530	47417	46947	46944	45508	103498	22688	22477	22452	21691	67199	66746	2472	X
56	ft840_bottom_1	23886	20090	20079	20074	19910	27716	20778	20769	20762	20427	40337	40301	514	X
57	ft840_bottom_2	29749	21628	21594	21586	21086	30599	15623	15600	15609	15133	36219	36015	577	X
58	ft840_bottom_3	2	0	0	0	0	1	0	0	0	0	0	0	0
59	ft840_bottom_4	29894	23522	23492	23495	23282	33325	22822	22801	22802	22606	45888	45857	589	X
60	ft840_bottom_5	10655	7579	7560	7561	7427	12876	6709	6701	6697	6544	13971	13937	591	X
61	ft840_surface_1	40709	30893	30677	30797	30254	49371	29393	29358	29372	28903	59157	59059	713	X
62	ft840_surface_2	151802	104080	103840	103874	101851	182191	83343	83234	83235	81427	183278	182465	1098	X
63	ft840_surface_3	3	1	1	1	1	0	0	0	0	0	1	1	1
64	ft840_surface_4	3420	2298	2292	2295	2233	3834	1766	1763	1759	1713	3946	3938	381	X
65	ft840_surface_5	1589	1320	1319	1319	1312	1874	1345	1327	1344	1317	2629	2627	153	X
66	ftB03_bottom_1	56723	30442	30266	30229	29505	46311	13867	13790	13760	13358	42863	42535	1799	X
67	ftB03_bottom_2	1618	1069	1063	1065	1047	3233	1342	1340	1337	1281	2328	2321	378	X
68	ftB03_bottom_3	10599	6271	6229	6240	6082	8132	2842	2820	2820	2733	8815	8784	868	X
69	ftB03_bottom_4	4683	2934	2918	2914	2863	6176	1734	1729	1725	1681	4544	4538	717	X
70	ftB03_bottom_5	63756	37632	37492	37486	36766	73786	26182	26071	26018	24845	61611	61396	1598	X
71	ftB03_surface_1	269398	161933	161281	161249	158112	272658	95786	95416	95265	91894	250006	248561	2573	X
72	ftB03_surface_2	11609	6967	6944	6945	6835	19296	8072	8039	8036	7624	14459	14429	825	X
73	ftB03_surface_3	283706	171776	171037	171059	167744	340907	113339	112920	112615	109255	276999	275318	2937	X
74	ftB03_surface_4	48608	30599	30454	30439	29919	47409	20449	20335	20304	19538	49457	49293	1472	X
75	ftB03_surface_5	19633	11962	11883	11891	11635	27982	9287	9222	9213	8922	20557	20449	1309	X
76	ftBRZRbis_bottom_1	2638	2182	2180	2182	2154	3343	2218	2216	2216	2196	4350	4283	277	X
77	ftBRZRbis_bottom_2	6487	5365	5356	5359	5312	9604	7069	7066	7064	6995	12307	12303	352	X
78	ftBRZRbis_bottom_3	2606	2114	2111	2111	2096	3140	2042	2022	2039	1999	4095	4070	283	X
79	ftBRZRbis_bottom_4	27209	21530	21523	21292	21047	36251	25573	25367	25424	24855	45902	44272	526	X
80	ftBRZRbis_bottom_5	3278	2523	2521	2520	2502	3206	2186	2185	2185	2152	4654	4646	323	X
81	ftTrack2_bottom_1	5795	4227	4211	4202	4155	5781	3035	3029	3029	2944	7099	7066	453	X
82	ftTrack2_bottom_2	41558	31508	31470	31460	31189	49310	28997	28980	28972	28356	59545	59421	768	X
83	ftTrack2_bottom_3	4053	3245	3241	3241	3209	4776	2864	2860	2859	2815	6024	6000	355	X
84	ftTrack2_bottom_4	0	0	0	0	0	1	0	0	0	0	0	0	0
85	ftTrack2_bottom_5	22469	16767	16755	16755	16643	22763	12920	12905	12902	12661	29304	29265	564	X
86	ftTrack2_surface_1	54675	40097	39997	39990	39511	61560	29138	29107	29104	28238	67749	67075	788	X
87	ftTrack2_surface_2	77544	52094	51937	51932	51246	80450	34617	34542	34542	33148	84394	83017	1055	X
88	ftTrack2_surface_3	123600	90019	89810	89800	88455	145526	66808	66736	66693	63962	152417	150783	1094	X
89	ftTrack2_surface_4	31858	22098	22000	22011	21718	34728	13791	13766	13762	13219	34937	34655	882	X
90	ftTrack2_surface_5	52729	37749	37659	37681	37235	60796	28988	28965	28729	27858	65093	64377	857	X
91	ftTrack3_bottom_1	914	649	648	648	639	1542	961	960	961	916	1555	1554	209	X
92	ftTrack3_bottom_2	18466	14698	14692	14691	14586	16996	11207	11199	11200	10936	25522	25491	444	X
93	ftTrack3_bottom_3	81471	57926	57815	57811	56980	95147	46105	46045	45949	44652	101632	100692	1294	X
94	ftTrack3_bottom_4	3967	2906	2896	2888	2850	6528	2964	2960	2956	2861	5711	5684	421	X
95	ftTrack3_bottom_5	30849	22448	22413	22417	22232	31936	17670	17629	17639	17098	39330	39247	838	X
96	ftTrack3_surface_1	48404	34185	34154	34158	33804	53878	25745	25709	25700	24854	58658	58465	922	X
97	ftTrack3_surface_2	16009	11091	11055	11053	10906	18061	7577	7564	7551	7329	18235	18177	766	X
98	ftTrack3_surface_3	1943	1407	1406	1406	1386	2050	1221	1215	1219	1171	2557	2553	235	X
99	ftTrack3_surface_4	16456	12195	12177	12175	12035	16036	8676	8669	8661	8440	20475	20434	593	X
100	ftTrack3_surface_5	34230	25159	25100	25099	24841	34449	17866	17835	17836	17357	42198	41974	854	X
101	ftTrack5_bottom_1	10047	7071	7061	7057	6972	11330	6061	6055	6053	5925	12897	12871	557	X
102	ftTrack5_bottom_2	189859	138415	138165	138145	136923	209917	104617	104516	104478	102152	239075	237621	1114	X
103	ftTrack5_bottom_3	19154	12974	12929	12915	12696	22953	11447	11393	11383	11047	23743	23375	873	X
104	ftTrack5_bottom_4	115	51	51	49	48	150	23	23	23	23	71	71	12
105	ftTrack5_bottom_5	6211	4382	4361	4359	4312	6078	3336	3327	3324	3254	7566	7494	486	X
106	ftTrack5_surface_1	76544	59062	58941	58906	58187	72414	46779	46667	46681	45449	103636	102283	820	X
107	ftTrack5_surface_2	98752	70835	70718	70706	70019	134383	70722	70647	70608	68864	138883	137727	1217	X
108	ftTrack5_surface_3	50212	35187	35144	35143	34843	56838	30250	30172	30192	29169	64012	63771	957	X
109	ftTrack5_surface_4	6978	5533	5527	5527	5491	7610	5558	5548	5555	5416	10907	10887	246	X
110	ftTrack5_surface_5	32618	25442	25428	25428	25073	33103	22229	22219	22216	21790	46863	46813	625	X
111	ftWBB01_bottom_1	18761	14061	14041	14038	13883	19944	9918	9909	9901	9697	23580	23480	579	X
112	ftWBB01_bottom_2	5133	4312	4309	4309	4274	6561	4589	4586	4587	4521	8795	8789	266	X
113	ftWBB01_bottom_3	7719	5967	5966	5965	5904	7656	4034	4033	4032	3980	9884	9652	306	X
114	ftWBB01_bottom_4	20660	16006	15999	15990	15824	20977	12799	12499	12787	12084	27908	27828	484	X
115	ftWBB01_bottom_5	9669	7791	7773	7777	7705	10155	6447	6438	6434	6344	14049	14002	379	X
116	ftWT1bis_bottom_1	103756	68184	68033	68004	67135	103555	55813	55712	55647	54151	121286	120137	1259	X
117	ftWT1bis_bottom_2	29800	23944	23929	23925	23745	42379	28278	28256	28256	27831	51576	51266	593	X
118	ftWT1bis_bottom_3	35297	27109	27022	27014	26680	46723	28886	28630	28825	28047	54727	53443	876	X
119	ftWT1bis_bottom_4	41212	34367	34166	34288	33309	43426	31168	31126	31126	30589	63898	63259	653	X
120	ftWT1bis_bottom_5	52496	42767	42726	42717	42452	50679	32011	31995	31994	31614	74066	73940	650	X
121	ftWT1bis_surface_1	39594	28956	28945	28942	28643	40491	19290	19285	19274	18806	47449	47361	612	X
122	ftWT1bis_surface_2	46205	32053	31957	31971	31639	57388	30954	30812	30856	30045	61684	61126	780	X
123	ftWT1bis_surface_3	109571	78681	78552	78540	77613	104526	50382	50339	50309	48953	126566	125955	925	X
124	ftWT1bis_surface_4	7602	5567	5540	5549	5462	8169	4290	4282	4280	4180	9642	9589	529	X
125	ftWT1bis_surface_5	39332	30819	30792	30780	30055	41225	24048	24019	24012	23243	53298	53213	666	X
126	ftWT2tris_bottom_1	28666	23937	23927	23923	23749	30249	21035	21002	21001	20749	44498	44444	496	X
127	ftWT2tris_bottom_2	49712	36809	36732	36717	36313	39611	19917	19872	19874	19529	55842	55290	799	X
128	ftWT2tris_bottom_3	3714	3021	3016	3015	2991	3866	2505	2500	2500	2468	5459	5451	385	X
129	ftWT2tris_bottom_4	33986	23822	23758	23743	23387	26294	13471	13428	13424	13056	36443	35963	784	X
130	ftWT2tris_bottom_5	35432	27330	27290	27270	27044	43409	25819	25798	25790	25329	52373	52189	692	X
131	ftWT2tris_surface_1	40926	30880	30837	30836	30512	43617	23986	23969	23961	23361	53873	53606	752	X
132	ftWT2tris_surface_2	138092	109195	109087	109064	108243	135267	87608	87535	87518	86271	194514	193781	768	X
133	ftWT2tris_surface_3	8184	6705	6687	6699	6640	11203	6585	6581	6585	6488	13128	13087	402	X
134	ftWT2tris_surface_4	3641	2938	2935	2934	2889	5564	3562	3560	3556	3486	6375	6350	334	X
135	ftWT2tris_surface_5	88765	62515	62374	62022	61326	109352	50082	49967	49981	48022	109348	108095	1165	X
136	ftWT3bis_bottom_1	0	0	0	0	0	1	0	0	0	0	0	0	0
137	ftWT3bis_bottom_2	17427	12746	12729	12733	12595	18284	10056	10049	10047	9694	22289	22232	621	X
138	ftWT3bis_bottom_3	2173	1739	1738	1738	1719	3741	2458	2456	2376	2331	4050	4047	266	X
139	ftWT3bis_bottom_4	23620	17491	17470	17471	17358	25846	15541	15535	15532	15224	32582	32562	491	X
140	ftWT3bis_bottom_5	10531	8441	8432	8430	8375	12100	7720	7715	7713	7615	15990	15898	385	X
141	ftWT3bis_surface_1	79102	60196	60154	60155	59619	83718	46775	46752	46742	45563	105182	104945	790	X
142	ftWT3bis_surface_2	67550	48811	48724	48759	48243	71686	37803	37773	37748	36714	84957	84576	772	X
143	ftWT3bis_surface_3	259298	182125	181515	181479	178992	263627	135807	135328	135318	130149	309141	301195	1198	X
144	ftWT3bis_surface_4	9266	6697	6682	6685	6598	15131	7660	7649	7649	7392	13990	13931	539	X
145	ftWT3bis_surface_5	45932	34022	33967	33979	33693	52808	28235	28179	28199	27516	61209	60705	686	X
146	Neg_DNA_1	7614	6963	6925	6959	6875	8491	7025	7025	7025	6949	13824	13823	40
147	Neg_Field_1	14944	6175	6137	6170	6106	19055	5849	5844	5844	5711	11817	11810	134
148	Neg_Field_2	2150	475	474	474	472	2354	178	178	178	173	645	645	42
149	Neg_Field_3	41303	19891	19815	19825	19634	44688	10355	10337	10327	10091	29725	29705	357
150	Neg_Field_4	35737	10246	10157	10216	9742	45117	4159	4130	4122	3800	13542	13429	314
151	Neg_Field_5	21100	4859	4813	4855	4755	23212	1946	1918	1937	1867	6622	6621	195
152	Neg_Field_6	51099	13215	13138	13173	12958	36523	3436	3418	3420	3284	16242	16224	337
153	Neg_Field_7	4013	1734	1724	1719	1698	4491	863	861	854	822	2520	2519	208
154	Neg_Field_8	16347	6977	6964	6958	6932	17507	2504	2502	2500	2473	9405	9401	202
155	Neg_Field_9	22774	12140	12102	12095	12013	35682	11662	11648	11640	11517	23530	23494	246
156	Neg_Filter_1	1154	151	151	149	148	1063	99	95	95	93	241	241	29
157	Neg_Filter_2	3039	2129	2125	2124	2117	3074	2010	2010	2002	1991	4108	4105	46
158	Neg_Filter_3	89929	5790	5736	5764	5653	75073	824	809	794	674	6327	6310	93
159	Neg_Filter_4	87111	20744	20603	20649	20318	103426	10946	10921	10905	10354	30672	30592	236
160	Neg_Filter_5	1428	316	313	315	313	1618	86	84	84	76	389	389	63
161	Neg_Filter_6	43298	15788	15771	15769	15699	64468	4255	4223	4242	3832	19531	19521	136
162	Neg_PCR_1	276	10	9	9	0	284	0	0	0	0	0	0	0
163	Neg_PCR_2	14	4	4	4	0	9	0	0	0	0	0	0	0
164	Neg_PCR_3	2	0	0	0	0	4	0	0	0	0	0	0	0
165	Neg_PCR_4	0	0	0	0	0	0	0	0	0	0	0	0	0
166	Neg_PCR_5	4	0	0	0	0	3	1	1	1	0	0	0	0
167	Neg_PCR_6	514	490	490	490	489	716	648	648	648	647	1136	1135	7

## Sheet: Primer tags
F-primer name	F-primer tag	R-primer name	R-primer tag	Demultiplex name
Mifish_UE_F_113	AACTGA	MiRish_UE_R_113	GGTGTGTCTA	ftWT2tris_surface_1
Mifish_UE_F_114	ATTCGC	MiRish_UE_R_114	CCACACCGCT	ftWT2tris_surface_2
Mifish_UE_F_116	TTCAGA	MiRish_UE_R_116	ACCTCCAGAA	ftWT2tris_surface_3
Mifish_UE_F_118	TTGCCA	MiRish_UE_R_118	CCTACATGCT	ftWT2tris_surface_4
Mifish_UE_F_119	GACAGT	MiRish_UE_R_119	AGGCGGATTA	ftWT2tris_surface_5
Mifish_UE_F_120	TGTCAC	MiRish_UE_R_120	CCTCAACAGT	ftWT2tris_bottom_1
Mifish_UE_F_121	AAGACT	MiRish_UE_R_121	GAGGTCGCCT	ftWT2tris_bottom_2
Mifish_UE_F_122	TCGTTA	MiRish_UE_R_122	CCTCCACGTA	ftWT2tris_bottom_3
Mifish_UE_F_123	ACGCAT	MiRish_UE_R_123	GGAGGCGCCT	ftWT2tris_bottom_4
Mifish_UE_F_124	TGCCTA	MiRish_UE_R_124	CCTCCAAGAT	neg_PCR_1
Mifish_UE_F_125	CTACGA	MiRish_UE_R_125	GGAGGTCCTA	ftWT2tris_bottom_5
Mifish_UE_F_126	TGTACT	MiRish_UE_R_126	CCTACCGAGA	ftWT1bis_surface_1
Mifish_UE_F_127	GAATCA	MiRish_UE_R_127	AGGTGGTCCT	ftWT1bis_surface_2
Mifish_UE_F_129	CATCGT	MiRish_UE_R_129	AGGAGGACAT	ftWT1bis_surface_3
Mifish_UE_F_131	TCAGGC	MiRish_UE_R_131	TGAGGTCTGA	ftWT1bis_surface_4
Mifish_UE_F_132	TGCTAT	MiRish_UE_R_132	CCTACCAGCA	ftWT1bis_surface_5
Mifish_UE_F_133	CAGTAA	MiRish_UE_R_133	AGGCGGTATT	ftWT1bis_bottom_1
Mifish_UE_F_134	GTCAAC	MiRish_UE_R_134	CCTCCAACGA	ftWT1bis_bottom_2
Mifish_UE_F_137	GCAGAT	MiRish_UE_R_137	CGGTATGGCA	ftWT1bis_bottom_3
Mifish_UE_F_138	TACGCA	MiRish_UE_R_138	ACCACACTGA	ftWT1bis_bottom_4
Mifish_UE_F_190	AGGTCAC	MiRish_UE_R_190	CCAAGCCAT	ftWT1bis_bottom_5
Mifish_UE_F_192	GTGATGC	MiRish_UE_R_192	CACCAGCAT	ftTrack2_surface_1
Mifish_UE_F_195	ACAGATC	MiRish_UE_R_195	GTAGTCGAT	ftTrack2_surface_2
Mifish_UE_F_196	GGTCGAT	MiRish_UE_R_196	CCACGTTAT	ftTrack2_surface_3
Mifish_UE_F_197	TACTCGC	MiRish_UE_R_197	GGTTATTCT	ftTrack2_surface_4
Mifish_UE_F_198	GTCCTAT	MiRish_UE_R_198	CCACGACCT	ftTrack2_surface_5
Mifish_UE_F_199	TCAAGTA	MiRish_UE_R_199	GGCTGAATT	ftTrack2_bottom_1
Mifish_UE_F_201	GTAACCA	MiRish_UE_R_201	AGTGTCTCT	ftTrack2_bottom_2
Mifish_UE_F_203	ACGGTGC	MiRish_UE_R_203	TGGTACCAT	ftTrack2_bottom_3
Mifish_UE_F_207	GCACCGT	MiRish_UE_R_207	AGTTCGGCT	ftTrack2_bottom_4
Mifish_UE_F_209	AGTACTT	MiRish_UE_R_209	TGCTTCGAT	ftTrack2_bottom_5
Mifish_UE_F_212	TACCTGA	MiRish_UE_R_212	CCACTCGTT	ftTrack3_surface_1
Mifish_UE_F_213	GCAGTAT	MiRish_UE_R_213	GGTCTCTAT	ftTrack3_surface_2
Mifish_UE_F_214	TAGTCAA	MiRish_UE_R_214	CCTTGGATT	ftTrack3_surface_3
Mifish_UE_F_215	CGCACTC	MiRish_UE_R_215	GAGGTCTCT	ftTrack3_surface_4
Mifish_UE_F_217	GTGGTCA	MiRish_UE_R_217	GGCTACCTT	ftTrack3_surface_5
Mifish_UE_F_218	GCGAGTC	MiRish_UE_R_218	CCTAGTAAT	ftTrack3_bottom_1
Mifish_UE_F_220	TAGGCGT	MiRish_UE_R_220	ACCAAGCCT	ftTrack3_bottom_2
Mifish_UE_F_222	GAACGTA	MiRish_UE_R_222	CCTAGCGTT	ftTrack3_bottom_3
Mifish_UE_F_224	TCGAACA	MiRish_UE_R_224	CCTACGTAT	ftTrack3_bottom_4
Mifish_UE_F_225	AACTTAGC	MiRish_UE_R_225	GAGTGTTCT	ftTrack3_bottom_5
Mifish_UE_F_227	TAATATGC	MiRish_UE_R_227	AGGCCGCAT	ftTrack5_surface_1
Mifish_UE_F_233	GAACTAGC	MiRish_UE_R_233	AGGTGTCCT	ftTrack5_surface_2
Mifish_UE_F_235	GATAACTC	MiRish_UE_R_235	AGGTGCGTT	neg_PCR_2
Mifish_UE_F_237	GGAACCTT	MiRish_UE_R_237	ATGGTGTCT	ftTrack5_surface_3
Mifish_UE_F_238	TTCTATGT	MiRish_UE_R_238	ACCACAGCT	ftTrack5_surface_4
Mifish_UE_F_239	AACACGTC	MiRish_UE_R_239	CGTGGTTAT	ftTrack5_surface_5
Mifish_UE_F_241	GGAATTCT	MiRish_UE_R_241	GGTGGATCT	ftTrack5_bottom_1
Mifish_UE_F_242	ATTGCCTC	MiRish_UE_R_242	CCACTGCAT	ftTrack5_bottom_2
Mifish_UE_F_243	GAGAATGC	MiRish_UE_R_243	GGCGTGACT	ftTrack5_bottom_3
Mifish_UE_F_248	TTCTGATC	MiRish_UE_R_248	CCTCCTGAT	ftTrack5_bottom_4
Mifish_UE_F_251	GGAAGATC	MiRish_UE_R_251	GCGGCCTAT	ftTrack5_bottom_5
Mifish_UE_F_252	ATCTCCGT	MiRish_UE_R_252	CCTATAGCT	ftWT3bis_surface_1
Mifish_UE_F_253	TGAACCAC	MiRish_UE_R_253	AGTTGGCTT	ftWT3bis_surface_2
Mifish_UE_F_254	AGCTTGGT	MiRish_UE_R_254	CCAACCGCT	ftWT3bis_surface_3
Mifish_UE_F_258	TTCGAATT	MiRish_UE_R_258	CCTCAAGTT	ftWT3bis_surface_4
Mifish_UE_F_260	TTCAGCTT	MiRish_UE_R_260	CCTCAGACT	ftWT3bis_surface_5
Mifish_UE_F_276	TCTACCGA	MiRish_UE_R_276	CACTACGT	ftWT3bis_bottom_1
Mifish_UE_F_277	GAATCTAC	MiRish_UE_R_277	GCTTGAGT	ftWT3bis_bottom_2
Mifish_UE_F_278	TTGCACCT	MiRish_UE_R_278	CCGACATA	ftWT3bis_bottom_3
Mifish_UE_F_279	GAACGTTA	MiRish_UE_R_279	AGTGATCA	ftWT3bis_bottom_4
Mifish_UE_F_280	TTGTCGAC	MiRish_UE_R_280	CACCGCAT	ftWT3bis_bottom_5
Mifish_UE_F_281	GAATCGGT	MiRish_UE_R_281	GCTTCGGA	ft330_bottom_1
Mifish_UE_F_282	CTTAGCAA	MiRish_UE_R_282	CCGAGTCA	ft330_bottom_2
Mifish_UE_F_283	GAATTACT	MiRish_UE_R_283	AGTTCCTT	ft330_bottom_3
Mifish_UE_F_284	TTCCGCAC	MiRish_UE_R_284	CCAATTGA	ft330_bottom_4
Mifish_UE_F_287	AATAACGT	MiRish_UE_R_287	GGTCTATA	ft330_bottom_5
Mifish_UE_F_288	TCTCCGAA	MiRish_UE_R_288	CACTAGAA	Neg_Filter_1
Mifish_UE_F_290	TTCAGTCC	MiRish_UE_R_290	CCTTGTGA	Neg_Field_1
Mifish_UE_F_291	GAATGCGA	MiRish_UE_R_291	GATGGCAT	Neg_Field_2
Mifish_UE_F_293	ATAACTGT	MiRish_UE_R_293	GCTCATTA	Neg_Field_3
Mifish_UE_F_294	TTGTAACA	MiRish_UE_R_294	CCGACGCT	Neg_Filter_2
Mifish_UE_F_295	AGACACTC	MiRish_UE_R_295	AGGCAAGT	ftB03_surface_1
Mifish_UE_F_296	TTCGTGAT	MiRish_UE_R_296	CCTGCCAA	ftB03_surface_2
Mifish_UE_F_297	AGAAGCCT	MiRish_UE_R_297	AGGTGTCT	ftB03_surface_3
Mifish_UE_F_299	AACAGTAT	MiRish_UE_R_299	GTAGGACA	ftB03_surface_4
Mifish_UE_F_300	TTGCATTA	MiRish_UE_R_300	CCGCCTAT	ftB03_surface_5
Mifish_UE_F_301	AACCGACT	MiRish_UE_R_301	GAGGCTGT	ftB03_bottom_1
Mifish_UE_F_302	TTGGAGCC	MiRish_UE_R_302	CCTAAGTA	ftB03_bottom_2
Mifish_UE_F_305	ATAATGTC	MiRish_UE_R_305	TGCGGACA	ftB03_bottom_3
Mifish_UE_F_306	TTGTCAGT	MiRish_UE_R_306	CCTATCGT	ftB03_bottom_4
Mifish_UE_F_308	TGCCATCC	MiRish_UE_R_308	ACCATAGA	ftB03_bottom_5
Mifish_UE_F_309	ATAACGCA	MiRish_UE_R_309	CGGTTATT	ft7105_surface_1
Mifish_UE_F_311	AACGACAT	MiRish_UE_R_311	TGTGCGGA	ft7105_surface_2
Mifish_UE_F_313	AACGATACC	MiRish_UE_R_313	GGTTATCT	ft7105_surface_3
Mifish_UE_F_315	AACATCGAC	MiRish_UE_R_315	GGTGTGCA	ft7105_surface_4
Mifish_UE_F_317	AACACTGCC	MiRish_UE_R_317	CGGTCGTA	ft7105_surface_5
Mifish_UE_F_318	TTGTACCTC	MiRish_UE_R_318	CCTAGTAT	neg_PCR_3
Mifish_UE_F_320	TTCTTGCAC	MiRish_UE_R_320	CCTCAAGA	ft7105_bottom_1
Mifish_UE_F_321	GAAGAATTC	MiRish_UE_R_321	GAGGTCTT	ft7105_bottom_2
Mifish_UE_F_332	TTGGTTAAC	MiRish_UE_R_332	CCGCAACT	ft7105_bottom_3
Mifish_UE_F_334	TTCTGTATC	MiRish_UE_R_334	CCTCAGAT	ft7105_bottom_4
Mifish_UE_F_337	AGAAGATTC	MiRish_UE_R_337	AGGACCGT	ft7105_bottom_5
Mifish_UE_F_338	TTCTAGATT	MiRish_UE_R_338	CCTGATCT	ftBRZRbis_bottom_1
Mifish_UE_F_339	AAGAAGCAT	MiRish_UE_R_339	TATGTTCT	ftBRZRbis_bottom_2
Mifish_UE_F_342	TTCTATGAC	MiRish_UE_R_342	CCTGCATT	ftBRZRbis_bottom_3
Mifish_UE_F_343	AAGAATGTC	MiRish_UE_R_343	TGATGGCT	ftBRZRbis_bottom_4
Mifish_UE_F_345	AACACCGTT	MiRish_UE_R_345	TCGTGATT	ftBRZRbis_bottom_5
Mifish_UE_F_346	TTGCTCCAC	MiRish_UE_R_346	CCACACGT	ft421_surface_1
Mifish_UE_F_361	AGACAACTC	MiRish_UE_R_361	CGTCCTA	ft421_surface_2
Mifish_UE_F_362	TTCGGCATT	MiRish_UE_R_362	ATATCGA	ft421_surface_3
Mifish_UE_F_363	GAATCTAAC	MiRish_UE_R_363	GCGGAGT	ft421_surface_4
Mifish_UE_F_365	GAACCAATC	MiRish_UE_R_365	GTCCACA	ft421_surface_5
Mifish_UE_F_366	TTGGTCTAT	MiRish_UE_R_366	AGTCTAA	ft421_bottom_1
Mifish_UE_F_367	GAACTGGTC	MiRish_UE_R_367	TGAGACA	ft421_bottom_2
Mifish_UE_F_369	AACACGAAT	MiRish_UE_R_369	TCCTGAA	ft421_bottom_3
Mifish_UE_F_370	TGTTGACTC	MiRish_UE_R_370	ATAGGCA	ft421_bottom_4
Mifish_UE_F_371	ATAACAGAC	MiRish_UE_R_371	GCTAATT	ft421_bottom_5
Mifish_UE_F_373	AAGAAGTCC	MiRish_UE_R_373	CTTGATA	ft840_surface_1
Mifish_UE_F_375	AGAAGGCAT	MiRish_UE_R_375	AATTCGT	ft840_surface_2
Mifish_UE_F_376	ATGCCTTCC	MiRish_UE_R_376	GGAGGCT	ft840_surface_3
Mifish_UE_F_377	GAACTAACT	MiRish_UE_R_377	TTCGGTA	ft840_surface_4
Mifish_UE_F_378	TTCGGTTAC	MiRish_UE_R_378	AAGTACA	ft840_surface_5
Mifish_UE_F_379	GAACGACTT	MiRish_UE_R_379	CATTGTA	ft840_bottom_1
Mifish_UE_F_380	TTGTCTACT	MiRish_UE_R_380	AGCGCCT	ft840_bottom_2
Mifish_UE_F_381	AGAAGAGCT	MiRish_UE_R_381	GATCTCA	ft840_bottom_3
Mifish_UE_F_383	GAATCTCCT	MiRish_UE_R_383	ATTCGTA	ft840_bottom_4
Mifish_UE_F_385	GAACTTCAT	MiRish_UE_R_385	TCATAGT	ft840_bottom_5
Mifish_UE_F_386	TTCGAGGCC	MiRish_UE_R_386	AATGCTA	neg_PCR_4
Mifish_UE_F_387	AATAAGATC	MiRish_UE_R_387	CGGAAGT	Neg_Filter_3
Mifish_UE_F_389	AACATGCTC	MiRish_UE_R_389	CTGTCTA	Neg_Field_5
Mifish_UE_F_390	TGTTCAACC	MiRish_UE_R_390	CTCATGA	Neg_Field_6
Mifish_UE_F_391	AAGACAATT	MiRish_UE_R_391	TAGCGCT	Neg_Field_4
Mifish_UE_F_392	TTCCATGCT	MiRish_UE_R_392	CGATTGT	ftWBB01_bottom_1
Mifish_UE_F_393	GGAACAGTC	MiRish_UE_R_393	AGTTCCA	ftWBB01_bottom_2
Mifish_UE_F_394	TGTTGCACT	MiRish_UE_R_394	CAAGATT	ftWBB01_bottom_3
Mifish_UE_F_395	AACCTAGTC	MiRish_UE_R_395	TCCAGCT	ftWBB01_bottom_4
Mifish_UE_F_397	AACGAAGAT	MiRish_UE_R_397	GCGCTTA	ftWBB01_bottom_5
Mifish_UE_F_398	TTGCCTCACC	MiRish_UE_R_398	CACGGCT	ft230_bottom_3
Mifish_UE_F_399	AACACAGCTC	MiRish_UE_R_399	TCGGCTA	ft230_bottom_4
Mifish_UE_F_400	TTGTGCATCC	MiRish_UE_R_400	CCTCGCA	ft230_bottom_5
Mifish_UE_F_402	TTCTTGAACC	MiRish_UE_R_402	CAATAGA	ft230_bottom_1
Mifish_UE_F_403	AAGAATGTTC	MiRish_UE_R_403	GGCGTAA	ft230_bottom_2
Mifish_UE_F_404	TTCTGAACTC	MiRish_UE_R_404	CTATGCT	ft120_surface_1
Mifish_UE_F_405	GGAACAGCTC	MiRish_UE_R_405	GCCTCTA	ft120_surface_3
Mifish_UE_F_407	AGAATCGTTC	MiRish_UE_R_407	GTCAGAA	ft120_surface_4
Mifish_UE_F_408	TTCGAATCTC	MiRish_UE_R_408	CCGTTCA	ft120_surface_2
Mifish_UE_F_409	GAATCGCCTC	MiRish_UE_R_409	GTGCATT	neg_PCR_5
Mifish_UE_F_410	TTCGACATCC	MiRish_UE_R_410	ACTCGGT	ft120_surface_5
Mifish_UE_F_411	GAACATAACC	MiRish_UE_R_411	CGTGTGA	ft120_bottom_1
Mifish_UE_F_412	TTCTGACTCC	MiRish_UE_R_412	CAACGAT	ft120_bottom_2
Mifish_UE_F_414	TTCTCAGACC	MiRish_UE_R_414	ACCTAGA	ft120_bottom_3
Mifish_UE_F_415	GAGAATTCTC	MiRish_UE_R_415	CAGTCCT	ft120_bottom_4
Mifish_UE_F_416	TTGTCCAATC	MiRish_UE_R_416	CTCAGTT	ft120_bottom_5
Mifish_UE_F_417	AACGAACCTC	MiRish_UE_R_417	ACGTGTA	ft115bis_surface_1
Mifish_UE_F_418	TGTGGTACTC	MiRish_UE_R_418	CTAACGT	ft115bis_surface_2
Mifish_UE_F_419	AACACTGTCC	MiRish_UE_R_419	GTGTCAT	ft115bis_surface_3
Mifish_UE_F_420	TTGTAATACC	MiRish_UE_R_420	CCACTGA	ft115bis_surface_4
Mifish_UE_F_422	TTCGATCTTC	MiRish_UE_R_422	CCAGCCT	ft115bis_surface_5
Mifish_UE_F_423	AGAATGACTC	MiRish_UE_R_423	TGGCGTA	ft115bis_bottom_1
Mifish_UE_F_426	TTCTTAGTTC	MiRish_UE_R_426	CCGTGAT	ft115bis_bottom_2
Mifish_UE_F_428	TTCTAGCCTC	MiRish_UE_R_428	CCTATGT	ft115bis_bottom_3
Mifish_UE_F_432	TTGGTAATTC	MiRish_UE_R_432	CCGCACT	ft115bis_bottom_4
Mifish_UE_F_436	TTCATGTCTC	MiRish_UE_R_436	ACCACGT	ft115bis_bottom_5
Mifish_UE_F_437	GAGAATGACC	MiRish_UE_R_437	CTGGTAT	ft140tris_bottom_1
Mifish_UE_F_440	TTGGCACATC	MiRish_UE_R_440	CCGACTT	ft140tris_bottom_2
Mifish_UE_F_442	TGTACGTCTC	MiRish_UE_R_442	CCTGAAT	ft140tris_bottom_3
Mifish_UE_F_446	TTCCTGGATC	MiRish_UE_R_446	ACAAGAT	ft140tris_bottom_4
Mifish_UE_F_448	ATTGTGTCTC	MiRish_UE_R_448	GTTCAT	ft140tris_bottom_5
Mifish_UE_F_449	GAACGAACCT	MiRish_UE_R_449	CGCTCA	Neg_Filter_4
Mifish_UE_F_450	TTCTTGCAAT	MiRish_UE_R_450	TAGCTT	Neg_Filter_5
Mifish_UE_F_451	AAGAATCGCA	MiRish_UE_R_451	ACTGCT	Neg_Filter_6
Mifish_UE_F_453	GAAGAATTAC	MiRish_UE_R_453	GTAACT	Neg_Field_7
Mifish_UE_F_454	ATCTTGGCTT	MiRish_UE_R_454	GATCTA	Neg_Field_8
Mifish_UE_F_455	GAGAATCGTT	MiRish_UE_R_455	ATAGCA	Neg_Field_9
Mifish_UE_F_457	GAAGAAGATC	MiRish_UE_R_457	GCCTAA	neg_PCR_6
Mifish_UE_F_458	TTCTTCCGAA	MiRish_UE_R_458	AGTCTT	Neg_DNA_1
