# Supplementary material for: Vertical and horizontal environmental DNA (eDNA) patterns of fish in a shallow and well-mixed North Sea area
Source: Sci Rep. 2024 Jul 20;14:16748. doi: 10.1038/s41598-024-66912-2 (PMC11271445; doi:10.1038/s41598-024-66912-2)
Supplement: Supplementary file 2 — Supplementary Information 2. [file 41598_2024_66912_MOESM2_ESM.xlsx]

## Sheet: Blast Against Referencec DB
ASV	sseqid	staxids	Kingdom	Phylum	Class	Order	Family	Genus	Species	pident	qlen	length	mismatch	gapopen	evalue	bitscore	qcovHSP
MiFish_UE-asv0001	Chromista;Ochrophyta;Bacillariophyceae;Thalassiosirales;Skeletonemaceae;Skeletonema;Skeletonema	0	Chromista	Ochrophyta	Bacillariophyceae	Thalassiosirales	Skeletonemaceae	Skeletonema	Skeletonema pseudocostatum_(MK372941)	100	253	253	0	0	2.41e-134	468	100
MiFish_UE-asv0002	Animalia;Chordata;Actinopteri;Clupeiformes;Clupeidae;Sardina;Sardina	0	Animalia	Chordata	Actinopteri	Clupeiformes	Clupeidae	Sardina	Sardina pilchardus_(AP009233)	100	174	174	0	0	1.32e-90	322	100
MiFish_UE-asv0003	Animalia;Chordata;Actinopteri;Clupeiformes;Clupeidae;Sardina;Sardina	0	Animalia	Chordata	Actinopteri	Clupeiformes	Clupeidae	Sardina	Sardina pilchardus_(AP009233)	100	173	173	0	0	4.73e-90	320	100
MiFish_UE-asv0004	Chromista;Ochrophyta;Bacillariophyceae;Thalassiosirales;Skeletonemaceae;Skeletonema;Skeletonema	0	Chromista	Ochrophyta	Bacillariophyceae	Thalassiosirales	Skeletonemaceae	Skeletonema	Skeletonema pseudocostatum_(MK372941)	100	254	254	0	0	6.73e-135	470	100
MiFish_UE-asv0005	Chromista;Ochrophyta;Bacillariophyceae;Thalassiosirales;Skeletonemaceae;Skeletonema;Skeletonema	0	Chromista	Ochrophyta	Bacillariophyceae	Thalassiosirales	Skeletonemaceae	Skeletonema	Skeletonema pseudocostatum_(MK372941)	96.047	253	253	10	0	1.14e-117	412	100
MiFish_UE-asv0006	Animalia;Chordata;Actinopteri;Pleuronectiformes;Pleuronectidae;Limanda;Limanda	0	Animalia	Chordata	Actinopteri	Pleuronectiformes	Pleuronectidae	Limanda	Limanda limanda_(MN122886)	100	170	170	0	0	2.16e-88	315	100
MiFish_UE-asv0007	Animalia;Chordata;Actinopteri;Pleuronectiformes;Pleuronectidae;Limanda;Limanda	0	Animalia	Chordata	Actinopteri	Pleuronectiformes	Pleuronectidae	Limanda	Limanda limanda_(MN122886)	100	169	169	0	0	7.71e-88	313	100
MiFish_UE-asv0008	Chromista;Ochrophyta;Bacillariophyceae;Thalassiosirales;Skeletonemaceae;Skeletonema;Skeletonema	0	Chromista	Ochrophyta	Bacillariophyceae	Thalassiosirales	Skeletonemaceae	Skeletonema	Skeletonema pseudocostatum_(MK372941)	96.838	253	253	8	0	5.29e-121	424	100
MiFish_UE-asv0009	Chromista;Ochrophyta;Bacillariophyceae;Thalassiosirales;Skeletonemaceae;Skeletonema;Skeletonema	0	Chromista	Ochrophyta	Bacillariophyceae	Thalassiosirales	Skeletonemaceae	Skeletonema	Skeletonema pseudocostatum_(MK372941)	90.909	253	253	23	0	5.48e-96	340	100
MiFish_UE-asv0010	Chromista;Ochrophyta;Bacillariophyceae;Thalassiosirales;Skeletonemaceae;Skeletonema;Skeletonema	0	Chromista	Ochrophyta	Bacillariophyceae	Thalassiosirales	Skeletonemaceae	Skeletonema	Skeletonema pseudocostatum_(MK372941)	97.233	253	253	7	0	1.14e-122	429	100
MiFish_UE-asv0011	Animalia;Chordata;Actinopteri;Pleuronectiformes;Soleidae;Solea;Solea	0	Animalia	Chordata	Actinopteri	Pleuronectiformes	Soleidae	Solea	Solea solea_(MN122871)	100	169	169	0	0	7.71e-88	313	100
MiFish_UE-asv0012	Animalia;Chordata;Actinopteri;Pleuronectiformes;Soleidae;Solea;Solea	0	Animalia	Chordata	Actinopteri	Pleuronectiformes	Soleidae	Solea	Solea solea_(MN122871)	100	168	168	0	0	2.76e-87	311	100
MiFish_UE-asv0013	Chromista;Ochrophyta;Bacillariophyceae;Thalassiosirales;Skeletonemaceae;Skeletonema;Skeletonema	0	Chromista	Ochrophyta	Bacillariophyceae	Thalassiosirales	Skeletonemaceae	Skeletonema	Skeletonema pseudocostatum_(MK372941)	90.945	254	254	23	0	1.53e-96	342	100
MiFish_UE-asv0014	Chromista;Ochrophyta;Bacillariophyceae;Thalassiosirales;Skeletonemaceae;Skeletonema;Skeletonema	0	Chromista	Ochrophyta	Bacillariophyceae	Thalassiosirales	Skeletonemaceae	Skeletonema	Skeletonema pseudocostatum_(MK372941)	96.063	254	254	10	0	3.2e-118	414	100
MiFish_UE-asv0015	Chromista;Ochrophyta;Bacillariophyceae;Thalassiosirales;Skeletonemaceae;Skeletonema;Skeletonema	0	Chromista	Ochrophyta	Bacillariophyceae	Thalassiosirales	Skeletonemaceae	Skeletonema	Skeletonema pseudocostatum_(MK372941)	96.85	254	254	8	0	1.48e-121	425	100
MiFish_UE-asv0016	Animalia;Chordata;Actinopteri;Pleuronectiformes;Pleuronectidae;Pleuronectes;Pleuronectes	0	Animalia	Chordata	Actinopteri	Pleuronectiformes	Pleuronectidae	Pleuronectes	Pleuronectes platessa_(MN122873)	100	170	170	0	0	2.16e-88	315	100
MiFish_UE-asv0017	Animalia;Chordata;Actinopteri;Clupeiformes;Engraulidae;Engraulis;Engraulis	0	Animalia	Chordata	Actinopteri	Clupeiformes	Engraulidae	Engraulis	Engraulis encrasicolus_(AP009137)	100	174	174	0	0	1.32e-90	322	100
MiFish_UE-asv0018	Chromista;Ochrophyta;Bacillariophyceae;Thalassiosirales;Skeletonemaceae;Skeletonema;Skeletonema	0	Chromista	Ochrophyta	Bacillariophyceae	Thalassiosirales	Skeletonemaceae	Skeletonema	Skeletonema pseudocostatum_(MK372941)	97.244	254	254	7	0	3.17e-123	431	100
MiFish_UE-asv0019	Animalia;Chordata;Actinopteri;Pleuronectiformes;Pleuronectidae;Pleuronectes;Pleuronectes	0	Animalia	Chordata	Actinopteri	Pleuronectiformes	Pleuronectidae	Pleuronectes	Pleuronectes platessa_(MN122873)	100	169	169	0	0	7.71e-88	313	100
MiFish_UE-asv0020	Animalia;Chordata;Actinopteri;Clupeiformes;Engraulidae;Engraulis;Engraulis	0	Animalia	Chordata	Actinopteri	Clupeiformes	Engraulidae	Engraulis	Engraulis encrasicolus_(AP009137)	100	173	173	0	0	4.73e-90	320	100
MiFish_UE-asv0021	Animalia;Chordata;Actinopteri;Perciformes;Ammodytidae;Hyperoplus;Hyperoplus	0	Animalia	Chordata	Actinopteri	Perciformes	Ammodytidae	Hyperoplus	Hyperoplus lanceolatus_(SANGER-RMG153)	100	170	170	0	0	2.16e-88	315	100
MiFish_UE-asv0022	Animalia;Chordata;Actinopteri;Perciformes;Ammodytidae;Hyperoplus;Hyperoplus	0	Animalia	Chordata	Actinopteri	Perciformes	Ammodytidae	Hyperoplus	Hyperoplus lanceolatus_(SANGER-RMG153)	100	169	169	0	0	7.71e-88	313	100
MiFish_UE-asv0023	Chromista;Ochrophyta;Bacillariophyceae;Thalassiosirales;Skeletonemaceae;Skeletonema;Skeletonema	0	Chromista	Ochrophyta	Bacillariophyceae	Thalassiosirales	Skeletonemaceae	Skeletonema	Skeletonema pseudocostatum_(MK372941)	97.233	253	253	7	0	1.14e-122	429	100
MiFish_UE-asv0025	Chromista;Ochrophyta;Bacillariophyceae;Thalassiosirales;Skeletonemaceae;Skeletonema;Skeletonema	0	Chromista	Ochrophyta	Bacillariophyceae	Thalassiosirales	Skeletonemaceae	Skeletonema	Skeletonema pseudocostatum_(MK372941)	98.814	253	253	3	0	2.43e-129	451	100
MiFish_UE-asv0028	Animalia;Chordata;Actinopteri;Scombriformes;Scombridae;Scomber;Scomber	0	Animalia	Chordata	Actinopteri	Scombriformes	Scombridae	Scomber	Scomber scombrus_(AB120717)	100	170	170	0	0	2.16e-88	315	100
MiFish_UE-asv0029	Chromista;Ochrophyta;Bacillariophyceae;Thalassiosirales;Skeletonemaceae;Skeletonema;Skeletonema	0	Chromista	Ochrophyta	Bacillariophyceae	Thalassiosirales	Skeletonemaceae	Skeletonema	Skeletonema pseudocostatum_(MK372941)	97.244	254	254	7	0	3.17e-123	431	100
MiFish_UE-asv0033	Chromista;Ochrophyta;Bacillariophyceae;Thalassiosirales;Skeletonemaceae;Skeletonema;Skeletonema	0	Chromista	Ochrophyta	Bacillariophyceae	Thalassiosirales	Skeletonemaceae	Skeletonema	Skeletonema pseudocostatum_(MK372941)	96.838	253	253	8	0	5.29e-121	424	100
MiFish_UE-asv0034	Animalia;Chordata;Actinopteri;Scombriformes;Scombridae;Scomber;Scomber	0	Animalia	Chordata	Actinopteri	Scombriformes	Scombridae	Scomber	Scomber scombrus_(AB120717)	100	169	169	0	0	7.71e-88	313	100
MiFish_UE-asv0035	Animalia;Chordata;Actinopteri;Perciformes;Gobiidae;Pomatoschistus;Pomatoschistus	0	Animalia	Chordata	Actinopteri	Perciformes	Gobiidae	Pomatoschistus	Pomatoschistus minutus_(MW092827)	100	171	171	0	0	6.04e-89	316	100
MiFish_UE-asv0036	Chromista;Ochrophyta;Bacillariophyceae;Thalassiosirales;Skeletonemaceae;Skeletonema;Skeletonema	0	Chromista	Ochrophyta	Bacillariophyceae	Thalassiosirales	Skeletonemaceae	Skeletonema	Skeletonema pseudocostatum_(MK372941)	99.605	253	253	1	0	1.12e-132	462	100
MiFish_UE-asv0037	Animalia;Chordata;Actinopteri;Perciformes;Gobiidae;Pomatoschistus;Pomatoschistus	0	Animalia	Chordata	Actinopteri	Perciformes	Gobiidae	Pomatoschistus	Pomatoschistus minutus_(MW092827)	100	170	170	0	0	2.16e-88	315	100
MiFish_UE-asv0038	Chromista;Ochrophyta;Bacillariophyceae;Thalassiosirales;Skeletonemaceae;Skeletonema;Skeletonema	0	Chromista	Ochrophyta	Bacillariophyceae	Thalassiosirales	Skeletonemaceae	Skeletonema	Skeletonema pseudocostatum_(MK372941)	98.814	253	253	3	0	2.43e-129	451	100
MiFish_UE-asv0039	Chromista;Ochrophyta;Bacillariophyceae;Thalassiosirales;Skeletonemaceae;Skeletonema;Skeletonema	0	Chromista	Ochrophyta	Bacillariophyceae	Thalassiosirales	Skeletonemaceae	Skeletonema	Skeletonema pseudocostatum_(MK372941)	98.819	254	254	3	0	6.77e-130	453	100
MiFish_UE-asv0040	Chromista;Ochrophyta;Bacillariophyceae;Thalassiosirales;Skeletonemaceae;Skeletonema;Skeletonema	0	Chromista	Ochrophyta	Bacillariophyceae	Thalassiosirales	Skeletonemaceae	Skeletonema	Skeletonema pseudocostatum_(MK372941)	95.257	253	253	12	0	2.48e-114	401	100
MiFish_UE-asv0042	Chromista;Ochrophyta;Bacillariophyceae;Thalassiosirales;Skeletonemaceae;Skeletonema;Skeletonema	0	Chromista	Ochrophyta	Bacillariophyceae	Thalassiosirales	Skeletonemaceae	Skeletonema	Skeletonema pseudocostatum_(MK372941)	96.443	253	253	9	0	2.46e-119	418	100
MiFish_UE-asv0043	Chromista;Ochrophyta;Bacillariophyceae;Thalassiosirales;Skeletonemaceae;Skeletonema;Skeletonema	0	Chromista	Ochrophyta	Bacillariophyceae	Thalassiosirales	Skeletonemaceae	Skeletonema	Skeletonema pseudocostatum_(MK372941)	99.605	253	253	1	0	1.12e-132	462	100
MiFish_UE-asv0046	Animalia;Chordata;Actinopteri;Carangiformes;Carangidae;Trachurus;Trachurus	0	Animalia	Chordata	Actinopteri	Carangiformes	Carangidae	Trachurus	Trachurus trachurus_(AB108498)	100	171	171	0	0	6.04e-89	316	100
MiFish_UE-asv0048	Chromista;Ochrophyta;Bacillariophyceae;Thalassiosirales;Skeletonemaceae;Skeletonema;Skeletonema	0	Chromista	Ochrophyta	Bacillariophyceae	Thalassiosirales	Skeletonemaceae	Skeletonema	Skeletonema pseudocostatum_(MK372941)	99.606	254	254	1	0	3.13e-133	464	100
MiFish_UE-asv0050	Animalia;Chordata;Actinopteri;Carangiformes;Carangidae;Trachurus;Trachurus	0	Animalia	Chordata	Actinopteri	Carangiformes	Carangidae	Trachurus	Trachurus trachurus_(AB108498)	100	170	170	0	0	2.16e-88	315	100
MiFish_UE-asv0051	Chromista;Ochrophyta;Bacillariophyceae;Thalassiosirales;Skeletonemaceae;Skeletonema;Skeletonema	0	Chromista	Ochrophyta	Bacillariophyceae	Thalassiosirales	Skeletonemaceae	Skeletonema	Skeletonema pseudocostatum_(MK372941)	95.276	254	254	12	0	6.92e-115	403	100
MiFish_UE-asv0052	Animalia;Chordata;Actinopteri;Scorpaeniformes;Agonidae;Agonus;Agonus	0	Animalia	Chordata	Actinopteri	Scorpaeniformes	Agonidae	Agonus	Agonus cataphractus_(MN122846)	100	170	170	0	0	2.16e-88	315	100
MiFish_UE-asv0053	Animalia;Chordata;Actinopteri;Scorpaeniformes;Agonidae;Agonus;Agonus	0	Animalia	Chordata	Actinopteri	Scorpaeniformes	Agonidae	Agonus	Agonus cataphractus_(MN122846)	100	169	169	0	0	7.71e-88	313	100
MiFish_UE-asv0054	Chromista;Ochrophyta;Bacillariophyceae;Thalassiosirales;Skeletonemaceae;Skeletonema;Skeletonema	0	Chromista	Ochrophyta	Bacillariophyceae	Thalassiosirales	Skeletonemaceae	Skeletonema	Skeletonema pseudocostatum_(MK372941)	98.819	254	254	3	0	6.77e-130	453	100
MiFish_UE-asv0055	Chromista;Ochrophyta;Bacillariophyceae;Thalassiosirales;Skeletonemaceae;Skeletonema;Skeletonema	0	Chromista	Ochrophyta	Bacillariophyceae	Thalassiosirales	Skeletonemaceae	Skeletonema	Skeletonema pseudocostatum_(MK372941)	96.85	254	254	8	0	1.48e-121	425	100
MiFish_UE-asv0056	Chromista;Ochrophyta;Bacillariophyceae;Thalassiosirales;Skeletonemaceae;Skeletonema;Skeletonema	0	Chromista	Ochrophyta	Bacillariophyceae	Thalassiosirales	Skeletonemaceae	Skeletonema	Skeletonema pseudocostatum_(MK372941)	96.457	254	254	9	0	6.87e-120	420	100
MiFish_UE-asv0057	Animalia;Chordata;Actinopteri;Clupeiformes;Clupeidae;Sprattus;Sprattus	0	Animalia	Chordata	Actinopteri	Clupeiformes	Clupeidae	Sprattus	Sprattus sprattus_(AP009234)	98.844	173	173	2	0	1.02e-86	309	100
MiFish_UE-asv0058	Chromista;Ochrophyta;Bacillariophyceae;Thalassiosirales;Skeletonemaceae;Skeletonema;Skeletonema	0	Chromista	Ochrophyta	Bacillariophyceae	Thalassiosirales	Skeletonemaceae	Skeletonema	Skeletonema pseudocostatum_(MK372941)	99.606	254	254	1	0	3.13e-133	464	100
MiFish_UE-asv0061	Chromista;Ochrophyta;Bacillariophyceae;Thalassiosirales;Skeletonemaceae;Skeletonema;Skeletonema	0	Chromista	Ochrophyta	Bacillariophyceae	Thalassiosirales	Skeletonemaceae	Skeletonema	Skeletonema pseudocostatum_(MK372941)	99.605	253	253	1	0	1.12e-132	462	100
MiFish_UE-asv0062	Chromista;Ochrophyta;Bacillariophyceae;Thalassiosirales;Skeletonemaceae;Skeletonema;Skeletonema	0	Chromista	Ochrophyta	Bacillariophyceae	Thalassiosirales	Skeletonemaceae	Skeletonema	Skeletonema pseudocostatum_(MK372941)	96.838	253	253	8	0	5.29e-121	424	100
MiFish_UE-asv0063	Chromista;Ochrophyta;Bacillariophyceae;Thalassiosirales;Skeletonemaceae;Skeletonema;Skeletonema	0	Chromista	Ochrophyta	Bacillariophyceae	Thalassiosirales	Skeletonemaceae	Skeletonema	Skeletonema pseudocostatum_(MK372941)	96.838	253	253	8	0	5.29e-121	424	100
MiFish_UE-asv0064	Animalia;Chordata;Actinopteri;Clupeiformes;Engraulidae;Engraulis;Engraulis	0	Animalia	Chordata	Actinopteri	Clupeiformes	Engraulidae	Engraulis	Engraulis encrasicolus_(AP009137)	98.851	174	174	2	0	2.86e-87	311	100
MiFish_UE-asv0065	Chromista;Ochrophyta;Bacillariophyceae;Thalassiosirales;Skeletonemaceae;Skeletonema;Skeletonema	0	Chromista	Ochrophyta	Bacillariophyceae	Thalassiosirales	Skeletonemaceae	Skeletonema	Skeletonema pseudocostatum_(MK372941)	99.606	254	254	1	0	3.13e-133	464	100
MiFish_UE-asv0067	Animalia;Chordata;Actinopteri;Clupeiformes;Engraulidae;Engraulis;Engraulis	0	Animalia	Chordata	Actinopteri	Clupeiformes	Engraulidae	Engraulis	Engraulis encrasicolus_(AP009137)	98.844	173	173	2	0	1.02e-86	309	100
MiFish_UE-asv0068	Animalia;Chordata;Actinopteri;Syngnathiformes;Mullidae;Mullus;Mullus	0	Animalia	Chordata	Actinopteri	Syngnathiformes	Mullidae	Mullus	Mullus surmuletus_(MT410885)	100	169	169	0	0	7.71e-88	313	100
MiFish_UE-asv0069	Animalia;Chordata;Actinopteri;Syngnathiformes;Mullidae;Mullus;Mullus	0	Animalia	Chordata	Actinopteri	Syngnathiformes	Mullidae	Mullus	Mullus surmuletus_(MT410885)	100	170	170	0	0	2.16e-88	315	100
MiFish_UE-asv0073	Chromista;Ochrophyta;Bacillariophyceae;Thalassiosirales;Skeletonemaceae;Skeletonema;Skeletonema	0	Chromista	Ochrophyta	Bacillariophyceae	Thalassiosirales	Skeletonemaceae	Skeletonema	Skeletonema pseudocostatum_(MK372941)	94.862	253	253	13	0	1.15e-112	396	100
MiFish_UE-asv0077	Animalia;Chordata;Actinopteri;Gadiformes;Gadidae;Merlangius;Merlangius	0	Animalia	Chordata	Actinopteri	Gadiformes	Gadidae	Merlangius	Merlangius merlangus_(MN122861)	100	171	171	0	0	6.04e-89	316	100
MiFish_UE-asv0079	Animalia;Chordata;Actinopteri;Gadiformes;Gadidae;Merlangius;Merlangius	0	Animalia	Chordata	Actinopteri	Gadiformes	Gadidae	Merlangius	Merlangius merlangus_(MN122861)	100	170	170	0	0	2.16e-88	315	100
MiFish_UE-asv0080	Chromista;Ochrophyta;Bacillariophyceae;Thalassiosirales;Skeletonemaceae;Skeletonema;Skeletonema	0	Chromista	Ochrophyta	Bacillariophyceae	Thalassiosirales	Skeletonemaceae	Skeletonema	Skeletonema pseudocostatum_(MK372941)	96.85	254	254	8	0	1.48e-121	425	100
MiFish_UE-asv0084	Chromista;Ochrophyta;Bacillariophyceae;Thalassiosirales;Skeletonemaceae;Skeletonema;Skeletonema	0	Chromista	Ochrophyta	Bacillariophyceae	Thalassiosirales	Skeletonemaceae	Skeletonema	Skeletonema pseudocostatum_(MK372941)	96.85	254	254	8	0	1.48e-121	425	100
MiFish_UE-asv0086	Chromista;Ochrophyta;Bacillariophyceae;Thalassiosirales;Skeletonemaceae;Skeletonema;Skeletonema	0	Chromista	Ochrophyta	Bacillariophyceae	Thalassiosirales	Skeletonemaceae	Skeletonema	Skeletonema pseudocostatum_(MK372941)	98.024	253	253	5	0	5.25e-126	440	100
MiFish_UE-asv0087	Animalia;Chordata;Actinopteri;Clupeiformes;Clupeidae;Clupea;Clupea	0	Animalia	Chordata	Actinopteri	Clupeiformes	Clupeidae	Clupea	Clupea harengus_(MN122931)	100	173	173	0	0	4.73e-90	320	100
MiFish_UE-asv0088	Chromista;Ochrophyta;Bacillariophyceae;Thalassiosirales;Skeletonemaceae;Skeletonema;Skeletonema	0	Chromista	Ochrophyta	Bacillariophyceae	Thalassiosirales	Skeletonemaceae	Skeletonema	Skeletonema pseudocostatum_(MK372941)	97.233	253	253	7	0	1.14e-122	429	100
MiFish_UE-asv0091	Animalia;Chordata;Actinopteri;Gadiformes;Gadidae;Trisopterus;Trisopterus	0	Animalia	Chordata	Actinopteri	Gadiformes	Gadidae	Trisopterus	Trisopterus luscus_(MN122935)	100	169	169	0	0	7.71e-88	313	100
MiFish_UE-asv0092	Animalia;Chordata;Actinopteri;Clupeiformes;Engraulidae;Engraulis;Engraulis	0	Animalia	Chordata	Actinopteri	Clupeiformes	Engraulidae	Engraulis	Engraulis encrasicolus_(AP009137)	99.425	174	174	1	0	6.16e-89	316	100
MiFish_UE-asv0093	Animalia;Chordata;Actinopteri;Clupeiformes;Clupeidae;Clupea;Clupea	0	Animalia	Chordata	Actinopteri	Clupeiformes	Clupeidae	Clupea	Clupea harengus_(MN122931)	100	172	172	0	0	1.69e-89	318	100
MiFish_UE-asv0095	Animalia;Chordata;Actinopteri;Scorpaeniformes;Triglidae;Eutrigla;Eutrigla	0	Animalia	Chordata	Actinopteri	Scorpaeniformes	Triglidae	Eutrigla	Eutrigla gurnardus_(MN122888)	100	170	170	0	0	2.16e-88	315	100
MiFish_UE-asv0096	Animalia;Chordata;Actinopteri;Gadiformes;Gadidae;Trisopterus;Trisopterus	0	Animalia	Chordata	Actinopteri	Gadiformes	Gadidae	Trisopterus	Trisopterus luscus_(MN122935)	100	168	168	0	0	2.76e-87	311	100
MiFish_UE-asv0097	Animalia;Chordata;Actinopteri;Clupeiformes;Engraulidae;Engraulis;Engraulis	0	Animalia	Chordata	Actinopteri	Clupeiformes	Engraulidae	Engraulis	Engraulis encrasicolus_(AP009137)	99.422	173	173	1	0	2.2e-88	315	100
MiFish_UE-asv0098	Animalia;Chordata;Actinopteri;Perciformes;Gobiidae;Pomatoschistus;Pomatoschistus	0	Animalia	Chordata	Actinopteri	Perciformes	Gobiidae	Pomatoschistus	Pomatoschistus lozanoi_(SANGER-RMG376)	99.412	170	170	1	0	1e-86	309	100
MiFish_UE-asv0099	Animalia;Chordata;Actinopteri;Scorpaeniformes;Triglidae;Eutrigla;Eutrigla	0	Animalia	Chordata	Actinopteri	Scorpaeniformes	Triglidae	Eutrigla	Eutrigla gurnardus_(MN122888)	100	169	169	0	0	7.71e-88	313	100
MiFish_UE-asv0100	Animalia;Chordata;Actinopteri;Perciformes;Gobiidae;Pomatoschistus;Pomatoschistus	0	Animalia	Chordata	Actinopteri	Perciformes	Gobiidae	Pomatoschistus	Pomatoschistus lozanoi_(SANGER-RMG376)	99.415	171	171	1	0	2.81e-87	311	100
MiFish_UE-asv0101	Chromista;Ochrophyta;Bacillariophyceae;Thalassiosirales;Skeletonemaceae;Skeletonema;Skeletonema	0	Chromista	Ochrophyta	Bacillariophyceae	Thalassiosirales	Skeletonemaceae	Skeletonema	Skeletonema pseudocostatum_(MK372941)	97.233	253	253	7	0	1.14e-122	429	100
MiFish_UE-asv0103	Chromista;Ochrophyta;Bacillariophyceae;Thalassiosirales;Skeletonemaceae;Skeletonema;Skeletonema	0	Chromista	Ochrophyta	Bacillariophyceae	Thalassiosirales	Skeletonemaceae	Skeletonema	Skeletonema pseudocostatum_(MK372941)	97.233	253	253	7	0	1.14e-122	429	100
MiFish_UE-asv0104	Chromista;Ochrophyta;Bacillariophyceae;Thalassiosirales;Skeletonemaceae;Skeletonema;Skeletonema	0	Chromista	Ochrophyta	Bacillariophyceae	Thalassiosirales	Skeletonemaceae	Skeletonema	Skeletonema pseudocostatum_(MK372941)	99.209	253	253	2	0	5.21e-131	457	100
MiFish_UE-asv0105	Chromista;Ochrophyta;Bacillariophyceae;Thalassiosirales;Skeletonemaceae;Skeletonema;Skeletonema	0	Chromista	Ochrophyta	Bacillariophyceae	Thalassiosirales	Skeletonemaceae	Skeletonema	Skeletonema pseudocostatum_(MK372941)	98.031	254	254	5	0	1.47e-126	442	100
MiFish_UE-asv0107	Chromista;Ochrophyta;Bacillariophyceae;Thalassiosirales;Skeletonemaceae;Skeletonema;Skeletonema	0	Chromista	Ochrophyta	Bacillariophyceae	Thalassiosirales	Skeletonemaceae	Skeletonema	Skeletonema pseudocostatum_(MK372941)	97.244	254	254	7	0	3.17e-123	431	100
MiFish_UE-asv0108	Animalia;Chordata;Actinopteri;Perciformes;Moronidae;Dicentrarchus;Dicentrarchus	0	Animalia	Chordata	Actinopteri	Perciformes	Moronidae	Dicentrarchus	Dicentrarchus labrax_(KJ168065)	98.266	173	173	3	0	4.76e-85	303	100
MiFish_UE-asv0109	Chromista;Ochrophyta;Bacillariophyceae;Thalassiosirales;Skeletonemaceae;Skeletonema;Skeletonema	0	Chromista	Ochrophyta	Bacillariophyceae	Thalassiosirales	Skeletonemaceae	Skeletonema	Skeletonema pseudocostatum_(MK372941)	98.419	253	253	4	0	1.13e-127	446	100
MiFish_UE-asv0110	Chromista;Ochrophyta;Bacillariophyceae;Thalassiosirales;Skeletonemaceae;Skeletonema;Skeletonema	0	Chromista	Ochrophyta	Bacillariophyceae	Thalassiosirales	Skeletonemaceae	Skeletonema	Skeletonema pseudocostatum_(MK372941)	96.047	253	253	10	0	1.14e-117	412	100
MiFish_UE-asv0112	Chromista;Ochrophyta;Bacillariophyceae;Thalassiosirales;Skeletonemaceae;Skeletonema;Skeletonema	0	Chromista	Ochrophyta	Bacillariophyceae	Thalassiosirales	Skeletonemaceae	Skeletonema	Skeletonema pseudocostatum_(MK372941)	94.882	254	254	13	0	3.22e-113	398	100
MiFish_UE-asv0114	Chromista;Ochrophyta;Bacillariophyceae;Thalassiosirales;Skeletonemaceae;Skeletonema;Skeletonema	0	Chromista	Ochrophyta	Bacillariophyceae	Thalassiosirales	Skeletonemaceae	Skeletonema	Skeletonema pseudocostatum_(MK372941)	96.443	253	253	9	0	2.46e-119	418	100
MiFish_UE-asv0119	Chromista;Ochrophyta;Bacillariophyceae;Thalassiosirales;Skeletonemaceae;Skeletonema;Skeletonema	0	Chromista	Ochrophyta	Bacillariophyceae	Thalassiosirales	Skeletonemaceae	Skeletonema	Skeletonema pseudocostatum_(MK372941)	97.628	253	253	6	0	2.44e-124	435	100
MiFish_UE-asv0120	Chromista;Ochrophyta;Bacillariophyceae;Thalassiosirales;Skeletonemaceae;Skeletonema;Skeletonema	0	Chromista	Ochrophyta	Bacillariophyceae	Thalassiosirales	Skeletonemaceae	Skeletonema	Skeletonema pseudocostatum_(MK372941)	96.443	253	253	9	0	2.46e-119	418	100
MiFish_UE-asv0121	Chromista;Ochrophyta;Bacillariophyceae;Thalassiosirales;Skeletonemaceae;Skeletonema;Skeletonema	0	Chromista	Ochrophyta	Bacillariophyceae	Thalassiosirales	Skeletonemaceae	Skeletonema	Skeletonema pseudocostatum_(MK372941)	96.443	253	253	9	0	2.46e-119	418	100
MiFish_UE-asv0123	Animalia;Chordata;Actinopteri;Perciformes;Moronidae;Dicentrarchus;Dicentrarchus	0	Animalia	Chordata	Actinopteri	Perciformes	Moronidae	Dicentrarchus	Dicentrarchus labrax_(KJ168065)	98.256	172	172	3	0	1.7e-84	302	100
MiFish_UE-asv0125	Animalia;Chordata;Actinopteri;Perciformes;Trachinidae;Echiichthys;Echiichthys	0	Animalia	Chordata	Actinopteri	Perciformes	Trachinidae	Echiichthys	Echiichthys vipera_(MT410919)	100	175	175	0	0	3.7e-91	324	100
MiFish_UE-asv0126	Chromista;Ochrophyta;Bacillariophyceae;Thalassiosirales;Skeletonemaceae;Skeletonema;Skeletonema	0	Chromista	Ochrophyta	Bacillariophyceae	Thalassiosirales	Skeletonemaceae	Skeletonema	Skeletonema pseudocostatum_(MK372941)	97.233	253	253	7	0	1.14e-122	429	100
MiFish_UE-asv0127	Chromista;Ochrophyta;Bacillariophyceae;Thalassiosirales;Skeletonemaceae;Skeletonema;Skeletonema	0	Chromista	Ochrophyta	Bacillariophyceae	Thalassiosirales	Skeletonemaceae	Skeletonema	Skeletonema pseudocostatum_(MK372941)	97.628	253	253	6	0	2.44e-124	435	100
MiFish_UE-asv0129	Chromista;Ochrophyta;Bacillariophyceae;Thalassiosirales;Skeletonemaceae;Skeletonema;Skeletonema	0	Chromista	Ochrophyta	Bacillariophyceae	Thalassiosirales	Skeletonemaceae	Skeletonema	Skeletonema pseudocostatum_(MK372941)	97.244	254	254	7	0	3.17e-123	431	100
MiFish_UE-asv0131	Chromista;Ochrophyta;Bacillariophyceae;Thalassiosirales;Skeletonemaceae;Skeletonema;Skeletonema	0	Chromista	Ochrophyta	Bacillariophyceae	Thalassiosirales	Skeletonemaceae	Skeletonema	Skeletonema pseudocostatum_(MK372941)	97.233	253	253	7	0	1.14e-122	429	100
MiFish_UE-asv0132	Chromista;Ochrophyta;Bacillariophyceae;Thalassiosirales;Skeletonemaceae;Skeletonema;Skeletonema	0	Chromista	Ochrophyta	Bacillariophyceae	Thalassiosirales	Skeletonemaceae	Skeletonema	Skeletonema pseudocostatum_(MK372941)	97.233	253	253	7	0	1.14e-122	429	100
MiFish_UE-asv0133	Chromista;Ochrophyta;Bacillariophyceae;Thalassiosirales;Skeletonemaceae;Skeletonema;Skeletonema	0	Chromista	Ochrophyta	Bacillariophyceae	Thalassiosirales	Skeletonemaceae	Skeletonema	Skeletonema pseudocostatum_(MK372941)	98.024	253	253	5	0	5.25e-126	440	100
MiFish_UE-asv0134	Animalia;Chordata;Actinopteri;Perciformes;Trachinidae;Echiichthys;Echiichthys	0	Animalia	Chordata	Actinopteri	Perciformes	Trachinidae	Echiichthys	Echiichthys vipera_(MT410919)	100	174	174	0	0	1.32e-90	322	100
MiFish_UE-asv0135	Chromista;Ochrophyta;Bacillariophyceae;Thalassiosirales;Skeletonemaceae;Skeletonema;Skeletonema	0	Chromista	Ochrophyta	Bacillariophyceae	Thalassiosirales	Skeletonemaceae	Skeletonema	Skeletonema pseudocostatum_(MK372941)	99.213	254	254	2	0	1.46e-131	459	100
MiFish_UE-asv0137	Chromista;Ochrophyta;Bacillariophyceae;Thalassiosirales;Skeletonemaceae;Skeletonema;Skeletonema	0	Chromista	Ochrophyta	Bacillariophyceae	Thalassiosirales	Skeletonemaceae	Skeletonema	Skeletonema pseudocostatum_(MK372941)	98.419	253	253	4	0	1.13e-127	446	100
MiFish_UE-asv0138	Chromista;Ochrophyta;Bacillariophyceae;Thalassiosirales;Skeletonemaceae;Skeletonema;Skeletonema	0	Chromista	Ochrophyta	Bacillariophyceae	Thalassiosirales	Skeletonemaceae	Skeletonema	Skeletonema pseudocostatum_(MK372941)	96.063	253	254	8	2	1.14e-117	412	100
MiFish_UE-asv0142	Chromista;Ochrophyta;Bacillariophyceae;Thalassiosirales;Skeletonemaceae;Skeletonema;Skeletonema	0	Chromista	Ochrophyta	Bacillariophyceae	Thalassiosirales	Skeletonemaceae	Skeletonema	Skeletonema pseudocostatum_(MK372941)	95.652	253	253	11	0	5.33e-116	407	100
MiFish_UE-asv0143	Animalia;Chordata;Actinopteri;Syngnathiformes;Syngnathidae;Hippocampus;Hippocampus	0	Animalia	Chordata	Actinopteri	Syngnathiformes	Syngnathidae	Hippocampus	Hippocampus hippocampus_(MF541546)	100	167	167	0	0	9.84e-87	309	100
MiFish_UE-asv0145	Animalia;Chordata;Actinopteri;Pleuronectiformes;Pleuronectidae;Platichthys;Platichthys	0	Animalia	Chordata	Actinopteri	Pleuronectiformes	Pleuronectidae	Platichthys	Platichthys flesus_(MW818260)	100	170	170	0	0	2.16e-88	315	100
MiFish_UE-asv0148	Animalia;Chordata;Actinopteri;Pleuronectiformes;Pleuronectidae;Platichthys;Platichthys	0	Animalia	Chordata	Actinopteri	Pleuronectiformes	Pleuronectidae	Platichthys	Platichthys flesus_(MW818260)	100	169	169	0	0	7.71e-88	313	100
MiFish_UE-asv0149	Chromista;Ochrophyta;Bacillariophyceae;Thalassiosirales;Skeletonemaceae;Skeletonema;Skeletonema	0	Chromista	Ochrophyta	Bacillariophyceae	Thalassiosirales	Skeletonemaceae	Skeletonema	Skeletonema pseudocostatum_(MK372941)	96.457	254	254	9	0	6.87e-120	420	100
MiFish_UE-asv0153	Chromista;Ochrophyta;Bacillariophyceae;Thalassiosirales;Skeletonemaceae;Skeletonema;Skeletonema	0	Chromista	Ochrophyta	Bacillariophyceae	Thalassiosirales	Skeletonemaceae	Skeletonema	Skeletonema pseudocostatum_(MK372941)	98.425	254	254	4	0	3.15e-128	448	100
MiFish_UE-asv0155	Chromista;Ochrophyta;Bacillariophyceae;Thalassiosirales;Skeletonemaceae;Skeletonema;Skeletonema	0	Chromista	Ochrophyta	Bacillariophyceae	Thalassiosirales	Skeletonemaceae	Skeletonema	Skeletonema pseudocostatum_(MK372941)	95.652	253	253	11	0	5.33e-116	407	100
MiFish_UE-asv0160	Animalia;Chordata;Actinopteri;Syngnathiformes;Syngnathidae;Hippocampus;Hippocampus	0	Animalia	Chordata	Actinopteri	Syngnathiformes	Syngnathidae	Hippocampus	Hippocampus hippocampus_(MF541546)	100	166	166	0	0	3.52e-86	307	100
MiFish_UE-asv0161	Chromista;Ochrophyta;Bacillariophyceae;Thalassiosirales;Skeletonemaceae;Skeletonema;Skeletonema	0	Chromista	Ochrophyta	Bacillariophyceae	Thalassiosirales	Skeletonemaceae	Skeletonema	Skeletonema pseudocostatum_(MK372941)	96.457	254	254	9	0	6.87e-120	420	100
MiFish_UE-asv0163	Chromista;Ochrophyta;Bacillariophyceae;Thalassiosirales;Skeletonemaceae;Skeletonema;Skeletonema	0	Chromista	Ochrophyta	Bacillariophyceae	Thalassiosirales	Skeletonemaceae	Skeletonema	Skeletonema pseudocostatum_(MK372941)	97.638	254	254	6	0	6.82e-125	436	100
MiFish_UE-asv0164	Animalia;Chordata;Actinopteri;Mugiliformes;Mugilidae;Chelon;Chelon	0	Animalia	Chordata	Actinopteri	Mugiliformes	Mugilidae	Chelon	Chelon ramada_(MW818327)	100	173	173	0	0	4.73e-90	320	100
MiFish_UE-asv0165	Chromista;Ochrophyta;Bacillariophyceae;Thalassiosirales;Skeletonemaceae;Skeletonema;Skeletonema	0	Chromista	Ochrophyta	Bacillariophyceae	Thalassiosirales	Skeletonemaceae	Skeletonema	Skeletonema pseudocostatum_(MK372941)	97.638	254	254	6	0	6.82e-125	436	100
MiFish_UE-asv0168	Chromista;Ochrophyta;Bacillariophyceae;Thalassiosirales;Skeletonemaceae;Skeletonema;Skeletonema	0	Chromista	Ochrophyta	Bacillariophyceae	Thalassiosirales	Skeletonemaceae	Skeletonema	Skeletonema pseudocostatum_(MK372941)	97.628	253	253	6	0	2.44e-124	435	100
MiFish_UE-asv0169	Animalia;Chordata;Actinopteri;Mugiliformes;Mugilidae;Chelon;Chelon	0	Animalia	Chordata	Actinopteri	Mugiliformes	Mugilidae	Chelon	Chelon ramada_(MW818327)	100	172	172	0	0	1.69e-89	318	100
MiFish_UE-asv0170	Chromista;Ochrophyta;Bacillariophyceae;Thalassiosirales;Skeletonemaceae;Skeletonema;Skeletonema	0	Chromista	Ochrophyta	Bacillariophyceae	Thalassiosirales	Skeletonemaceae	Skeletonema	Skeletonema pseudocostatum_(MK372941)	97.244	254	254	7	0	3.17e-123	431	100
MiFish_UE-asv0171	Animalia;Chordata;Actinopteri;Perciformes;Pholidae;Pholis;Pholis	0	Animalia	Chordata	Actinopteri	Perciformes	Pholidae	Pholis	Pholis gunnellus_(MT410872)	100	168	168	0	0	2.76e-87	311	100
MiFish_UE-asv0172	Chromista;Ochrophyta;Bacillariophyceae;Thalassiosirales;Skeletonemaceae;Skeletonema;Skeletonema	0	Chromista	Ochrophyta	Bacillariophyceae	Thalassiosirales	Skeletonemaceae	Skeletonema	Skeletonema pseudocostatum_(MK372941)	97.628	253	253	6	0	2.44e-124	435	100
MiFish_UE-asv0173	Chromista;Ochrophyta;Bacillariophyceae;Thalassiosirales;Skeletonemaceae;Skeletonema;Skeletonema	0	Chromista	Ochrophyta	Bacillariophyceae	Thalassiosirales	Skeletonemaceae	Skeletonema	Skeletonema pseudocostatum_(MK372941)	97.244	254	254	7	0	3.17e-123	431	100
MiFish_UE-asv0174	Chromista;Ochrophyta;Bacillariophyceae;Thalassiosirales;Skeletonemaceae;Skeletonema;Skeletonema	0	Chromista	Ochrophyta	Bacillariophyceae	Thalassiosirales	Skeletonemaceae	Skeletonema	Skeletonema pseudocostatum_(MK372941)	97.244	254	254	7	0	3.17e-123	431	100
MiFish_UE-asv0176	Chromista;Ochrophyta;Bacillariophyceae;Thalassiosirales;Skeletonemaceae;Skeletonema;Skeletonema	0	Chromista	Ochrophyta	Bacillariophyceae	Thalassiosirales	Skeletonemaceae	Skeletonema	Skeletonema pseudocostatum_(MK372941)	95.669	254	254	11	0	1.49e-116	409	100
MiFish_UE-asv0179	Chromista;Ochrophyta;Bacillariophyceae;Thalassiosirales;Skeletonemaceae;Skeletonema;Skeletonema	0	Chromista	Ochrophyta	Bacillariophyceae	Thalassiosirales	Skeletonemaceae	Skeletonema	Skeletonema pseudocostatum_(MK372941)	98.425	254	254	4	0	3.15e-128	448	100
MiFish_UE-asv0181	Animalia;Chordata;Actinopteri;Beloniformes;Belonidae;Belone;Belone	0	Animalia	Chordata	Actinopteri	Beloniformes	Belonidae	Belone	Belone belone_(MW818257)	100	168	168	0	0	2.76e-87	311	100
MiFish_UE-asv0183	Chromista;Ochrophyta;Bacillariophyceae;Thalassiosirales;Skeletonemaceae;Skeletonema;Skeletonema	0	Chromista	Ochrophyta	Bacillariophyceae	Thalassiosirales	Skeletonemaceae	Skeletonema	Skeletonema pseudocostatum_(MK372941)	97.233	253	253	7	0	1.14e-122	429	100
MiFish_UE-asv0184	Animalia;Chordata;Actinopteri;Perciformes;Pholidae;Pholis;Pholis	0	Animalia	Chordata	Actinopteri	Perciformes	Pholidae	Pholis	Pholis gunnellus_(MT410872)	100	169	169	0	0	7.71e-88	313	100
MiFish_UE-asv0187	Chromista;Ochrophyta;Bacillariophyceae;Thalassiosirales;Skeletonemaceae;Skeletonema;Skeletonema	0	Chromista	Ochrophyta	Bacillariophyceae	Thalassiosirales	Skeletonemaceae	Skeletonema	Skeletonema pseudocostatum_(MK372941)	96.838	253	253	8	0	5.29e-121	424	100
MiFish_UE-asv0190	Chromista;Ochrophyta;Bacillariophyceae;Thalassiosirales;Skeletonemaceae;Skeletonema;Skeletonema	0	Chromista	Ochrophyta	Bacillariophyceae	Thalassiosirales	Skeletonemaceae	Skeletonema	Skeletonema pseudocostatum_(MK372941)	96.838	253	253	8	0	5.29e-121	424	100
MiFish_UE-asv0191	Chromista;Ochrophyta;Bacillariophyceae;Thalassiosirales;Skeletonemaceae;Skeletonema;Skeletonema	0	Chromista	Ochrophyta	Bacillariophyceae	Thalassiosirales	Skeletonemaceae	Skeletonema	Skeletonema pseudocostatum_(MK372941)	98.031	254	254	5	0	1.47e-126	442	100
MiFish_UE-asv0192	Chromista;Ochrophyta;Bacillariophyceae;Thalassiosirales;Skeletonemaceae;Skeletonema;Skeletonema	0	Chromista	Ochrophyta	Bacillariophyceae	Thalassiosirales	Skeletonemaceae	Skeletonema	Skeletonema pseudocostatum_(MK372941)	95.669	254	254	11	0	1.49e-116	409	100
MiFish_UE-asv0193	Animalia;Chordata;Actinopteri;Perciformes;Gobiidae;Gobius;Gobius	0	Animalia	Chordata	Actinopteri	Perciformes	Gobiidae	Gobius	Gobius niger_(EF218630)	100	167	167	0	0	9.84e-87	309	100
MiFish_UE-asv0194	Chromista;Ochrophyta;Bacillariophyceae;Thalassiosirales;Skeletonemaceae;Skeletonema;Skeletonema	0	Chromista	Ochrophyta	Bacillariophyceae	Thalassiosirales	Skeletonemaceae	Skeletonema	Skeletonema pseudocostatum_(MK372941)	96.457	254	254	9	0	6.87e-120	420	100
MiFish_UE-asv0197	Chromista;Ochrophyta;Bacillariophyceae;Thalassiosirales;Skeletonemaceae;Skeletonema;Skeletonema	0	Chromista	Ochrophyta	Bacillariophyceae	Thalassiosirales	Skeletonemaceae	Skeletonema	Skeletonema pseudocostatum_(MK372941)	97.628	253	253	6	0	2.44e-124	435	100
MiFish_UE-asv0198	Chromista;Ochrophyta;Bacillariophyceae;Thalassiosirales;Skeletonemaceae;Skeletonema;Skeletonema	0	Chromista	Ochrophyta	Bacillariophyceae	Thalassiosirales	Skeletonemaceae	Skeletonema	Skeletonema pseudocostatum_(MK372941)	96.078	254	255	8	2	3.2e-118	414	100
MiFish_UE-asv0200	Animalia;Chordata;Actinopteri;Perciformes;Ammodytidae;Hyperoplus;Hyperoplus	0	Animalia	Chordata	Actinopteri	Perciformes	Ammodytidae	Hyperoplus	Hyperoplus lanceolatus_(SANGER-RMG153)	99.412	170	170	1	0	1e-86	309	100
MiFish_UE-asv0201	Animalia;Chordata;Actinopteri;Perciformes;Gobiidae;Gobius;Gobius	0	Animalia	Chordata	Actinopteri	Perciformes	Gobiidae	Gobius	Gobius niger_(EF218630)	100	168	168	0	0	2.76e-87	311	100
MiFish_UE-asv0202	Chromista;Ochrophyta;Bacillariophyceae;Thalassiosirales;Skeletonemaceae;Skeletonema;Skeletonema	0	Chromista	Ochrophyta	Bacillariophyceae	Thalassiosirales	Skeletonemaceae	Skeletonema	Skeletonema pseudocostatum_(MK372941)	99.209	253	253	2	0	5.21e-131	457	100
MiFish_UE-asv0203	Animalia;Chordata;Actinopteri;Clupeiformes;Clupeidae;Sprattus;Sprattus	0	Animalia	Chordata	Actinopteri	Clupeiformes	Clupeidae	Sprattus	Sprattus sprattus_(AP009234)	99.422	173	173	1	0	2.2e-88	315	100
MiFish_UE-asv0205	Chromista;Ochrophyta;Bacillariophyceae;Thalassiosirales;Skeletonemaceae;Skeletonema;Skeletonema	0	Chromista	Ochrophyta	Bacillariophyceae	Thalassiosirales	Skeletonemaceae	Skeletonema	Skeletonema pseudocostatum_(MK372941)	96.063	254	254	10	0	3.2e-118	414	100
MiFish_UE-asv0206	Animalia;Chordata;Actinopteri;Clupeiformes;Clupeidae;Sprattus;Sprattus	0	Animalia	Chordata	Actinopteri	Clupeiformes	Clupeidae	Sprattus	Sprattus sprattus_(AP009234)	99.419	172	172	1	0	7.86e-88	313	100
MiFish_UE-asv0207	Chromista;Ochrophyta;Bacillariophyceae;Thalassiosirales;Skeletonemaceae;Skeletonema;Skeletonema	0	Chromista	Ochrophyta	Bacillariophyceae	Thalassiosirales	Skeletonemaceae	Skeletonema	Skeletonema pseudocostatum_(MK372941)	97.638	254	254	6	0	6.82e-125	436	100
MiFish_UE-asv0208	Chromista;Ochrophyta;Bacillariophyceae;Thalassiosirales;Skeletonemaceae;Skeletonema;Skeletonema	0	Chromista	Ochrophyta	Bacillariophyceae	Thalassiosirales	Skeletonemaceae	Skeletonema	Skeletonema pseudocostatum_(MK372941)	97.244	254	254	7	0	3.17e-123	431	100
MiFish_UE-asv0209	Chromista;Ochrophyta;Bacillariophyceae;Thalassiosirales;Skeletonemaceae;Skeletonema;Skeletonema	0	Chromista	Ochrophyta	Bacillariophyceae	Thalassiosirales	Skeletonemaceae	Skeletonema	Skeletonema pseudocostatum_(MK372941)	97.638	254	254	6	0	6.82e-125	436	100
MiFish_UE-asv0211	Chromista;Ochrophyta;Bacillariophyceae;Thalassiosirales;Skeletonemaceae;Skeletonema;Skeletonema	0	Chromista	Ochrophyta	Bacillariophyceae	Thalassiosirales	Skeletonemaceae	Skeletonema	Skeletonema pseudocostatum_(MK372941)	96.443	253	253	9	0	2.46e-119	418	100
MiFish_UE-asv0212	Animalia;Chordata;Actinopteri;Clupeiformes;Engraulidae;Engraulis;Engraulis	0	Animalia	Chordata	Actinopteri	Clupeiformes	Engraulidae	Engraulis	Engraulis encrasicolus_(AP009137)	99.425	174	174	1	0	6.16e-89	316	100
MiFish_UE-asv0216	Animalia;Chordata;Actinopteri;Perciformes;Ammodytidae;Hyperoplus;Hyperoplus	0	Animalia	Chordata	Actinopteri	Perciformes	Ammodytidae	Hyperoplus	Hyperoplus lanceolatus_(SANGER-RMG153)	99.408	169	169	1	0	3.59e-86	307	100
MiFish_UE-asv0219	Chromista;Ochrophyta;Bacillariophyceae;Thalassiosirales;Skeletonemaceae;Skeletonema;Skeletonema	0	Chromista	Ochrophyta	Bacillariophyceae	Thalassiosirales	Skeletonemaceae	Skeletonema	Skeletonema pseudocostatum_(MK372941)	97.628	253	253	6	0	2.44e-124	435	100
MiFish_UE-asv0221	Animalia;Chordata;Actinopteri;Clupeiformes;Engraulidae;Engraulis;Engraulis	0	Animalia	Chordata	Actinopteri	Clupeiformes	Engraulidae	Engraulis	Engraulis encrasicolus_(AP009137)	99.422	173	173	1	0	2.2e-88	315	100
MiFish_UE-asv0222	Chromista;Ochrophyta;Bacillariophyceae;Thalassiosirales;Skeletonemaceae;Skeletonema;Skeletonema	0	Chromista	Ochrophyta	Bacillariophyceae	Thalassiosirales	Skeletonemaceae	Skeletonema	Skeletonema pseudocostatum_(MK372941)	96.443	253	253	9	0	2.46e-119	418	100
MiFish_UE-asv0226	Chromista;Ochrophyta;Bacillariophyceae;Thalassiosirales;Skeletonemaceae;Skeletonema;Skeletonema	0	Chromista	Ochrophyta	Bacillariophyceae	Thalassiosirales	Skeletonemaceae	Skeletonema	Skeletonema pseudocostatum_(MK372941)	97.244	254	254	7	0	3.17e-123	431	100
MiFish_UE-asv0229	Chromista;Ochrophyta;Bacillariophyceae;Thalassiosirales;Skeletonemaceae;Skeletonema;Skeletonema	0	Chromista	Ochrophyta	Bacillariophyceae	Thalassiosirales	Skeletonemaceae	Skeletonema	Skeletonema pseudocostatum_(MK372941)	96.838	253	253	8	0	5.29e-121	424	100
MiFish_UE-asv0232	Chromista;Ochrophyta;Bacillariophyceae;Thalassiosirales;Skeletonemaceae;Skeletonema;Skeletonema	0	Chromista	Ochrophyta	Bacillariophyceae	Thalassiosirales	Skeletonemaceae	Skeletonema	Skeletonema pseudocostatum_(MK372941)	96.85	254	254	8	0	1.48e-121	425	100
MiFish_UE-asv0233	Chromista;Ochrophyta;Bacillariophyceae;Thalassiosirales;Skeletonemaceae;Skeletonema;Skeletonema	0	Chromista	Ochrophyta	Bacillariophyceae	Thalassiosirales	Skeletonemaceae	Skeletonema	Skeletonema pseudocostatum_(MK372941)	97.628	253	253	6	0	2.44e-124	435	100
MiFish_UE-asv0237	Chromista;Ochrophyta;Bacillariophyceae;Thalassiosirales;Skeletonemaceae;Skeletonema;Skeletonema	0	Chromista	Ochrophyta	Bacillariophyceae	Thalassiosirales	Skeletonemaceae	Skeletonema	Skeletonema pseudocostatum_(MK372941)	97.628	253	253	6	0	2.44e-124	435	100
MiFish_UE-asv0245	Chromista;Ochrophyta;Bacillariophyceae;Thalassiosirales;Skeletonemaceae;Skeletonema;Skeletonema	0	Chromista	Ochrophyta	Bacillariophyceae	Thalassiosirales	Skeletonemaceae	Skeletonema	Skeletonema pseudocostatum_(MK372941)	96.047	253	253	10	0	1.14e-117	412	100
MiFish_UE-asv0248	Chromista;Ochrophyta;Bacillariophyceae;Thalassiosirales;Skeletonemaceae;Skeletonema;Skeletonema	0	Chromista	Ochrophyta	Bacillariophyceae	Thalassiosirales	Skeletonemaceae	Skeletonema	Skeletonema pseudocostatum_(MK372941)	98.024	253	253	5	0	5.25e-126	440	100
MiFish_UE-asv0249	Chromista;Ochrophyta;Bacillariophyceae;Thalassiosirales;Skeletonemaceae;Skeletonema;Skeletonema	0	Chromista	Ochrophyta	Bacillariophyceae	Thalassiosirales	Skeletonemaceae	Skeletonema	Skeletonema pseudocostatum_(MK372941)	94.466	253	253	14	0	5.36e-111	390	100
MiFish_UE-asv0251	Chromista;Ochrophyta;Bacillariophyceae;Thalassiosirales;Skeletonemaceae;Skeletonema;Skeletonema	0	Chromista	Ochrophyta	Bacillariophyceae	Thalassiosirales	Skeletonemaceae	Skeletonema	Skeletonema pseudocostatum_(MK372941)	96.85	254	254	8	0	1.48e-121	425	100
MiFish_UE-asv0252	Chromista;Ochrophyta;Bacillariophyceae;Thalassiosirales;Skeletonemaceae;Skeletonema;Skeletonema	0	Chromista	Ochrophyta	Bacillariophyceae	Thalassiosirales	Skeletonemaceae	Skeletonema	Skeletonema pseudocostatum_(MK372941)	99.213	254	254	2	0	1.46e-131	459	100
MiFish_UE-asv0257	Chromista;Ochrophyta;Bacillariophyceae;Thalassiosirales;Skeletonemaceae;Skeletonema;Skeletonema	0	Chromista	Ochrophyta	Bacillariophyceae	Thalassiosirales	Skeletonemaceae	Skeletonema	Skeletonema pseudocostatum_(MK372941)	98.024	253	253	5	0	5.25e-126	440	100
MiFish_UE-asv0260	Animalia;Chordata;Actinopteri;Syngnathiformes;Mullidae;Mullus;Mullus	0	Animalia	Chordata	Actinopteri	Syngnathiformes	Mullidae	Mullus	Mullus surmuletus_(MT410885)	99.408	169	169	1	0	3.59e-86	307	100
MiFish_UE-asv0261	Chromista;Ochrophyta;Bacillariophyceae;Thalassiosirales;Skeletonemaceae;Skeletonema;Skeletonema	0	Chromista	Ochrophyta	Bacillariophyceae	Thalassiosirales	Skeletonemaceae	Skeletonema	Skeletonema pseudocostatum_(MK372941)	97.628	253	253	6	0	2.44e-124	435	100
MiFish_UE-asv0263	Animalia;Chordata;Actinopteri;Syngnathiformes;Mullidae;Mullus;Mullus	0	Animalia	Chordata	Actinopteri	Syngnathiformes	Mullidae	Mullus	Mullus surmuletus_(MT410885)	99.412	170	170	1	0	1e-86	309	100
MiFish_UE-asv0264	Animalia;Chordata;Actinopteri;Beloniformes;Belonidae;Belone;Belone	0	Animalia	Chordata	Actinopteri	Beloniformes	Belonidae	Belone	Belone belone_(MW818257)	100	169	169	0	0	7.71e-88	313	100
MiFish_UE-asv0269	Chromista;Ochrophyta;Bacillariophyceae;Thalassiosirales;Skeletonemaceae;Skeletonema;Skeletonema	0	Chromista	Ochrophyta	Bacillariophyceae	Thalassiosirales	Skeletonemaceae	Skeletonema	Skeletonema pseudocostatum_(MK372941)	96.457	254	254	9	0	6.87e-120	420	100
MiFish_UE-asv0270	Chromista;Ochrophyta;Bacillariophyceae;Thalassiosirales;Skeletonemaceae;Skeletonema;Skeletonema	0	Chromista	Ochrophyta	Bacillariophyceae	Thalassiosirales	Skeletonemaceae	Skeletonema	Skeletonema pseudocostatum_(MK372941)	96.85	254	254	8	0	1.48e-121	425	100
MiFish_UE-asv0271	Chromista;Ochrophyta;Bacillariophyceae;Thalassiosirales;Skeletonemaceae;Skeletonema;Skeletonema	0	Chromista	Ochrophyta	Bacillariophyceae	Thalassiosirales	Skeletonemaceae	Skeletonema	Skeletonema pseudocostatum_(MK372941)	97.638	254	254	6	0	6.82e-125	436	100
MiFish_UE-asv0276	Chromista;Ochrophyta;Bacillariophyceae;Thalassiosirales;Skeletonemaceae;Skeletonema;Skeletonema	0	Chromista	Ochrophyta	Bacillariophyceae	Thalassiosirales	Skeletonemaceae	Skeletonema	Skeletonema pseudocostatum_(MK372941)	98.024	253	253	5	0	5.25e-126	440	100
MiFish_UE-asv0277	Chromista;Ochrophyta;Bacillariophyceae;Thalassiosirales;Skeletonemaceae;Skeletonema;Skeletonema	0	Chromista	Ochrophyta	Bacillariophyceae	Thalassiosirales	Skeletonemaceae	Skeletonema	Skeletonema pseudocostatum_(MK372941)	98.016	253	252	5	0	1.89e-125	438	99
MiFish_UE-asv0281	Chromista;Ochrophyta;Bacillariophyceae;Thalassiosirales;Skeletonemaceae;Skeletonema;Skeletonema	0	Chromista	Ochrophyta	Bacillariophyceae	Thalassiosirales	Skeletonemaceae	Skeletonema	Skeletonema pseudocostatum_(MK372941)	96.457	254	254	9	0	6.87e-120	420	100
MiFish_UE-asv0282	Chromista;Ochrophyta;Bacillariophyceae;Thalassiosirales;Skeletonemaceae;Skeletonema;Skeletonema	0	Chromista	Ochrophyta	Bacillariophyceae	Thalassiosirales	Skeletonemaceae	Skeletonema	Skeletonema pseudocostatum_(MK372941)	97.233	253	253	7	0	1.14e-122	429	100
MiFish_UE-asv0283	Chromista;Ochrophyta;Bacillariophyceae;Thalassiosirales;Skeletonemaceae;Skeletonema;Skeletonema	0	Chromista	Ochrophyta	Bacillariophyceae	Thalassiosirales	Skeletonemaceae	Skeletonema	Skeletonema pseudocostatum_(MK372941)	96.443	253	253	9	0	2.46e-119	418	100
MiFish_UE-asv0286	Chromista;Ochrophyta;Bacillariophyceae;Thalassiosirales;Skeletonemaceae;Skeletonema;Skeletonema	0	Chromista	Ochrophyta	Bacillariophyceae	Thalassiosirales	Skeletonemaceae	Skeletonema	Skeletonema pseudocostatum_(MK372941)	97.233	253	253	7	0	1.14e-122	429	100
MiFish_UE-asv0288	Chromista;Ochrophyta;Bacillariophyceae;Thalassiosirales;Skeletonemaceae;Skeletonema;Skeletonema	0	Chromista	Ochrophyta	Bacillariophyceae	Thalassiosirales	Skeletonemaceae	Skeletonema	Skeletonema pseudocostatum_(MK372941)	97.638	254	254	6	0	6.82e-125	436	100
MiFish_UE-asv0289	Chromista;Ochrophyta;Bacillariophyceae;Thalassiosirales;Skeletonemaceae;Skeletonema;Skeletonema	0	Chromista	Ochrophyta	Bacillariophyceae	Thalassiosirales	Skeletonemaceae	Skeletonema	Skeletonema pseudocostatum_(MK372941)	96.838	253	253	8	0	5.29e-121	424	100
MiFish_UE-asv0295	Chromista;Ochrophyta;Bacillariophyceae;Thalassiosirales;Skeletonemaceae;Skeletonema;Skeletonema	0	Chromista	Ochrophyta	Bacillariophyceae	Thalassiosirales	Skeletonemaceae	Skeletonema	Skeletonema pseudocostatum_(MK372941)	96.838	253	253	8	0	5.29e-121	424	100
MiFish_UE-asv0300	Chromista;Ochrophyta;Bacillariophyceae;Thalassiosirales;Skeletonemaceae;Skeletonema;Skeletonema	0	Chromista	Ochrophyta	Bacillariophyceae	Thalassiosirales	Skeletonemaceae	Skeletonema	Skeletonema pseudocostatum_(MK372941)	97.638	254	254	6	0	6.82e-125	436	100
MiFish_UE-asv0301	Animalia;Chordata;Actinopteri;Perciformes;Gobiidae;Pomatoschistus;Pomatoschistus	0	Animalia	Chordata	Actinopteri	Perciformes	Gobiidae	Pomatoschistus	Pomatoschistus pictus_(MW818352)	100	169	169	0	0	7.71e-88	313	100
MiFish_UE-asv0302	Chromista;Ochrophyta;Bacillariophyceae;Thalassiosirales;Skeletonemaceae;Skeletonema;Skeletonema	0	Chromista	Ochrophyta	Bacillariophyceae	Thalassiosirales	Skeletonemaceae	Skeletonema	Skeletonema pseudocostatum_(MK372941)	97.638	254	254	6	0	6.82e-125	436	100
MiFish_UE-asv0305	Animalia;Chordata;Actinopteri;Clupeiformes;Clupeidae;Sardina;Sardina	0	Animalia	Chordata	Actinopteri	Clupeiformes	Clupeidae	Sardina	Sardina pilchardus_(AP009233)	99.425	174	174	1	0	6.16e-89	316	100
MiFish_UE-asv0306	Chromista;Ochrophyta;Bacillariophyceae;Thalassiosirales;Skeletonemaceae;Skeletonema;Skeletonema	0	Chromista	Ochrophyta	Bacillariophyceae	Thalassiosirales	Skeletonemaceae	Skeletonema	Skeletonema pseudocostatum_(MK372941)	94.862	253	253	13	0	1.15e-112	396	100
MiFish_UE-asv0307	Chromista;Ochrophyta;Bacillariophyceae;Thalassiosirales;Skeletonemaceae;Skeletonema;Skeletonema	0	Chromista	Ochrophyta	Bacillariophyceae	Thalassiosirales	Skeletonemaceae	Skeletonema	Skeletonema pseudocostatum_(MK372941)	98.031	254	254	5	0	1.47e-126	442	100
MiFish_UE-asv0308	Animalia;Chordata;Actinopteri;Clupeiformes;Clupeidae;Clupea;Clupea	0	Animalia	Chordata	Actinopteri	Clupeiformes	Clupeidae	Clupea	Clupea harengus_(MN122931)	98.844	173	173	2	0	1.02e-86	309	100
MiFish_UE-asv0309	Chromista;Ochrophyta;Bacillariophyceae;Thalassiosirales;Skeletonemaceae;Skeletonema;Skeletonema	0	Chromista	Ochrophyta	Bacillariophyceae	Thalassiosirales	Skeletonemaceae	Skeletonema	Skeletonema pseudocostatum_(MK372941)	98.031	254	254	5	0	1.47e-126	442	100
MiFish_UE-asv0310	Chromista;Ochrophyta;Bacillariophyceae;Thalassiosirales;Skeletonemaceae;Skeletonema;Skeletonema	0	Chromista	Ochrophyta	Bacillariophyceae	Thalassiosirales	Skeletonemaceae	Skeletonema	Skeletonema pseudocostatum_(MK372941)	96.047	253	253	10	0	1.14e-117	412	100
MiFish_UE-asv0312	Chromista;Ochrophyta;Bacillariophyceae;Thalassiosirales;Skeletonemaceae;Skeletonema;Skeletonema	0	Chromista	Ochrophyta	Bacillariophyceae	Thalassiosirales	Skeletonemaceae	Skeletonema	Skeletonema pseudocostatum_(MK372941)	97.628	253	253	6	0	2.44e-124	435	100
MiFish_UE-asv0313	Chromista;Ochrophyta;Bacillariophyceae;Thalassiosirales;Skeletonemaceae;Skeletonema;Skeletonema	0	Chromista	Ochrophyta	Bacillariophyceae	Thalassiosirales	Skeletonemaceae	Skeletonema	Skeletonema pseudocostatum_(MK372941)	96.063	254	254	10	0	3.2e-118	414	100
MiFish_UE-asv0315	Animalia;Chordata;Actinopteri;Perciformes;Gobiidae;Pomatoschistus;Pomatoschistus	0	Animalia	Chordata	Actinopteri	Perciformes	Gobiidae	Pomatoschistus	Pomatoschistus pictus_(MW818352)	100	170	170	0	0	2.16e-88	315	100
MiFish_UE-asv0316	Animalia;Chordata;Actinopteri;Clupeiformes;Clupeidae;Clupea;Clupea	0	Animalia	Chordata	Actinopteri	Clupeiformes	Clupeidae	Clupea	Clupea harengus_(MN122931)	98.837	172	172	2	0	3.66e-86	307	100
MiFish_UE-asv0318	Chromista;Ochrophyta;Bacillariophyceae;Thalassiosirales;Skeletonemaceae;Skeletonema;Skeletonema	0	Chromista	Ochrophyta	Bacillariophyceae	Thalassiosirales	Skeletonemaceae	Skeletonema	Skeletonema pseudocostatum_(MK372941)	99.605	253	253	1	0	1.12e-132	462	100
MiFish_UE-asv0319	Chromista;Ochrophyta;Bacillariophyceae;Thalassiosirales;Skeletonemaceae;Skeletonema;Skeletonema	0	Chromista	Ochrophyta	Bacillariophyceae	Thalassiosirales	Skeletonemaceae	Skeletonema	Skeletonema pseudocostatum_(MK372941)	90.514	253	253	24	0	2.55e-94	335	100
MiFish_UE-asv0320	Animalia;Chordata;Actinopteri;Syngnathiformes;Syngnathidae;Syngnathus;Syngnathus	0	Animalia	Chordata	Actinopteri	Syngnathiformes	Syngnathidae	Syngnathus	Syngnathus rostellatus_(MN122827)	100	168	168	0	0	2.76e-87	311	100
MiFish_UE-asv0322	Chromista;Ochrophyta;Bacillariophyceae;Thalassiosirales;Skeletonemaceae;Skeletonema;Skeletonema	0	Chromista	Ochrophyta	Bacillariophyceae	Thalassiosirales	Skeletonemaceae	Skeletonema	Skeletonema pseudocostatum_(MK372941)	94.488	254	254	14	0	1.5e-111	392	100
MiFish_UE-asv0324	Animalia;Chordata;Actinopteri;Clupeiformes;Clupeidae;Sardina;Sardina	0	Animalia	Chordata	Actinopteri	Clupeiformes	Clupeidae	Sardina	Sardina pilchardus_(AP009233)	99.422	173	173	1	0	2.2e-88	315	100
MiFish_UE-asv0325	Chromista;Ochrophyta;Bacillariophyceae;Thalassiosirales;Skeletonemaceae;Skeletonema;Skeletonema	0	Chromista	Ochrophyta	Bacillariophyceae	Thalassiosirales	Skeletonemaceae	Skeletonema	Skeletonema pseudocostatum_(MK372941)	97.638	254	254	6	0	6.82e-125	436	100
MiFish_UE-asv0327	Chromista;Ochrophyta;Bacillariophyceae;Thalassiosirales;Skeletonemaceae;Skeletonema;Skeletonema	0	Chromista	Ochrophyta	Bacillariophyceae	Thalassiosirales	Skeletonemaceae	Skeletonema	Skeletonema pseudocostatum_(MK372941)	98.024	254	253	5	0	5.27e-126	440	99
MiFish_UE-asv0328	Chromista;Ochrophyta;Bacillariophyceae;Thalassiosirales;Skeletonemaceae;Skeletonema;Skeletonema	0	Chromista	Ochrophyta	Bacillariophyceae	Thalassiosirales	Skeletonemaceae	Skeletonema	Skeletonema pseudocostatum_(MK372941)	96.85	254	254	8	0	1.48e-121	425	100
MiFish_UE-asv0329	Chromista;Ochrophyta;Bacillariophyceae;Thalassiosirales;Skeletonemaceae;Skeletonema;Skeletonema	0	Chromista	Ochrophyta	Bacillariophyceae	Thalassiosirales	Skeletonemaceae	Skeletonema	Skeletonema pseudocostatum_(MK372941)	96.838	253	253	8	0	5.29e-121	424	100
MiFish_UE-asv0331	Animalia;Chordata;Actinopteri;Syngnathiformes;Syngnathidae;Syngnathus;Syngnathus	0	Animalia	Chordata	Actinopteri	Syngnathiformes	Syngnathidae	Syngnathus	Syngnathus rostellatus_(MN122827)	100	167	167	0	0	9.84e-87	309	100
MiFish_UE-asv0333	Animalia;Chordata;Actinopteri;Carangiformes;Carangidae;Trachurus;Trachurus	0	Animalia	Chordata	Actinopteri	Carangiformes	Carangidae	Trachurus	Trachurus trachurus_(AB108498)	99.412	170	170	1	0	1e-86	309	100
MiFish_UE-asv0334	Animalia;Chordata;Actinopteri;Carangiformes;Carangidae;Trachurus;Trachurus	0	Animalia	Chordata	Actinopteri	Carangiformes	Carangidae	Trachurus	Trachurus trachurus_(AB108498)	99.415	171	171	1	0	2.81e-87	311	100
MiFish_UE-asv0336	Chromista;Ochrophyta;Bacillariophyceae;Thalassiosirales;Skeletonemaceae;Skeletonema;Skeletonema	0	Chromista	Ochrophyta	Bacillariophyceae	Thalassiosirales	Skeletonemaceae	Skeletonema	Skeletonema pseudocostatum_(MK372941)	97.244	254	254	7	0	3.17e-123	431	100
MiFish_UE-asv0338	Chromista;Ochrophyta;Bacillariophyceae;Thalassiosirales;Skeletonemaceae;Skeletonema;Skeletonema	0	Chromista	Ochrophyta	Bacillariophyceae	Thalassiosirales	Skeletonemaceae	Skeletonema	Skeletonema pseudocostatum_(MK372941)	97.628	253	253	6	0	2.44e-124	435	100
MiFish_UE-asv0339	Chromista;Ochrophyta;Bacillariophyceae;Thalassiosirales;Skeletonemaceae;Skeletonema;Skeletonema	0	Chromista	Ochrophyta	Bacillariophyceae	Thalassiosirales	Skeletonemaceae	Skeletonema	Skeletonema pseudocostatum_(MK372941)	98.024	253	253	5	0	5.25e-126	440	100
MiFish_UE-asv0340	Chromista;Ochrophyta;Bacillariophyceae;Thalassiosirales;Skeletonemaceae;Skeletonema;Skeletonema	0	Chromista	Ochrophyta	Bacillariophyceae	Thalassiosirales	Skeletonemaceae	Skeletonema	Skeletonema pseudocostatum_(MK372941)	97.244	254	254	7	0	3.17e-123	431	100
MiFish_UE-asv0341	Animalia;Chordata;Actinopteri;Clupeiformes;Engraulidae;Engraulis;Engraulis	0	Animalia	Chordata	Actinopteri	Clupeiformes	Engraulidae	Engraulis	Engraulis encrasicolus_(AP009137)	98.851	174	174	2	0	2.86e-87	311	100
MiFish_UE-asv0342	Chromista;Ochrophyta;Bacillariophyceae;Thalassiosirales;Skeletonemaceae;Skeletonema;Skeletonema	0	Chromista	Ochrophyta	Bacillariophyceae	Thalassiosirales	Skeletonemaceae	Skeletonema	Skeletonema pseudocostatum_(MK372941)	96.457	254	254	9	0	6.87e-120	420	100
MiFish_UE-asv0344	Chromista;Ochrophyta;Bacillariophyceae;Thalassiosirales;Skeletonemaceae;Skeletonema;Skeletonema	0	Chromista	Ochrophyta	Bacillariophyceae	Thalassiosirales	Skeletonemaceae	Skeletonema	Skeletonema pseudocostatum_(MK372941)	96.443	253	253	9	0	2.46e-119	418	100
MiFish_UE-asv0346	Chromista;Ochrophyta;Bacillariophyceae;Thalassiosirales;Skeletonemaceae;Skeletonema;Skeletonema	0	Chromista	Ochrophyta	Bacillariophyceae	Thalassiosirales	Skeletonemaceae	Skeletonema	Skeletonema pseudocostatum_(MK372941)	97.233	253	253	7	0	1.14e-122	429	100
MiFish_UE-asv0348	Chromista;Ochrophyta;Bacillariophyceae;Thalassiosirales;Skeletonemaceae;Skeletonema;Skeletonema	0	Chromista	Ochrophyta	Bacillariophyceae	Thalassiosirales	Skeletonemaceae	Skeletonema	Skeletonema pseudocostatum_(MK372941)	96.838	253	253	8	0	5.29e-121	424	100
MiFish_UE-asv0349	Chromista;Ochrophyta;Bacillariophyceae;Thalassiosirales;Skeletonemaceae;Skeletonema;Skeletonema	0	Chromista	Ochrophyta	Bacillariophyceae	Thalassiosirales	Skeletonemaceae	Skeletonema	Skeletonema pseudocostatum_(MK372941)	96.85	254	254	8	0	1.48e-121	425	100
MiFish_UE-asv0350	Animalia;Chordata;Actinopteri;Clupeiformes;Clupeidae;Sardina;Sardina	0	Animalia	Chordata	Actinopteri	Clupeiformes	Clupeidae	Sardina	Sardina pilchardus_(AP009233)	99.425	174	174	1	0	6.16e-89	316	100
MiFish_UE-asv0351	Chromista;Ochrophyta;Bacillariophyceae;Thalassiosirales;Skeletonemaceae;Skeletonema;Skeletonema	0	Chromista	Ochrophyta	Bacillariophyceae	Thalassiosirales	Skeletonemaceae	Skeletonema	Skeletonema pseudocostatum_(MK372941)	99.606	254	254	1	0	3.13e-133	464	100
MiFish_UE-asv0356	Chromista;Ochrophyta;Bacillariophyceae;Thalassiosirales;Skeletonemaceae;Skeletonema;Skeletonema	0	Chromista	Ochrophyta	Bacillariophyceae	Thalassiosirales	Skeletonemaceae	Skeletonema	Skeletonema pseudocostatum_(MK372941)	94.882	254	254	13	0	3.22e-113	398	100
MiFish_UE-asv0358	Animalia;Chordata;Actinopteri;Clupeiformes;Engraulidae;Engraulis;Engraulis	0	Animalia	Chordata	Actinopteri	Clupeiformes	Engraulidae	Engraulis	Engraulis encrasicolus_(AP009137)	98.844	173	173	2	0	1.02e-86	309	100
MiFish_UE-asv0359	Chromista;Ochrophyta;Bacillariophyceae;Thalassiosirales;Skeletonemaceae;Skeletonema;Skeletonema	0	Chromista	Ochrophyta	Bacillariophyceae	Thalassiosirales	Skeletonemaceae	Skeletonema	Skeletonema pseudocostatum_(MK372941)	98.031	254	254	5	0	1.47e-126	442	100
MiFish_UE-asv0362	Chromista;Ochrophyta;Bacillariophyceae;Thalassiosirales;Skeletonemaceae;Skeletonema;Skeletonema	0	Chromista	Ochrophyta	Bacillariophyceae	Thalassiosirales	Skeletonemaceae	Skeletonema	Skeletonema pseudocostatum_(MK372941)	90.551	254	254	24	0	7.12e-95	337	100
MiFish_UE-asv0364	Animalia;Chordata;Actinopteri;Pleuronectiformes;Soleidae;Pegusa;Pegusa	0	Animalia	Chordata	Actinopteri	Pleuronectiformes	Soleidae	Pegusa	Pegusa lascaris_(SANGER-RMG299)	100	168	137	0	0	4.71e-70	254	82
MiFish_UE-asv0365	Chromista;Ochrophyta;Bacillariophyceae;Thalassiosirales;Skeletonemaceae;Skeletonema;Skeletonema	0	Chromista	Ochrophyta	Bacillariophyceae	Thalassiosirales	Skeletonemaceae	Skeletonema	Skeletonema pseudocostatum_(MK372941)	90.8	253	250	23	0	2.55e-94	335	99
MiFish_UE-asv0366	Animalia;Chordata;Actinopteri;Pleuronectiformes;Soleidae;Pegusa;Pegusa	0	Animalia	Chordata	Actinopteri	Pleuronectiformes	Soleidae	Pegusa	Pegusa lascaris_(SANGER-RMG299)	100	169	137	0	0	4.74e-70	254	81
MiFish_UE-asv0367	Chromista;Ochrophyta;Bacillariophyceae;Thalassiosirales;Skeletonemaceae;Skeletonema;Skeletonema	0	Chromista	Ochrophyta	Bacillariophyceae	Thalassiosirales	Skeletonemaceae	Skeletonema	Skeletonema pseudocostatum_(MK372941)	96.838	253	253	8	0	5.29e-121	424	100
MiFish_UE-asv0372	Animalia;Chordata;Actinopteri;Clupeiformes;Clupeidae;Sardina;Sardina	0	Animalia	Chordata	Actinopteri	Clupeiformes	Clupeidae	Sardina	Sardina pilchardus_(AP009233)	99.422	173	173	1	0	2.2e-88	315	100
MiFish_UE-asv0374	Chromista;Ochrophyta;Bacillariophyceae;Thalassiosirales;Skeletonemaceae;Skeletonema;Skeletonema	0	Chromista	Ochrophyta	Bacillariophyceae	Thalassiosirales	Skeletonemaceae	Skeletonema	Skeletonema pseudocostatum_(MK372941)	96.85	254	254	8	0	1.48e-121	425	100
MiFish_UE-asv0378	Chromista;Ochrophyta;Bacillariophyceae;Thalassiosirales;Skeletonemaceae;Skeletonema;Skeletonema	0	Chromista	Ochrophyta	Bacillariophyceae	Thalassiosirales	Skeletonemaceae	Skeletonema	Skeletonema pseudocostatum_(MK372941)	97.638	254	254	6	0	6.82e-125	436	100
MiFish_UE-asv0381	Animalia;Chordata;Actinopteri;Gadiformes;Gadidae;Gadus;Gadus	0	Animalia	Chordata	Actinopteri	Gadiformes	Gadidae	Gadus	Gadus morhua_(X99772)	100	170	170	0	0	2.16e-88	315	100
MiFish_UE-asv0383	Chromista;Ochrophyta;Bacillariophyceae;Thalassiosirales;Skeletonemaceae;Skeletonema;Skeletonema	0	Chromista	Ochrophyta	Bacillariophyceae	Thalassiosirales	Skeletonemaceae	Skeletonema	Skeletonema pseudocostatum_(MK372941)	94.466	253	253	14	0	5.36e-111	390	100
MiFish_UE-asv0385	Chromista;Ochrophyta;Bacillariophyceae;Thalassiosirales;Skeletonemaceae;Skeletonema;Skeletonema	0	Chromista	Ochrophyta	Bacillariophyceae	Thalassiosirales	Skeletonemaceae	Skeletonema	Skeletonema pseudocostatum_(MK372941)	97.638	254	254	6	0	6.82e-125	436	100
MiFish_UE-asv0389	Chromista;Ochrophyta;Bacillariophyceae;Thalassiosirales;Skeletonemaceae;Skeletonema;Skeletonema	0	Chromista	Ochrophyta	Bacillariophyceae	Thalassiosirales	Skeletonemaceae	Skeletonema	Skeletonema pseudocostatum_(MK372941)	94.862	253	253	13	0	1.15e-112	396	100
MiFish_UE-asv0393	Animalia;Chordata;Elasmobranchii;Myliobatiformes;Dasyatidae;Dasyatis;Dasyatis	0	Animalia	Chordata	Elasmobranchii	Myliobatiformes	Dasyatidae	Dasyatis	Dasyatis pastinaca_(MT702384)	97.253	181	182	3	2	3.87e-86	307	100
MiFish_UE-asv0394	Chromista;Ochrophyta;Bacillariophyceae;Thalassiosirales;Skeletonemaceae;Skeletonema;Skeletonema	0	Chromista	Ochrophyta	Bacillariophyceae	Thalassiosirales	Skeletonemaceae	Skeletonema	Skeletonema pseudocostatum_(MK372941)	96.457	254	254	9	0	6.87e-120	420	100
MiFish_UE-asv0396	Animalia;Chordata;Actinopteri;Clupeiformes;Clupeidae;Clupea;Clupea	0	Animalia	Chordata	Actinopteri	Clupeiformes	Clupeidae	Clupea	Clupea harengus_(MN122931)	99.422	173	173	1	0	2.2e-88	315	100
MiFish_UE-asv0397	Chromista;Ochrophyta;Bacillariophyceae;Thalassiosirales;Skeletonemaceae;Skeletonema;Skeletonema	0	Chromista	Ochrophyta	Bacillariophyceae	Thalassiosirales	Skeletonemaceae	Skeletonema	Skeletonema pseudocostatum_(MK372941)	97.244	254	254	7	0	3.17e-123	431	100
MiFish_UE-asv0398	Chromista;Ochrophyta;Bacillariophyceae;Thalassiosirales;Skeletonemaceae;Skeletonema;Skeletonema	0	Chromista	Ochrophyta	Bacillariophyceae	Thalassiosirales	Skeletonemaceae	Skeletonema	Skeletonema pseudocostatum_(MK372941)	98.031	254	254	5	0	1.47e-126	442	100
MiFish_UE-asv0400	Animalia;Chordata;Actinopteri;Clupeiformes;Clupeidae;Clupea;Clupea	0	Animalia	Chordata	Actinopteri	Clupeiformes	Clupeidae	Clupea	Clupea harengus_(MN122931)	99.419	172	172	1	0	7.86e-88	313	100
MiFish_UE-asv0405	Animalia;Chordata;Actinopteri;Pleuronectiformes;Pleuronectidae;Pleuronectes;Pleuronectes	0	Animalia	Chordata	Actinopteri	Pleuronectiformes	Pleuronectidae	Pleuronectes	Pleuronectes platessa_(MN122873)	99.408	169	169	1	0	3.59e-86	307	100
MiFish_UE-asv0407	Chromista;Ochrophyta;Bacillariophyceae;Thalassiosirales;Skeletonemaceae;Skeletonema;Skeletonema	0	Chromista	Ochrophyta	Bacillariophyceae	Thalassiosirales	Skeletonemaceae	Skeletonema	Skeletonema pseudocostatum_(MK372941)	98.419	253	253	4	0	1.13e-127	446	100
MiFish_UE-asv0409	Animalia;Chordata;Actinopteri;Perciformes;Trachinidae;Trachinus;Trachinus	0	Animalia	Chordata	Actinopteri	Perciformes	Trachinidae	Trachinus	Trachinus draco_(AP006024)	100	176	176	0	0	1.04e-91	326	100
MiFish_UE-asv0412	Chromista;Ochrophyta;Bacillariophyceae;Thalassiosirales;Skeletonemaceae;Skeletonema;Skeletonema	0	Chromista	Ochrophyta	Bacillariophyceae	Thalassiosirales	Skeletonemaceae	Skeletonema	Skeletonema pseudocostatum_(MK372941)	98.031	254	254	4	1	5.27e-126	440	100
MiFish_UE-asv0414	Animalia;Chordata;Actinopteri;Gadiformes;Gadidae;Gadus;Gadus	0	Animalia	Chordata	Actinopteri	Gadiformes	Gadidae	Gadus	Gadus morhua_(X99772)	100	169	169	0	0	7.71e-88	313	100
MiFish_UE-asv0416	Animalia;Chordata;Actinopteri;Pleuronectiformes;Pleuronectidae;Pleuronectes;Pleuronectes	0	Animalia	Chordata	Actinopteri	Pleuronectiformes	Pleuronectidae	Pleuronectes	Pleuronectes platessa_(MN122873)	99.412	170	170	1	0	1e-86	309	100
MiFish_UE-asv0420	Chromista;Ochrophyta;Bacillariophyceae;Thalassiosirales;Skeletonemaceae;Skeletonema;Skeletonema	0	Chromista	Ochrophyta	Bacillariophyceae	Thalassiosirales	Skeletonemaceae	Skeletonema	Skeletonema pseudocostatum_(MK372941)	97.628	253	253	6	0	2.44e-124	435	100
MiFish_UE-asv0421	Animalia;Chordata;Elasmobranchii;Myliobatiformes;Dasyatidae;Dasyatis;Dasyatis	0	Animalia	Chordata	Elasmobranchii	Myliobatiformes	Dasyatidae	Dasyatis	Dasyatis pastinaca_(MT702384)	97.238	180	181	3	2	1.38e-85	305	100
MiFish_UE-asv0423	Chromista;Ochrophyta;Bacillariophyceae;Thalassiosirales;Skeletonemaceae;Skeletonema;Skeletonema	0	Chromista	Ochrophyta	Bacillariophyceae	Thalassiosirales	Skeletonemaceae	Skeletonema	Skeletonema pseudocostatum_(MK372941)	90.837	254	251	23	0	7.12e-95	337	99
MiFish_UE-asv0425	Animalia;Chordata;Actinopteri;Pleuronectiformes;Pleuronectidae;Pleuronectes;Pleuronectes	0	Animalia	Chordata	Actinopteri	Pleuronectiformes	Pleuronectidae	Pleuronectes	Pleuronectes platessa_(MN122873)	99.408	169	169	1	0	3.59e-86	307	100
MiFish_UE-asv0426	Chromista;Ochrophyta;Bacillariophyceae;Thalassiosirales;Skeletonemaceae;Skeletonema;Skeletonema	0	Chromista	Ochrophyta	Bacillariophyceae	Thalassiosirales	Skeletonemaceae	Skeletonema	Skeletonema pseudocostatum_(MK372941)	94.882	254	254	13	0	3.22e-113	398	100
MiFish_UE-asv0427	Animalia;Chordata;Elasmobranchii;Carcharhiniformes;Scyliorhinidae;Scyliorhinus;Scyliorhinus	0	Animalia	Chordata	Elasmobranchii	Carcharhiniformes	Scyliorhinidae	Scyliorhinus	Scyliorhinus canicula_(Y16067)	100	183	183	0	0	1.39e-95	339	100
MiFish_UE-asv0428	Animalia;Chordata;Actinopteri;Perciformes;Trachinidae;Trachinus;Trachinus	0	Animalia	Chordata	Actinopteri	Perciformes	Trachinidae	Trachinus	Trachinus draco_(AP006024)	100	175	175	0	0	3.7e-91	324	100
MiFish_UE-asv0432	Chromista;Ochrophyta;Bacillariophyceae;Thalassiosirales;Skeletonemaceae;Skeletonema;Skeletonema	0	Chromista	Ochrophyta	Bacillariophyceae	Thalassiosirales	Skeletonemaceae	Skeletonema	Skeletonema pseudocostatum_(MK372941)	96.443	253	253	9	0	2.46e-119	418	100
MiFish_UE-asv0434	Chromista;Ochrophyta;Bacillariophyceae;Thalassiosirales;Skeletonemaceae;Skeletonema;Skeletonema	0	Chromista	Ochrophyta	Bacillariophyceae	Thalassiosirales	Skeletonemaceae	Skeletonema	Skeletonema pseudocostatum_(MK372941)	96.063	254	254	10	0	3.2e-118	414	100
MiFish_UE-asv0437	Animalia;Chordata;Elasmobranchii;Carcharhiniformes;Scyliorhinidae;Scyliorhinus;Scyliorhinus	0	Animalia	Chordata	Elasmobranchii	Carcharhiniformes	Scyliorhinidae	Scyliorhinus	Scyliorhinus canicula_(Y16067)	100	182	182	0	0	4.96e-95	337	100
MiFish_UE-asv0438	Animalia;Chordata;Actinopteri;Perciformes;Gobiidae;Aphia;Aphia	0	Animalia	Chordata	Actinopteri	Perciformes	Gobiidae	Aphia	Aphia minuta_(EF218623)	98.214	168	168	3	0	2.77e-82	294	100
MiFish_UE-asv0439	Chromista;Ochrophyta;Bacillariophyceae;Thalassiosirales;Skeletonemaceae;Skeletonema;Skeletonema	0	Chromista	Ochrophyta	Bacillariophyceae	Thalassiosirales	Skeletonemaceae	Skeletonema	Skeletonema pseudocostatum_(MK372941)	96.85	254	254	8	0	1.48e-121	425	100
MiFish_UE-asv0447	Chromista;Ochrophyta;Bacillariophyceae;Thalassiosirales;Skeletonemaceae;Skeletonema;Skeletonema	0	Chromista	Ochrophyta	Bacillariophyceae	Thalassiosirales	Skeletonemaceae	Skeletonema	Skeletonema pseudocostatum_(MK372941)	94.488	253	254	12	2	5.36e-111	390	100
MiFish_UE-asv0465	Chromista;Ochrophyta;Bacillariophyceae;Thalassiosirales;Skeletonemaceae;Skeletonema;Skeletonema	0	Chromista	Ochrophyta	Bacillariophyceae	Thalassiosirales	Skeletonemaceae	Skeletonema	Skeletonema pseudocostatum_(MK372941)	96.443	253	253	9	0	2.46e-119	418	100
MiFish_UE-asv0468	Animalia;Chordata;Actinopteri;Clupeiformes;Clupeidae;Sprattus;Sprattus	0	Animalia	Chordata	Actinopteri	Clupeiformes	Clupeidae	Sprattus	Sprattus sprattus_(AP009234)	98.266	173	173	3	0	4.76e-85	303	100
MiFish_UE-asv0469	Chromista;Ochrophyta;Bacillariophyceae;Thalassiosirales;Skeletonemaceae;Skeletonema;Skeletonema	0	Chromista	Ochrophyta	Bacillariophyceae	Thalassiosirales	Skeletonemaceae	Skeletonema	Skeletonema pseudocostatum_(MK372941)	94.488	254	254	14	0	1.5e-111	392	100
MiFish_UE-asv0470	Animalia;Chordata;Actinopteri;Perciformes;Gobiidae;Aphia;Aphia	0	Animalia	Chordata	Actinopteri	Perciformes	Gobiidae	Aphia	Aphia minuta_(EF218623)	98.225	169	169	3	0	7.77e-83	296	100
MiFish_UE-asv0472	Chromista;Ochrophyta;Bacillariophyceae;Thalassiosirales;Skeletonemaceae;Skeletonema;Skeletonema	0	Chromista	Ochrophyta	Bacillariophyceae	Thalassiosirales	Skeletonemaceae	Skeletonema	Skeletonema pseudocostatum_(MK372941)	98.039	255	255	4	1	1.47e-126	442	100
MiFish_UE-asv0482	Chromista;Ochrophyta;Bacillariophyceae;Thalassiosirales;Skeletonemaceae;Skeletonema;Skeletonema	0	Chromista	Ochrophyta	Bacillariophyceae	Thalassiosirales	Skeletonemaceae	Skeletonema	Skeletonema pseudocostatum_(MK372941)	98.425	254	254	4	0	3.15e-128	448	100
MiFish_UE-asv0483	Chromista;Ochrophyta;Bacillariophyceae;Thalassiosirales;Skeletonemaceae;Skeletonema;Skeletonema	0	Chromista	Ochrophyta	Bacillariophyceae	Thalassiosirales	Skeletonemaceae	Skeletonema	Skeletonema pseudocostatum_(MK372941)	90.909	253	253	23	0	5.48e-96	340	100
MiFish_UE-asv0485	Chromista;Ochrophyta;Bacillariophyceae;Thalassiosirales;Skeletonemaceae;Skeletonema;Skeletonema	0	Chromista	Ochrophyta	Bacillariophyceae	Thalassiosirales	Skeletonemaceae	Skeletonema	Skeletonema pseudocostatum_(MK372941)	96.457	254	254	9	0	6.87e-120	420	100
MiFish_UE-asv0495	Chromista;Ochrophyta;Bacillariophyceae;Thalassiosirales;Skeletonemaceae;Skeletonema;Skeletonema	0	Chromista	Ochrophyta	Bacillariophyceae	Thalassiosirales	Skeletonemaceae	Skeletonema	Skeletonema pseudocostatum_(MK372941)	96.85	254	254	8	0	1.48e-121	425	100
MiFish_UE-asv0499	Chromista;Ochrophyta;Bacillariophyceae;Thalassiosirales;Skeletonemaceae;Skeletonema;Skeletonema	0	Chromista	Ochrophyta	Bacillariophyceae	Thalassiosirales	Skeletonemaceae	Skeletonema	Skeletonema pseudocostatum_(MK372941)	97.638	254	254	6	0	6.82e-125	436	100
MiFish_UE-asv0500	Chromista;Ochrophyta;Bacillariophyceae;Thalassiosirales;Skeletonemaceae;Skeletonema;Skeletonema	0	Chromista	Ochrophyta	Bacillariophyceae	Thalassiosirales	Skeletonemaceae	Skeletonema	Skeletonema pseudocostatum_(MK372941)	97.628	253	253	6	0	2.44e-124	435	100
MiFish_UE-asv0502	Animalia;Chordata;Actinopteri;Clupeiformes;Clupeidae;Sardina;Sardina	0	Animalia	Chordata	Actinopteri	Clupeiformes	Clupeidae	Sardina	Sardina pilchardus_(AP009233)	99.425	174	174	1	0	6.16e-89	316	100
MiFish_UE-asv0515	Animalia;Chordata;Actinopteri;Carangiformes;Carangidae;Trachurus;Trachurus	0	Animalia	Chordata	Actinopteri	Carangiformes	Carangidae	Trachurus	Trachurus trachurus_(AB108498)	99.415	171	171	1	0	2.81e-87	311	100
MiFish_UE-asv0516	Animalia;Chordata;Elasmobranchii;Carcharhiniformes;Triakidae;Mustelus;Mustelus	0	Animalia	Chordata	Elasmobranchii	Carcharhiniformes	Triakidae	Mustelus	Mustelus asterias_(MT410888)	99.451	182	182	1	0	2.31e-93	331	100
MiFish_UE-asv0517	Chromista;Ochrophyta;Bacillariophyceae;Thalassiosirales;Skeletonemaceae;Skeletonema;Skeletonema	0	Chromista	Ochrophyta	Bacillariophyceae	Thalassiosirales	Skeletonemaceae	Skeletonema	Skeletonema pseudocostatum_(MK372941)	94.51	254	255	12	2	1.5e-111	392	100
MiFish_UE-asv0519	Animalia;Chordata;Elasmobranchii;Carcharhiniformes;Triakidae;Mustelus;Mustelus	0	Animalia	Chordata	Elasmobranchii	Carcharhiniformes	Triakidae	Mustelus	Mustelus asterias_(MT410888)	99.454	183	183	1	0	6.46e-94	333	100
MiFish_UE-asv0521	Chromista;Ochrophyta;Bacillariophyceae;Thalassiosirales;Skeletonemaceae;Skeletonema;Skeletonema	0	Chromista	Ochrophyta	Bacillariophyceae	Thalassiosirales	Skeletonemaceae	Skeletonema	Skeletonema pseudocostatum_(MK372941)	95.652	253	253	11	0	5.33e-116	407	100
MiFish_UE-asv0523	Animalia;Chordata;Actinopteri;Syngnathiformes;Mullidae;Mullus;Mullus	0	Animalia	Chordata	Actinopteri	Syngnathiformes	Mullidae	Mullus	Mullus surmuletus_(MT410885)	99.408	169	169	1	0	3.59e-86	307	100
MiFish_UE-asv0529	Animalia;Chordata;Actinopteri;Clupeiformes;Clupeidae;Sardina;Sardina	0	Animalia	Chordata	Actinopteri	Clupeiformes	Clupeidae	Sardina	Sardina pilchardus_(AP009233)	99.422	173	173	1	0	2.2e-88	315	100
MiFish_UE-asv0530	Chromista;Ochrophyta;Bacillariophyceae;Thalassiosirales;Skeletonemaceae;Skeletonema;Skeletonema	0	Chromista	Ochrophyta	Bacillariophyceae	Thalassiosirales	Skeletonemaceae	Skeletonema	Skeletonema pseudocostatum_(MK372941)	97.233	253	253	7	0	1.14e-122	429	100
MiFish_UE-asv0531	Animalia;Chordata;Actinopteri;Clupeiformes;Clupeidae;Sardina;Sardina	0	Animalia	Chordata	Actinopteri	Clupeiformes	Clupeidae	Sardina	Sardina pilchardus_(AP009233)	99.425	174	174	1	0	6.16e-89	316	100
MiFish_UE-asv0534	Chromista;Ochrophyta;Bacillariophyceae;Thalassiosirales;Skeletonemaceae;Skeletonema;Skeletonema	0	Chromista	Ochrophyta	Bacillariophyceae	Thalassiosirales	Skeletonemaceae	Skeletonema	Skeletonema pseudocostatum_(MK372941)	98.024	253	253	5	0	5.25e-126	440	100
MiFish_UE-asv0536	Animalia;Chordata;Actinopteri;Syngnathiformes;Mullidae;Mullus;Mullus	0	Animalia	Chordata	Actinopteri	Syngnathiformes	Mullidae	Mullus	Mullus surmuletus_(MT410885)	99.412	170	170	1	0	1e-86	309	100
MiFish_UE-asv0537	Chromista;Ochrophyta;Bacillariophyceae;Thalassiosirales;Skeletonemaceae;Skeletonema;Skeletonema	0	Chromista	Ochrophyta	Bacillariophyceae	Thalassiosirales	Skeletonemaceae	Skeletonema	Skeletonema pseudocostatum_(MK372941)	90.945	254	254	23	0	1.53e-96	342	100
MiFish_UE-asv0538	Animalia;Chordata;Actinopteri;Carangiformes;Carangidae;Trachurus;Trachurus	0	Animalia	Chordata	Actinopteri	Carangiformes	Carangidae	Trachurus	Trachurus trachurus_(AB108498)	99.412	170	170	1	0	1e-86	309	100
MiFish_UE-asv0541	Chromista;Ochrophyta;Bacillariophyceae;Thalassiosirales;Skeletonemaceae;Skeletonema;Skeletonema	0	Chromista	Ochrophyta	Bacillariophyceae	Thalassiosirales	Skeletonemaceae	Skeletonema	Skeletonema pseudocostatum_(MK372941)	92.095	253	253	20	0	5.44e-101	357	100
MiFish_UE-asv0551	Chromista;Ochrophyta;Bacillariophyceae;Thalassiosirales;Skeletonemaceae;Skeletonema;Skeletonema	0	Chromista	Ochrophyta	Bacillariophyceae	Thalassiosirales	Skeletonemaceae	Skeletonema	Skeletonema pseudocostatum_(MK372941)	96.457	254	254	9	0	6.87e-120	420	100
MiFish_UE-asv0553	Animalia;Chordata;Actinopteri;Perciformes;Cottidae;Myoxocephalus;Myoxocephalus	0	Animalia	Chordata	Actinopteri	Perciformes	Cottidae	Myoxocephalus	Myoxocephalus scorpius_(MK321578)	100	170	170	0	0	2.16e-88	315	100
MiFish_UE-asv0554	Animalia;Chordata;Actinopteri;Pleuronectiformes;Pleuronectidae;Pleuronectes;Pleuronectes	0	Animalia	Chordata	Actinopteri	Pleuronectiformes	Pleuronectidae	Pleuronectes	Pleuronectes platessa_(MN122873)	99.412	170	170	1	0	1e-86	309	100
MiFish_UE-asv0560	Animalia;Chordata;Actinopteri;Clupeiformes;Clupeidae;Sardina;Sardina	0	Animalia	Chordata	Actinopteri	Clupeiformes	Clupeidae	Sardina	Sardina pilchardus_(AP009233)	99.422	173	173	1	0	2.2e-88	315	100
MiFish_UE-asv0566	Chromista;Ochrophyta;Bacillariophyceae;Thalassiosirales;Skeletonemaceae;Skeletonema;Skeletonema	0	Chromista	Ochrophyta	Bacillariophyceae	Thalassiosirales	Skeletonemaceae	Skeletonema	Skeletonema pseudocostatum_(MK372941)	96.443	253	253	9	0	2.46e-119	418	100
MiFish_UE-asv0567	Animalia;Chordata;Actinopteri;Pleuronectiformes;Pleuronectidae;Pleuronectes;Pleuronectes	0	Animalia	Chordata	Actinopteri	Pleuronectiformes	Pleuronectidae	Pleuronectes	Pleuronectes platessa_(MN122873)	99.408	169	169	1	0	3.59e-86	307	100
MiFish_UE-asv0571	Animalia;Chordata;Actinopteri;Perciformes;Sparidae;Spondyliosoma;Spondyliosoma	0	Animalia	Chordata	Actinopteri	Perciformes	Sparidae	Spondyliosoma	Spondyliosoma cantharus_(MW818245)	100	170	170	0	0	2.16e-88	315	100
MiFish_UE-asv0574	Animalia;Chordata;Actinopteri;Perciformes;Cottidae;Myoxocephalus;Myoxocephalus	0	Animalia	Chordata	Actinopteri	Perciformes	Cottidae	Myoxocephalus	Myoxocephalus scorpius_(MK321578)	100	169	169	0	0	7.71e-88	313	100
MiFish_UE-asv0575	Animalia;Chordata;Actinopteri;Perciformes;Sparidae;Spondyliosoma;Spondyliosoma	0	Animalia	Chordata	Actinopteri	Perciformes	Sparidae	Spondyliosoma	Spondyliosoma cantharus_(MW818245)	100	171	171	0	0	6.04e-89	316	100
MiFish_UE-asv0576	Animalia;Chordata;Actinopteri;Gadiformes;Gadidae;Trisopterus;Trisopterus	0	Animalia	Chordata	Actinopteri	Gadiformes	Gadidae	Trisopterus	Trisopterus luscus_(MN122935)	99.408	169	169	1	0	3.59e-86	307	100
MiFish_UE-asv0589	Animalia;Chordata;Actinopteri;Clupeiformes;Clupeidae;Sardina;Sardina	0	Animalia	Chordata	Actinopteri	Clupeiformes	Clupeidae	Sardina	Sardina pilchardus_(AP009233)	98.851	174	174	2	0	2.86e-87	311	100
MiFish_UE-asv0591	Animalia;Chordata;Actinopteri;Clupeiformes;Clupeidae;Sardina;Sardina	0	Animalia	Chordata	Actinopteri	Clupeiformes	Clupeidae	Sardina	Sardina pilchardus_(AP009233)	99.425	174	174	1	0	6.16e-89	316	100
MiFish_UE-asv0593	Animalia;Chordata;Actinopteri;Clupeiformes;Engraulidae;Engraulis;Engraulis	0	Animalia	Chordata	Actinopteri	Clupeiformes	Engraulidae	Engraulis	Engraulis encrasicolus_(AP009137)	98.276	174	174	3	0	1.33e-85	305	100
MiFish_UE-asv0597	Animalia;Chordata;Actinopteri;Gadiformes;Gadidae;Trisopterus;Trisopterus	0	Animalia	Chordata	Actinopteri	Gadiformes	Gadidae	Trisopterus	Trisopterus luscus_(MN122935)	99.405	168	168	1	0	1.28e-85	305	100
MiFish_UE-asv0598	Animalia;Chordata;Elasmobranchii;Carcharhiniformes;Triakidae;Mustelus;Mustelus	0	Animalia	Chordata	Elasmobranchii	Carcharhiniformes	Triakidae	Mustelus	Mustelus asterias_(MT410888)	100	182	182	0	0	4.96e-95	337	100
MiFish_UE-asv0604	Animalia;Chordata;Actinopteri;Clupeiformes;Clupeidae;Clupea;Clupea	0	Animalia	Chordata	Actinopteri	Clupeiformes	Clupeidae	Clupea	Clupea harengus_(MN122931)	99.419	172	172	1	0	7.86e-88	313	100
MiFish_UE-asv0610	Chromista;Ochrophyta;Bacillariophyceae;Thalassiosirales;Skeletonemaceae;Skeletonema;Skeletonema	0	Chromista	Ochrophyta	Bacillariophyceae	Thalassiosirales	Skeletonemaceae	Skeletonema	Skeletonema pseudocostatum_(MK372941)	97.628	253	253	6	0	2.44e-124	435	100
MiFish_UE-asv0613	Animalia;Chordata;Actinopteri;Clupeiformes;Clupeidae;Clupea;Clupea	0	Animalia	Chordata	Actinopteri	Clupeiformes	Clupeidae	Clupea	Clupea harengus_(MN122931)	99.422	173	173	1	0	2.2e-88	315	100
MiFish_UE-asv0614	Animalia;Chordata;Elasmobranchii;Carcharhiniformes;Triakidae;Mustelus;Mustelus	0	Animalia	Chordata	Elasmobranchii	Carcharhiniformes	Triakidae	Mustelus	Mustelus asterias_(MT410888)	100	183	183	0	0	1.39e-95	339	100
MiFish_UE-asv0615	Chromista;Ochrophyta;Bacillariophyceae;Thalassiosirales;Skeletonemaceae;Skeletonema;Skeletonema	0	Chromista	Ochrophyta	Bacillariophyceae	Thalassiosirales	Skeletonemaceae	Skeletonema	Skeletonema pseudocostatum_(MK372941)	98.031	254	254	5	0	1.47e-126	442	100
MiFish_UE-asv0618	Animalia;Chordata;Actinopteri;Clupeiformes;Clupeidae;Sardina;Sardina	0	Animalia	Chordata	Actinopteri	Clupeiformes	Clupeidae	Sardina	Sardina pilchardus_(AP009233)	99.425	174	174	1	0	6.16e-89	316	100
MiFish_UE-asv0619	Chromista;Ochrophyta;Bacillariophyceae;Thalassiosirales;Skeletonemaceae;Skeletonema;Skeletonema	0	Chromista	Ochrophyta	Bacillariophyceae	Thalassiosirales	Skeletonemaceae	Skeletonema	Skeletonema pseudocostatum_(MK372941)	97.638	254	254	6	0	6.82e-125	436	100
MiFish_UE-asv0623	Animalia;Chordata;Actinopteri;Clupeiformes;Engraulidae;Engraulis;Engraulis	0	Animalia	Chordata	Actinopteri	Clupeiformes	Engraulidae	Engraulis	Engraulis encrasicolus_(AP009137)	98.266	173	173	3	0	4.76e-85	303	100
MiFish_UE-asv0629	Chromista;Ochrophyta;Bacillariophyceae;Thalassiosirales;Skeletonemaceae;Skeletonema;Skeletonema	0	Chromista	Ochrophyta	Bacillariophyceae	Thalassiosirales	Skeletonemaceae	Skeletonema	Skeletonema pseudocostatum_(MK372941)	97.244	254	254	7	0	3.17e-123	431	100
MiFish_UE-asv0636	Animalia;Chordata;Actinopteri;Clupeiformes;Clupeidae;Sardina;Sardina	0	Animalia	Chordata	Actinopteri	Clupeiformes	Clupeidae	Sardina	Sardina pilchardus_(AP009233)	99.425	174	174	1	0	6.16e-89	316	100
MiFish_UE-asv0637	Animalia;Chordata;Actinopteri;Clupeiformes;Clupeidae;Sardina;Sardina	0	Animalia	Chordata	Actinopteri	Clupeiformes	Clupeidae	Sardina	Sardina pilchardus_(AP009233)	99.422	173	173	1	0	2.2e-88	315	100
MiFish_UE-asv0639	Chromista;Ochrophyta;Bacillariophyceae;Thalassiosirales;Skeletonemaceae;Skeletonema;Skeletonema	0	Chromista	Ochrophyta	Bacillariophyceae	Thalassiosirales	Skeletonemaceae	Skeletonema	Skeletonema pseudocostatum_(MK372941)	92.126	254	254	20	0	1.52e-101	359	100
MiFish_UE-asv0640	Animalia;Chordata;Actinopteri;Pleuronectiformes;Soleidae;Solea;Solea	0	Animalia	Chordata	Actinopteri	Pleuronectiformes	Soleidae	Solea	Solea solea_(MN122871)	99.408	169	169	1	0	3.59e-86	307	100
MiFish_UE-asv0646	Animalia;Chordata;Actinopteri;Clupeiformes;Clupeidae;Sardina;Sardina	0	Animalia	Chordata	Actinopteri	Clupeiformes	Clupeidae	Sardina	Sardina pilchardus_(AP009233)	99.422	173	173	1	0	2.2e-88	315	100
MiFish_UE-asv0648	Animalia;Chordata;Actinopteri;Clupeiformes;Engraulidae;Engraulis;Engraulis	0	Animalia	Chordata	Actinopteri	Clupeiformes	Engraulidae	Engraulis	Engraulis encrasicolus_(AP009137)	98.266	173	173	3	0	4.76e-85	303	100
MiFish_UE-asv0655	Animalia;Chordata;Actinopteri;Syngnathiformes;Mullidae;Mullus;Mullus	0	Animalia	Chordata	Actinopteri	Syngnathiformes	Mullidae	Mullus	Mullus surmuletus_(MT410885)	99.408	169	169	1	0	3.59e-86	307	100
MiFish_UE-asv0660	Animalia;Chordata;Actinopteri;Clupeiformes;Engraulidae;Engraulis;Engraulis	0	Animalia	Chordata	Actinopteri	Clupeiformes	Engraulidae	Engraulis	Engraulis encrasicolus_(AP009137)	98.276	174	174	3	0	1.33e-85	305	100
MiFish_UE-asv0663	Chromista;Ochrophyta;Bacillariophyceae;Thalassiosirales;Skeletonemaceae;Skeletonema;Skeletonema	0	Chromista	Ochrophyta	Bacillariophyceae	Thalassiosirales	Skeletonemaceae	Skeletonema	Skeletonema pseudocostatum_(MK372941)	99.209	253	253	2	0	5.21e-131	457	100
MiFish_UE-asv0664	Animalia;Chordata;Actinopteri;Clupeiformes;Clupeidae;Sprattus;Sprattus	0	Animalia	Chordata	Actinopteri	Clupeiformes	Clupeidae	Sprattus	Sprattus sprattus_(AP009234)	98.266	173	173	3	0	4.76e-85	303	100
MiFish_UE-asv0672	Animalia;Chordata;Actinopteri;Perciformes;Gobiidae;Pomatoschistus;Pomatoschistus	0	Animalia	Chordata	Actinopteri	Perciformes	Gobiidae	Pomatoschistus	Pomatoschistus minutus_(MW092827)	99.415	171	171	1	0	2.81e-87	311	100
MiFish_UE-asv0674	Animalia;Chordata;Actinopteri;Perciformes;Trachinidae;Echiichthys;Echiichthys	0	Animalia	Chordata	Actinopteri	Perciformes	Trachinidae	Echiichthys	Echiichthys vipera_(MT410919)	98.857	175	175	2	0	8.01e-88	313	100
MiFish_UE-asv0677	Animalia;Chordata;Actinopteri;Perciformes;Trachinidae;Echiichthys;Echiichthys	0	Animalia	Chordata	Actinopteri	Perciformes	Trachinidae	Echiichthys	Echiichthys vipera_(MT410919)	98.851	174	174	2	0	2.86e-87	311	100
MiFish_UE-asv0680	Animalia;Chordata;Actinopteri;Scombriformes;Scombridae;Scomber;Scomber	0	Animalia	Chordata	Actinopteri	Scombriformes	Scombridae	Scomber	Scomber scombrus_(AB120717)	99.412	170	170	1	0	1e-86	309	100
MiFish_UE-asv0681	Animalia;Chordata;Actinopteri;Perciformes;Gobiidae;Pomatoschistus;Pomatoschistus	0	Animalia	Chordata	Actinopteri	Perciformes	Gobiidae	Pomatoschistus	Pomatoschistus minutus_(MW092827)	99.412	170	170	1	0	1e-86	309	100
MiFish_UE-asv0682	Animalia;Chordata;Actinopteri;Pleuronectiformes;Soleidae;Solea;Solea	0	Animalia	Chordata	Actinopteri	Pleuronectiformes	Soleidae	Solea	Solea solea_(MN122871)	99.408	169	169	1	0	3.59e-86	307	100
MiFish_UE-asv0687	Animalia;Chordata;Actinopteri;Perciformes;Moronidae;Dicentrarchus;Dicentrarchus	0	Animalia	Chordata	Actinopteri	Perciformes	Moronidae	Dicentrarchus	Dicentrarchus labrax_(KJ168065)	100	173	173	0	0	4.73e-90	320	100
MiFish_UE-asv0694	Animalia;Chordata;Actinopteri;Pleuronectiformes;Pleuronectidae;Pleuronectes;Pleuronectes	0	Animalia	Chordata	Actinopteri	Pleuronectiformes	Pleuronectidae	Pleuronectes	Pleuronectes platessa_(MN122873)	99.408	169	169	1	0	3.59e-86	307	100
MiFish_UE-asv0696	Chromista;Ochrophyta;Bacillariophyceae;Thalassiosirales;Skeletonemaceae;Skeletonema;Skeletonema	0	Chromista	Ochrophyta	Bacillariophyceae	Thalassiosirales	Skeletonemaceae	Skeletonema	Skeletonema pseudocostatum_(MK372941)	96.457	254	254	9	0	6.87e-120	420	100
MiFish_UE-asv0705	Animalia;Chordata;Actinopteri;Clupeiformes;Clupeidae;Sardina;Sardina	0	Animalia	Chordata	Actinopteri	Clupeiformes	Clupeidae	Sardina	Sardina pilchardus_(AP009233)	98.844	173	173	2	0	1.02e-86	309	100
MiFish_UE-asv0706	Animalia;Chordata;Actinopteri;Pleuronectiformes;Soleidae;Solea;Solea	0	Animalia	Chordata	Actinopteri	Pleuronectiformes	Soleidae	Solea	Solea solea_(MN122871)	99.405	168	168	1	0	1.28e-85	305	100
MiFish_UE-asv0707	Animalia;Chordata;Actinopteri;Scombriformes;Scombridae;Scomber;Scomber	0	Animalia	Chordata	Actinopteri	Scombriformes	Scombridae	Scomber	Scomber scombrus_(AB120717)	99.412	170	170	1	0	1e-86	309	100
MiFish_UE-asv0711	Animalia;Chordata;Actinopteri;Perciformes;Moronidae;Dicentrarchus;Dicentrarchus	0	Animalia	Chordata	Actinopteri	Perciformes	Moronidae	Dicentrarchus	Dicentrarchus labrax_(KJ168065)	100	172	172	0	0	1.69e-89	318	100
MiFish_UE-asv0712	Animalia;Chordata;Actinopteri;Syngnathiformes;Mullidae;Mullus;Mullus	0	Animalia	Chordata	Actinopteri	Syngnathiformes	Mullidae	Mullus	Mullus surmuletus_(MT410885)	99.412	170	170	1	0	1e-86	309	100
MiFish_UE-asv0713	Animalia;Chordata;Actinopteri;Clupeiformes;Clupeidae;Sardina;Sardina	0	Animalia	Chordata	Actinopteri	Clupeiformes	Clupeidae	Sardina	Sardina pilchardus_(AP009233)	99.425	174	174	1	0	6.16e-89	316	100
MiFish_UE-asv0716	Animalia;Chordata;Actinopteri;Scombriformes;Scombridae;Scomber;Scomber	0	Animalia	Chordata	Actinopteri	Scombriformes	Scombridae	Scomber	Scomber scombrus_(AB120717)	99.408	169	169	1	0	3.59e-86	307	100
MiFish_UE-asv0718	Animalia;Chordata;Actinopteri;Scombriformes;Scombridae;Scomber;Scomber	0	Animalia	Chordata	Actinopteri	Scombriformes	Scombridae	Scomber	Scomber scombrus_(AB120717)	99.408	169	169	1	0	3.59e-86	307	100
MiFish_UE-asv0719	Chromista;Ochrophyta;Bacillariophyceae;Thalassiosirales;Skeletonemaceae;Skeletonema;Skeletonema	0	Chromista	Ochrophyta	Bacillariophyceae	Thalassiosirales	Skeletonemaceae	Skeletonema	Skeletonema pseudocostatum_(MK372941)	98.024	253	253	5	0	5.25e-126	440	100
MiFish_UE-asv0724	Animalia;Chordata;Actinopteri;Pleuronectiformes;Pleuronectidae;Pleuronectes;Pleuronectes	0	Animalia	Chordata	Actinopteri	Pleuronectiformes	Pleuronectidae	Pleuronectes	Pleuronectes platessa_(MN122873)	99.412	170	170	1	0	1e-86	309	100
MiFish_UE-asv0725	Chromista;Ochrophyta;Bacillariophyceae;Thalassiosirales;Skeletonemaceae;Skeletonema;Skeletonema	0	Chromista	Ochrophyta	Bacillariophyceae	Thalassiosirales	Skeletonemaceae	Skeletonema	Skeletonema pseudocostatum_(MK372941)	95.652	253	253	11	0	5.33e-116	407	100
MiFish_UE-asv0727	Animalia;Chordata;Actinopteri;Pleuronectiformes;Soleidae;Solea;Solea	0	Animalia	Chordata	Actinopteri	Pleuronectiformes	Soleidae	Solea	Solea solea_(MN122871)	99.405	168	168	1	0	1.28e-85	305	100
MiFish_UE-asv0729	Chromista;Ochrophyta;Bacillariophyceae;Thalassiosirales;Skeletonemaceae;Skeletonema;Skeletonema	0	Chromista	Ochrophyta	Bacillariophyceae	Thalassiosirales	Skeletonemaceae	Skeletonema	Skeletonema pseudocostatum_(MK372941)	94.882	253	254	11	2	1.15e-112	396	100
MiFish_UE-asv0735	Animalia;Chordata;Actinopteri;Pleuronectiformes;Pleuronectidae;Pleuronectes;Pleuronectes	0	Animalia	Chordata	Actinopteri	Pleuronectiformes	Pleuronectidae	Pleuronectes	Pleuronectes platessa_(MN122873)	99.412	170	170	1	0	1e-86	309	100
MiFish_UE-asv0742	Animalia;Chordata;Actinopteri;Pleuronectiformes;Soleidae;Solea;Solea	0	Animalia	Chordata	Actinopteri	Pleuronectiformes	Soleidae	Solea	Solea solea_(MN122871)	99.405	168	168	1	0	1.28e-85	305	100
MiFish_UE-asv0749	Animalia;Chordata;Actinopteri;Syngnathiformes;Syngnathidae;Syngnathus;Syngnathus	0	Animalia	Chordata	Actinopteri	Syngnathiformes	Syngnathidae	Syngnathus	Syngnathus rostellatus_(MN122827)	99.401	167	167	1	0	4.58e-85	303	100
MiFish_UE-asv0755	Animalia;Chordata;Actinopteri;Pleuronectiformes;Soleidae;Buglossidium;Buglossidium	0	Animalia	Chordata	Actinopteri	Pleuronectiformes	Soleidae	Buglossidium	Buglossidium luteum_(MW818238)	100	169	169	0	0	7.71e-88	313	100
MiFish_UE-asv0758	Animalia;Chordata;Actinopteri;Perciformes;Ammodytidae;Hyperoplus;Hyperoplus	0	Animalia	Chordata	Actinopteri	Perciformes	Ammodytidae	Hyperoplus	Hyperoplus lanceolatus_(SANGER-RMG153)	98.824	170	170	2	0	4.67e-85	303	100
MiFish_UE-asv0760	Animalia;Chordata;Actinopteri;Pleuronectiformes;Pleuronectidae;Pleuronectes;Pleuronectes	0	Animalia	Chordata	Actinopteri	Pleuronectiformes	Pleuronectidae	Pleuronectes	Pleuronectes platessa_(MN122873)	99.408	169	169	1	0	3.59e-86	307	100
MiFish_UE-asv0761	Animalia;Chordata;Actinopteri;Perciformes;Ammodytidae;Hyperoplus;Hyperoplus	0	Animalia	Chordata	Actinopteri	Perciformes	Ammodytidae	Hyperoplus	Hyperoplus lanceolatus_(SANGER-RMG153)	98.824	170	170	2	0	4.67e-85	303	100
MiFish_UE-asv0769	Animalia;Chordata;Actinopteri;Mugiliformes;Mugilidae;Chelon;Chelon	0	Animalia	Chordata	Actinopteri	Mugiliformes	Mugilidae	Chelon	Chelon ramada_(MW818327)	98.256	172	172	3	0	1.7e-84	302	100
MiFish_UE-asv0774	Chromista;Ochrophyta;Bacillariophyceae;Thalassiosirales;Skeletonemaceae;Skeletonema;Skeletonema	0	Chromista	Ochrophyta	Bacillariophyceae	Thalassiosirales	Skeletonemaceae	Skeletonema	Skeletonema pseudocostatum_(MK372941)	96.047	253	253	10	0	1.14e-117	412	100
MiFish_UE-asv0778	Chromista;Ochrophyta;Bacillariophyceae;Thalassiosirales;Skeletonemaceae;Skeletonema;Skeletonema	0	Chromista	Ochrophyta	Bacillariophyceae	Thalassiosirales	Skeletonemaceae	Skeletonema	Skeletonema pseudocostatum_(MK372941)	96.443	253	253	9	0	2.46e-119	418	100
MiFish_UE-asv0779	Animalia;Chordata;Actinopteri;Pleuronectiformes;Soleidae;Solea;Solea	0	Animalia	Chordata	Actinopteri	Pleuronectiformes	Soleidae	Solea	Solea solea_(MN122871)	99.408	169	169	1	0	3.59e-86	307	100
MiFish_UE-asv0787	Animalia;Chordata;Actinopteri;Syngnathiformes;Syngnathidae;Syngnathus;Syngnathus	0	Animalia	Chordata	Actinopteri	Syngnathiformes	Syngnathidae	Syngnathus	Syngnathus rostellatus_(MN122827)	99.405	168	168	1	0	1.28e-85	305	100
MiFish_UE-asv0791	Chromista;Ochrophyta;Bacillariophyceae;Thalassiosirales;Skeletonemaceae;Skeletonema;Skeletonema	0	Chromista	Ochrophyta	Bacillariophyceae	Thalassiosirales	Skeletonemaceae	Skeletonema	Skeletonema pseudocostatum_(MK372941)	95.669	254	254	11	0	1.49e-116	409	100
MiFish_UE-asv0793	Animalia;Chordata;Actinopteri;Mugiliformes;Mugilidae;Chelon;Chelon	0	Animalia	Chordata	Actinopteri	Mugiliformes	Mugilidae	Chelon	Chelon ramada_(MW818327)	98.266	173	173	3	0	4.76e-85	303	100
MiFish_UE-asv0795	Animalia;Chordata;Actinopteri;Clupeiformes;Clupeidae;Sardina;Sardina	0	Animalia	Chordata	Actinopteri	Clupeiformes	Clupeidae	Sardina	Sardina pilchardus_(AP009233)	99.425	174	174	1	0	6.16e-89	316	100
MiFish_UE-asv0799	Chromista;Ochrophyta;Bacillariophyceae;Thalassiosirales;Skeletonemaceae;Skeletonema;Skeletonema	0	Chromista	Ochrophyta	Bacillariophyceae	Thalassiosirales	Skeletonemaceae	Skeletonema	Skeletonema pseudocostatum_(MK372941)	95.652	253	253	11	0	5.33e-116	407	100
MiFish_UE-asv0803	Animalia;Chordata;Actinopteri;Clupeiformes;Clupeidae;Sardina;Sardina	0	Animalia	Chordata	Actinopteri	Clupeiformes	Clupeidae	Sardina	Sardina pilchardus_(AP009233)	98.851	174	174	2	0	2.86e-87	311	100
MiFish_UE-asv0811	Chromista;Ochrophyta;Bacillariophyceae;Thalassiosirales;Skeletonemaceae;Skeletonema;Skeletonema	0	Chromista	Ochrophyta	Bacillariophyceae	Thalassiosirales	Skeletonemaceae	Skeletonema	Skeletonema pseudocostatum_(MK372941)	97.638	254	254	6	0	6.82e-125	436	100
MiFish_UE-asv0815	Animalia;Chordata;Actinopteri;Spariformes;Sparidae;Sparus;Sparus	0	Animalia	Chordata	Actinopteri	Spariformes	Sparidae	Sparus	Sparus aurata_(LK022698)	100	171	171	0	0	6.04e-89	316	100
MiFish_UE-asv0822	Animalia;Chordata;Actinopteri;Perciformes;Ammodytidae;Hyperoplus;Hyperoplus	0	Animalia	Chordata	Actinopteri	Perciformes	Ammodytidae	Hyperoplus	Hyperoplus lanceolatus_(SANGER-RMG153)	99.412	170	170	1	0	1e-86	309	100
MiFish_UE-asv0830	Chromista;Ochrophyta;Bacillariophyceae;Thalassiosirales;Skeletonemaceae;Skeletonema;Skeletonema	0	Chromista	Ochrophyta	Bacillariophyceae	Thalassiosirales	Skeletonemaceae	Skeletonema	Skeletonema pseudocostatum_(MK372941)	99.213	254	254	2	0	1.46e-131	459	100
MiFish_UE-asv0833	Animalia;Chordata;Actinopteri;Carangiformes;Carangidae;Trachurus;Trachurus	0	Animalia	Chordata	Actinopteri	Carangiformes	Carangidae	Trachurus	Trachurus trachurus_(AB108498)	99.415	171	171	1	0	2.81e-87	311	100
MiFish_UE-asv0836	Animalia;Chordata;Actinopteri;Scombriformes;Scombridae;Scomber;Scomber	0	Animalia	Chordata	Actinopteri	Scombriformes	Scombridae	Scomber	Scomber scombrus_(AB120717)	99.412	170	170	1	0	1e-86	309	100
MiFish_UE-asv0839	Animalia;Chordata;Actinopteri;Perciformes;Ammodytidae;Hyperoplus;Hyperoplus	0	Animalia	Chordata	Actinopteri	Perciformes	Ammodytidae	Hyperoplus	Hyperoplus lanceolatus_(SANGER-RMG153)	98.817	169	169	2	0	1.67e-84	302	100
MiFish_UE-asv0848	Animalia;Chordata;Actinopteri;Pleuronectiformes;Pleuronectidae;Microstomus;Microstomus	0	Animalia	Chordata	Actinopteri	Pleuronectiformes	Pleuronectidae	Microstomus	Microstomus kitt_(MN122933)	100	169	169	0	0	7.71e-88	313	100
MiFish_UE-asv0849	Chromista;Ochrophyta;Bacillariophyceae;Thalassiosirales;Skeletonemaceae;Skeletonema;Skeletonema	0	Chromista	Ochrophyta	Bacillariophyceae	Thalassiosirales	Skeletonemaceae	Skeletonema	Skeletonema pseudocostatum_(MK372941)	96.063	254	254	10	0	3.2e-118	414	100
MiFish_UE-asv0850	Chromista;Ochrophyta;Bacillariophyceae;Thalassiosirales;Skeletonemaceae;Skeletonema;Skeletonema	0	Chromista	Ochrophyta	Bacillariophyceae	Thalassiosirales	Skeletonemaceae	Skeletonema	Skeletonema pseudocostatum_(MK372941)	95.669	254	254	11	0	1.49e-116	409	100
MiFish_UE-asv0853	Animalia;Chordata;Actinopteri;Uranoscopiformes;Ammodytidae;Gymnammodytes;Gymnammodytes	0	Animalia	Chordata	Actinopteri	Uranoscopiformes	Ammodytidae	Gymnammodytes	Gymnammodytes semisquamatus_(MT410950)	100	169	169	0	0	7.71e-88	313	100
MiFish_UE-asv0854	Chromista;Ochrophyta;Bacillariophyceae;Thalassiosirales;Skeletonemaceae;Skeletonema;Skeletonema	0	Chromista	Ochrophyta	Bacillariophyceae	Thalassiosirales	Skeletonemaceae	Skeletonema	Skeletonema pseudocostatum_(MK372941)	95.669	254	254	11	0	1.49e-116	409	100
MiFish_UE-asv0855	Animalia;Chordata;Actinopteri;Pleuronectiformes;Pleuronectidae;Microstomus;Microstomus	0	Animalia	Chordata	Actinopteri	Pleuronectiformes	Pleuronectidae	Microstomus	Microstomus kitt_(MN122933)	100	170	170	0	0	2.16e-88	315	100
MiFish_UE-asv0856	Animalia;Chordata;Actinopteri;Perciformes;Ammodytidae;Hyperoplus;Hyperoplus	0	Animalia	Chordata	Actinopteri	Perciformes	Ammodytidae	Hyperoplus	Hyperoplus lanceolatus_(SANGER-RMG153)	99.408	169	169	1	0	3.59e-86	307	100
MiFish_UE-asv0865	Animalia;Chordata;Actinopteri;Perciformes;Ammodytidae;Hyperoplus;Hyperoplus	0	Animalia	Chordata	Actinopteri	Perciformes	Ammodytidae	Hyperoplus	Hyperoplus lanceolatus_(SANGER-RMG153)	98.817	169	169	2	0	1.67e-84	302	100
MiFish_UE-asv0869	Animalia;Chordata;Actinopteri;Clupeiformes;Clupeidae;Sardina;Sardina	0	Animalia	Chordata	Actinopteri	Clupeiformes	Clupeidae	Sardina	Sardina pilchardus_(AP009233)	99.425	174	174	1	0	6.16e-89	316	100
MiFish_UE-asv0873	Animalia;Chordata;Actinopteri;Perciformes;Ammodytidae;Hyperoplus;Hyperoplus	0	Animalia	Chordata	Actinopteri	Perciformes	Ammodytidae	Hyperoplus	Hyperoplus lanceolatus_(SANGER-RMG153)	99.412	170	170	1	0	1e-86	309	100
MiFish_UE-asv0874	Animalia;Chordata;Actinopteri;Pleuronectiformes;Soleidae;Buglossidium;Buglossidium	0	Animalia	Chordata	Actinopteri	Pleuronectiformes	Soleidae	Buglossidium	Buglossidium luteum_(MW818238)	100	168	168	0	0	2.76e-87	311	100
MiFish_UE-asv0882	Animalia;Chordata;Actinopteri;Pleuronectiformes;Pleuronectidae;Platichthys;Platichthys	0	Animalia	Chordata	Actinopteri	Pleuronectiformes	Pleuronectidae	Platichthys	Platichthys flesus_(MW818260)	99.408	169	169	1	0	3.59e-86	307	100
MiFish_UE-asv0884	Chromista;Ochrophyta;Bacillariophyceae;Thalassiosirales;Skeletonemaceae;Skeletonema;Skeletonema	0	Chromista	Ochrophyta	Bacillariophyceae	Thalassiosirales	Skeletonemaceae	Skeletonema	Skeletonema pseudocostatum_(MK372941)	97.233	253	253	7	0	1.14e-122	429	100
MiFish_UE-asv0888	Animalia;Chordata;Actinopteri;Clupeiformes;Engraulidae;Engraulis;Engraulis	0	Animalia	Chordata	Actinopteri	Clupeiformes	Engraulidae	Engraulis	Engraulis encrasicolus_(AP009137)	99.422	173	173	1	0	2.2e-88	315	100
MiFish_UE-asv0894	Animalia;Chordata;Actinopteri;Clupeiformes;Engraulidae;Engraulis;Engraulis	0	Animalia	Chordata	Actinopteri	Clupeiformes	Engraulidae	Engraulis	Engraulis encrasicolus_(AP009137)	99.425	174	174	1	0	6.16e-89	316	100
MiFish_UE-asv0897	Animalia;Chordata;Actinopteri;Clupeiformes;Clupeidae;Sardina;Sardina	0	Animalia	Chordata	Actinopteri	Clupeiformes	Clupeidae	Sardina	Sardina pilchardus_(AP009233)	99.422	173	173	1	0	2.2e-88	315	100
MiFish_UE-asv0899	Animalia;Chordata;Actinopteri;Scombriformes;Scombridae;Scomber;Scomber	0	Animalia	Chordata	Actinopteri	Scombriformes	Scombridae	Scomber	Scomber scombrus_(AB120717)	99.408	169	169	1	0	3.59e-86	307	100
MiFish_UE-asv0900	Animalia;Chordata;Actinopteri;Carangiformes;Carangidae;Trachurus;Trachurus	0	Animalia	Chordata	Actinopteri	Carangiformes	Carangidae	Trachurus	Trachurus trachurus_(AB108498)	99.412	170	170	1	0	1e-86	309	100
MiFish_UE-asv0903	Animalia;Chordata;Actinopteri;Syngnathiformes;Syngnathidae;Syngnathus;Syngnathus	0	Animalia	Chordata	Actinopteri	Syngnathiformes	Syngnathidae	Syngnathus	Syngnathus acus_(MN122937)	100	168	168	0	0	2.76e-87	311	100
MiFish_UE-asv0906	Chromista;Ochrophyta;Bacillariophyceae;Thalassiosirales;Skeletonemaceae;Skeletonema;Skeletonema	0	Chromista	Ochrophyta	Bacillariophyceae	Thalassiosirales	Skeletonemaceae	Skeletonema	Skeletonema pseudocostatum_(MK372941)	96.838	253	253	8	0	5.29e-121	424	100
MiFish_UE-asv0919	Animalia;Chordata;Actinopteri;Perciformes;Ammodytidae;Hyperoplus;Hyperoplus	0	Animalia	Chordata	Actinopteri	Perciformes	Ammodytidae	Hyperoplus	Hyperoplus lanceolatus_(SANGER-RMG153)	99.408	169	169	1	0	3.59e-86	307	100
MiFish_UE-asv0920	Animalia;Chordata;Actinopteri;Pleuronectiformes;Pleuronectidae;Platichthys;Platichthys	0	Animalia	Chordata	Actinopteri	Pleuronectiformes	Pleuronectidae	Platichthys	Platichthys flesus_(MW818260)	99.412	170	170	1	0	1e-86	309	100
MiFish_UE-asv0923	Animalia;Chordata;Actinopteri;Syngnathiformes;Syngnathidae;Syngnathus;Syngnathus	0	Animalia	Chordata	Actinopteri	Syngnathiformes	Syngnathidae	Syngnathus	Syngnathus rostellatus_(MN122827)	99.405	168	168	1	0	1.28e-85	305	100
MiFish_UE-asv0924	Animalia;Chordata;Actinopteri;Clupeiformes;Clupeidae;Sprattus;Sprattus	0	Animalia	Chordata	Actinopteri	Clupeiformes	Clupeidae	Sprattus	Sprattus sprattus_(AP009234)	98.844	173	173	2	0	1.02e-86	309	100
MiFish_UE-asv0925	Animalia;Chordata;Actinopteri;Clupeiformes;Engraulidae;Engraulis;Engraulis	0	Animalia	Chordata	Actinopteri	Clupeiformes	Engraulidae	Engraulis	Engraulis encrasicolus_(AP009137)	99.425	174	174	1	0	6.16e-89	316	100
MiFish_UE-asv0927	Animalia;Chordata;Actinopteri;Pleuronectiformes;Pleuronectidae;Pleuronectes;Pleuronectes	0	Animalia	Chordata	Actinopteri	Pleuronectiformes	Pleuronectidae	Pleuronectes	Pleuronectes platessa_(MN122873)	98.824	170	170	2	0	4.67e-85	303	100
MiFish_UE-asv0930	Animalia;Chordata;Actinopteri;Clupeiformes;Engraulidae;Engraulis;Engraulis	0	Animalia	Chordata	Actinopteri	Clupeiformes	Engraulidae	Engraulis	Engraulis encrasicolus_(AP009137)	99.425	174	174	1	0	6.16e-89	316	100
MiFish_UE-asv0933	Chromista;Ochrophyta;Bacillariophyceae;Thalassiosirales;Skeletonemaceae;Skeletonema;Skeletonema	0	Chromista	Ochrophyta	Bacillariophyceae	Thalassiosirales	Skeletonemaceae	Skeletonema	Skeletonema pseudocostatum_(MK372941)	98.031	254	254	5	0	1.47e-126	442	100
MiFish_UE-asv0936	Chromista;Ochrophyta;Bacillariophyceae;Thalassiosirales;Skeletonemaceae;Skeletonema;Skeletonema	0	Chromista	Ochrophyta	Bacillariophyceae	Thalassiosirales	Skeletonemaceae	Skeletonema	Skeletonema pseudocostatum_(MK372941)	94.902	254	255	11	2	3.22e-113	398	100
MiFish_UE-asv0938	Animalia;Chordata;Elasmobranchii;Rajiformes;Rajidae;Raja;Raja	0	Animalia	Chordata	Elasmobranchii	Rajiformes	Rajidae	Raja	Raja clavata_(MF278973)	100	182	182	0	0	4.96e-95	337	100
MiFish_UE-asv0961	Chromista;Ochrophyta;Bacillariophyceae;Thalassiosirales;Skeletonemaceae;Skeletonema;Skeletonema	0	Chromista	Ochrophyta	Bacillariophyceae	Thalassiosirales	Skeletonemaceae	Skeletonema	Skeletonema pseudocostatum_(MK372941)	97.628	253	253	6	0	2.44e-124	435	100
MiFish_UE-asv0963	Animalia;Chordata;Actinopteri;Clupeiformes;Clupeidae;Sprattus;Sprattus	0	Animalia	Chordata	Actinopteri	Clupeiformes	Clupeidae	Sprattus	Sprattus sprattus_(AP009234)	98.837	172	172	2	0	3.66e-86	307	100
MiFish_UE-asv0965	Animalia;Chordata;Elasmobranchii;Rajiformes;Rajidae;Raja;Raja	0	Animalia	Chordata	Elasmobranchii	Rajiformes	Rajidae	Raja	Raja clavata_(MF278973)	100	181	181	0	0	1.77e-94	335	100
MiFish_UE-asv0966	Animalia;Chordata;Actinopteri;Gadiformes;Gadidae;Gadus;Gadus	0	Animalia	Chordata	Actinopteri	Gadiformes	Gadidae	Gadus	Gadus morhua_(X99772)	97.661	170	171	2	2	1.01e-81	292	100
MiFish_UE-asv0969	Animalia;Chordata;Actinopteri;Perciformes;Ammodytidae;Hyperoplus;Hyperoplus	0	Animalia	Chordata	Actinopteri	Perciformes	Ammodytidae	Hyperoplus	Hyperoplus lanceolatus_(SANGER-RMG153)	99.412	170	170	1	0	1e-86	309	100
MiFish_UE-asv0976	Chromista;Ochrophyta;Bacillariophyceae;Thalassiosirales;Skeletonemaceae;Skeletonema;Skeletonema	0	Chromista	Ochrophyta	Bacillariophyceae	Thalassiosirales	Skeletonemaceae	Skeletonema	Skeletonema pseudocostatum_(MK372941)	97.628	253	253	6	0	2.44e-124	435	100
MiFish_UE-asv0981	Animalia;Chordata;Actinopteri;Gadiformes;Gadidae;Gadus;Gadus	0	Animalia	Chordata	Actinopteri	Gadiformes	Gadidae	Gadus	Gadus morhua_(X99772)	97.647	169	170	2	2	3.61e-81	291	100
MiFish_UE-asv0991	Animalia;Chordata;Actinopteri;Pleuronectiformes;Pleuronectidae;Pleuronectes;Pleuronectes	0	Animalia	Chordata	Actinopteri	Pleuronectiformes	Pleuronectidae	Pleuronectes	Pleuronectes platessa_(MN122873)	99.412	170	170	1	0	1e-86	309	100
MiFish_UE-asv0992	Animalia;Chordata;Actinopteri;Pleuronectiformes;Pleuronectidae;Pleuronectes;Pleuronectes	0	Animalia	Chordata	Actinopteri	Pleuronectiformes	Pleuronectidae	Pleuronectes	Pleuronectes platessa_(MN122873)	98.817	169	169	2	0	1.67e-84	302	100
MiFish_UE-asv0997	Animalia;Chordata;Actinopteri;Clupeiformes;Clupeidae;Sardina;Sardina	0	Animalia	Chordata	Actinopteri	Clupeiformes	Clupeidae	Sardina	Sardina pilchardus_(AP009233)	98.844	173	173	2	0	1.02e-86	309	100
MiFish_UE-asv1004	Animalia;Chordata;Actinopteri;Syngnathiformes;Syngnathidae;Syngnathus;Syngnathus	0	Animalia	Chordata	Actinopteri	Syngnathiformes	Syngnathidae	Syngnathus	Syngnathus acus_(MN122937)	100	167	167	0	0	9.84e-87	309	100
MiFish_UE-asv1008	Animalia;Chordata;Actinopteri;Perciformes;Ammodytidae;Hyperoplus;Hyperoplus	0	Animalia	Chordata	Actinopteri	Perciformes	Ammodytidae	Hyperoplus	Hyperoplus lanceolatus_(SANGER-RMG153)	99.412	170	170	1	0	1e-86	309	100
MiFish_UE-asv1013	Animalia;Chordata;Actinopteri;Clupeiformes;Clupeidae;Clupea;Clupea	0	Animalia	Chordata	Actinopteri	Clupeiformes	Clupeidae	Clupea	Clupea harengus_(MN122931)	99.422	173	173	1	0	2.2e-88	315	100
MiFish_UE-asv1023	Animalia;Chordata;Actinopteri;Uranoscopiformes;Ammodytidae;Gymnammodytes;Gymnammodytes	0	Animalia	Chordata	Actinopteri	Uranoscopiformes	Ammodytidae	Gymnammodytes	Gymnammodytes semisquamatus_(MT410950)	100	170	170	0	0	2.16e-88	315	100
MiFish_UE-asv1025	Animalia;Chordata;Actinopteri;Syngnathiformes;Syngnathidae;Syngnathus;Syngnathus	0	Animalia	Chordata	Actinopteri	Syngnathiformes	Syngnathidae	Syngnathus	Syngnathus rostellatus_(MN122827)	99.401	167	167	1	0	4.58e-85	303	100
MiFish_UE-asv1034	Animalia;Chordata;Actinopteri;Clupeiformes;Engraulidae;Engraulis;Engraulis	0	Animalia	Chordata	Actinopteri	Clupeiformes	Engraulidae	Engraulis	Engraulis encrasicolus_(AP009137)	99.422	173	173	1	0	2.2e-88	315	100
MiFish_UE-asv1047	Chromista;Ochrophyta;Bacillariophyceae;Thalassiosirales;Skeletonemaceae;Skeletonema;Skeletonema	0	Chromista	Ochrophyta	Bacillariophyceae	Thalassiosirales	Skeletonemaceae	Skeletonema	Skeletonema pseudocostatum_(MK372941)	96.457	254	254	9	0	6.87e-120	420	100
MiFish_UE-asv1053	Animalia;Chordata;Actinopteri;Clupeiformes;Engraulidae;Engraulis;Engraulis	0	Animalia	Chordata	Actinopteri	Clupeiformes	Engraulidae	Engraulis	Engraulis encrasicolus_(AP009137)	98.276	174	174	3	0	1.33e-85	305	100
MiFish_UE-asv1057	Chromista;Ochrophyta;Bacillariophyceae;Thalassiosirales;Skeletonemaceae;Skeletonema;Skeletonema	0	Chromista	Ochrophyta	Bacillariophyceae	Thalassiosirales	Skeletonemaceae	Skeletonema	Skeletonema pseudocostatum_(MK372941)	97.244	254	254	7	0	3.17e-123	431	100
MiFish_UE-asv1059	Chromista;Ochrophyta;Bacillariophyceae;Thalassiosirales;Skeletonemaceae;Skeletonema;Skeletonema	0	Chromista	Ochrophyta	Bacillariophyceae	Thalassiosirales	Skeletonemaceae	Skeletonema	Skeletonema pseudocostatum_(MK372941)	98.024	253	253	5	0	5.25e-126	440	100
MiFish_UE-asv1060	Animalia;Chordata;Actinopteri;Carangiformes;Carangidae;Trachurus;Trachurus	0	Animalia	Chordata	Actinopteri	Carangiformes	Carangidae	Trachurus	Trachurus trachurus_(AB108498)	99.412	170	170	1	0	1e-86	309	100
MiFish_UE-asv1070	Animalia;Chordata;Actinopteri;Perciformes;Ammodytidae;Hyperoplus;Hyperoplus	0	Animalia	Chordata	Actinopteri	Perciformes	Ammodytidae	Hyperoplus	Hyperoplus lanceolatus_(SANGER-RMG153)	99.408	169	169	1	0	3.59e-86	307	100
MiFish_UE-asv1071	Animalia;Chordata;Actinopteri;Pleuronectiformes;Pleuronectidae;Pleuronectes;Pleuronectes	0	Animalia	Chordata	Actinopteri	Pleuronectiformes	Pleuronectidae	Pleuronectes	Pleuronectes platessa_(MN122873)	99.408	169	169	1	0	3.59e-86	307	100
MiFish_UE-asv1073	Animalia;Chordata;Actinopteri;Clupeiformes;Clupeidae;Sprattus;Sprattus	0	Animalia	Chordata	Actinopteri	Clupeiformes	Clupeidae	Sprattus	Sprattus sprattus_(AP009234)	98.266	173	173	3	0	4.76e-85	303	100
MiFish_UE-asv1090	Animalia;Chordata;Actinopteri;Spariformes;Sparidae;Sparus;Sparus	0	Animalia	Chordata	Actinopteri	Spariformes	Sparidae	Sparus	Sparus aurata_(LK022698)	100	170	170	0	0	2.16e-88	315	100
MiFish_UE-asv1092	Animalia;Chordata;Actinopteri;Pleuronectiformes;Pleuronectidae;Pleuronectes;Pleuronectes	0	Animalia	Chordata	Actinopteri	Pleuronectiformes	Pleuronectidae	Pleuronectes	Pleuronectes platessa_(MN122873)	99.408	169	169	1	0	3.59e-86	307	100
MiFish_UE-asv1093	Chromista;Ochrophyta;Bacillariophyceae;Thalassiosirales;Skeletonemaceae;Skeletonema;Skeletonema	0	Chromista	Ochrophyta	Bacillariophyceae	Thalassiosirales	Skeletonemaceae	Skeletonema	Skeletonema pseudocostatum_(MK372941)	96.85	254	254	8	0	1.48e-121	425	100
MiFish_UE-asv1096	Animalia;Chordata;Actinopteri;Clupeiformes;Clupeidae;Sprattus;Sprattus	0	Animalia	Chordata	Actinopteri	Clupeiformes	Clupeidae	Sprattus	Sprattus sprattus_(AP009234)	98.256	172	172	3	0	1.7e-84	302	100
MiFish_UE-asv1098	Animalia;Chordata;Actinopteri;Pleuronectiformes;Soleidae;Solea;Solea	0	Animalia	Chordata	Actinopteri	Pleuronectiformes	Soleidae	Solea	Solea solea_(MN122871)	99.408	169	169	1	0	3.59e-86	307	100
MiFish_UE-asv1104	Animalia;Chordata;Actinopteri;Perciformes;Ammodytidae;Hyperoplus;Hyperoplus	0	Animalia	Chordata	Actinopteri	Perciformes	Ammodytidae	Hyperoplus	Hyperoplus lanceolatus_(SANGER-RMG153)	99.408	169	169	1	0	3.59e-86	307	100
MiFish_UE-asv1108	Animalia;Chordata;Actinopteri;Carangiformes;Carangidae;Trachurus;Trachurus	0	Animalia	Chordata	Actinopteri	Carangiformes	Carangidae	Trachurus	Trachurus trachurus_(AB108498)	99.415	171	171	1	0	2.81e-87	311	100
MiFish_UE-asv1115	Animalia;Chordata;Actinopteri;Carangiformes;Carangidae;Trachurus;Trachurus	0	Animalia	Chordata	Actinopteri	Carangiformes	Carangidae	Trachurus	Trachurus trachurus_(AB108498)	99.412	170	170	1	0	1e-86	309	100
MiFish_UE-asv1124	Animalia;Chordata;Actinopteri;Gadiformes;Gadidae;Merlangius;Merlangius	0	Animalia	Chordata	Actinopteri	Gadiformes	Gadidae	Merlangius	Merlangius merlangus_(MN122861)	99.415	171	171	1	0	2.81e-87	311	100
MiFish_UE-asv1127	Animalia;Chordata;Actinopteri;Pleuronectiformes;Soleidae;Solea;Solea	0	Animalia	Chordata	Actinopteri	Pleuronectiformes	Soleidae	Solea	Solea solea_(MN122871)	99.405	168	168	1	0	1.28e-85	305	100
MiFish_UE-asv1132	Chromista;Ochrophyta;Bacillariophyceae;Thalassiosirales;Skeletonemaceae;Skeletonema;Skeletonema	0	Chromista	Ochrophyta	Bacillariophyceae	Thalassiosirales	Skeletonemaceae	Skeletonema	Skeletonema pseudocostatum_(MK372941)	96.838	253	253	8	0	5.29e-121	424	100
MiFish_UE-asv1137	Animalia;Chordata;Actinopteri;Clupeiformes;Engraulidae;Engraulis;Engraulis	0	Animalia	Chordata	Actinopteri	Clupeiformes	Engraulidae	Engraulis	Engraulis encrasicolus_(AP009137)	98.266	173	173	3	0	4.76e-85	303	100
MiFish_UE-asv1138	Animalia;Chordata;Actinopteri;Clupeiformes;Engraulidae;Engraulis;Engraulis	0	Animalia	Chordata	Actinopteri	Clupeiformes	Engraulidae	Engraulis	Engraulis encrasicolus_(AP009137)	99.425	174	174	1	0	6.16e-89	316	100
MiFish_UE-asv1146	Animalia;Chordata;Actinopteri;Clupeiformes;Clupeidae;Clupea;Clupea	0	Animalia	Chordata	Actinopteri	Clupeiformes	Clupeidae	Clupea	Clupea harengus_(MN122931)	99.419	172	172	1	0	7.86e-88	313	100
MiFish_UE-asv1150	Animalia;Chordata;Actinopteri;Clupeiformes;Clupeidae;Alosa;Alosa	0	Animalia	Chordata	Actinopteri	Clupeiformes	Clupeidae	Alosa	Alosa fallax_(MT410940)	100	173	173	0	0	4.73e-90	320	100
MiFish_UE-asv1155	Chromista;Ochrophyta;Bacillariophyceae;Thalassiosirales;Skeletonemaceae;Skeletonema;Skeletonema	0	Chromista	Ochrophyta	Bacillariophyceae	Thalassiosirales	Skeletonemaceae	Skeletonema	Skeletonema pseudocostatum_(MK372941)	96.443	253	253	9	0	2.46e-119	418	100
MiFish_UE-asv1158	Animalia;Chordata;Actinopteri;Perciformes;Cottidae;Myoxocephalus;Myoxocephalus	0	Animalia	Chordata	Actinopteri	Perciformes	Cottidae	Myoxocephalus	Myoxocephalus scorpius_(MK321578)	99.412	170	170	1	0	1e-86	309	100
MiFish_UE-asv1162	Animalia;Chordata;Actinopteri;Gadiformes;Gadidae;Merlangius;Merlangius	0	Animalia	Chordata	Actinopteri	Gadiformes	Gadidae	Merlangius	Merlangius merlangus_(MN122861)	99.415	171	171	1	0	2.81e-87	311	100
MiFish_UE-asv1164	Animalia;Chordata;Actinopteri;Carangiformes;Carangidae;Trachurus;Trachurus	0	Animalia	Chordata	Actinopteri	Carangiformes	Carangidae	Trachurus	Trachurus trachurus_(AB108498)	99.415	171	171	1	0	2.81e-87	311	100
MiFish_UE-asv1166	Animalia;Chordata;Actinopteri;Gadiformes;Gadidae;Merlangius;Merlangius	0	Animalia	Chordata	Actinopteri	Gadiformes	Gadidae	Merlangius	Merlangius merlangus_(MN122861)	99.412	170	170	1	0	1e-86	309	100
MiFish_UE-asv1168	Animalia;Chordata;Actinopteri;Pleuronectiformes;Pleuronectidae;Pleuronectes;Pleuronectes	0	Animalia	Chordata	Actinopteri	Pleuronectiformes	Pleuronectidae	Pleuronectes	Pleuronectes platessa_(MN122873)	99.412	170	170	1	0	1e-86	309	100
MiFish_UE-asv1171	Animalia;Chordata;Actinopteri;Clupeiformes;Clupeidae;Clupea;Clupea	0	Animalia	Chordata	Actinopteri	Clupeiformes	Clupeidae	Clupea	Clupea harengus_(MN122931)	99.419	172	172	1	0	7.86e-88	313	100
MiFish_UE-asv1172	Animalia;Chordata;Actinopteri;Pleuronectiformes;Pleuronectidae;Pleuronectes;Pleuronectes	0	Animalia	Chordata	Actinopteri	Pleuronectiformes	Pleuronectidae	Pleuronectes	Pleuronectes platessa_(MN122873)	99.412	170	170	1	0	1e-86	309	100
MiFish_UE-asv1177	Animalia;Chordata;Actinopteri;Clupeiformes;Clupeidae;Alosa;Alosa	0	Animalia	Chordata	Actinopteri	Clupeiformes	Clupeidae	Alosa	Alosa fallax_(MT410940)	100	174	174	0	0	1.32e-90	322	100
MiFish_UE-asv1181	Animalia;Chordata;Actinopteri;Clupeiformes;Clupeidae;Clupea;Clupea	0	Animalia	Chordata	Actinopteri	Clupeiformes	Clupeidae	Clupea	Clupea harengus_(MN122931)	99.422	173	173	1	0	2.2e-88	315	100
MiFish_UE-asv1182	Animalia;Chordata;Actinopteri;Gadiformes;Gadidae;Merlangius;Merlangius	0	Animalia	Chordata	Actinopteri	Gadiformes	Gadidae	Merlangius	Merlangius merlangus_(MN122861)	99.415	171	171	1	0	2.81e-87	311	100
MiFish_UE-asv1183	Animalia;Chordata;Actinopteri;Pleuronectiformes;Pleuronectidae;Pleuronectes;Pleuronectes	0	Animalia	Chordata	Actinopteri	Pleuronectiformes	Pleuronectidae	Pleuronectes	Pleuronectes platessa_(MN122873)	99.408	169	169	1	0	3.59e-86	307	100
MiFish_UE-asv1190	Animalia;Chordata;Actinopteri;Perciformes;Cottidae;Myoxocephalus;Myoxocephalus	0	Animalia	Chordata	Actinopteri	Perciformes	Cottidae	Myoxocephalus	Myoxocephalus scorpius_(MK321578)	99.408	169	169	1	0	3.59e-86	307	100
MiFish_UE-asv1202	Animalia;Chordata;Actinopteri;Gadiformes;Gadidae;Merlangius;Merlangius	0	Animalia	Chordata	Actinopteri	Gadiformes	Gadidae	Merlangius	Merlangius merlangus_(MN122861)	99.412	170	170	1	0	1e-86	309	100
MiFish_UE-asv1224	Animalia;Chordata;Actinopteri;Perciformes;Gobiidae;Pomatoschistus;Pomatoschistus	0	Animalia	Chordata	Actinopteri	Perciformes	Gobiidae	Pomatoschistus	Pomatoschistus lozanoi_(SANGER-RMG376)	98.83	171	171	2	0	1.31e-85	305	100
MiFish_UE-asv1235	Animalia;Chordata;Actinopteri;Perciformes;Gobiidae;Pomatoschistus;Pomatoschistus	0	Animalia	Chordata	Actinopteri	Perciformes	Gobiidae	Pomatoschistus	Pomatoschistus minutus_(MW092827)	99.415	171	171	1	0	2.81e-87	311	100
MiFish_UE-asv1239	Animalia;Chordata;Actinopteri;Pleuronectiformes;Pleuronectidae;Pleuronectes;Pleuronectes	0	Animalia	Chordata	Actinopteri	Pleuronectiformes	Pleuronectidae	Pleuronectes	Pleuronectes platessa_(MN122873)	99.408	169	169	1	0	3.59e-86	307	100
MiFish_UE-asv1240	Chromista;Ochrophyta;Bacillariophyceae;Thalassiosirales;Skeletonemaceae;Skeletonema;Skeletonema	0	Chromista	Ochrophyta	Bacillariophyceae	Thalassiosirales	Skeletonemaceae	Skeletonema	Skeletonema pseudocostatum_(MK372941)	97.638	254	254	6	0	6.82e-125	436	100
MiFish_UE-asv1249	Animalia;Chordata;Actinopteri;Perciformes;Gobiidae;Pomatoschistus;Pomatoschistus	0	Animalia	Chordata	Actinopteri	Perciformes	Gobiidae	Pomatoschistus	Pomatoschistus minutus_(MW092827)	99.415	171	171	1	0	2.81e-87	311	100
MiFish_UE-asv1250	Animalia;Chordata;Actinopteri;Clupeiformes;Engraulidae;Engraulis;Engraulis	0	Animalia	Chordata	Actinopteri	Clupeiformes	Engraulidae	Engraulis	Engraulis encrasicolus_(AP009137)	99.422	173	173	1	0	2.2e-88	315	100
MiFish_UE-asv1256	Animalia;Chordata;Actinopteri;Perciformes;Gobiidae;Pomatoschistus;Pomatoschistus	0	Animalia	Chordata	Actinopteri	Perciformes	Gobiidae	Pomatoschistus	Pomatoschistus minutus_(MW092827)	99.412	170	170	1	0	1e-86	309	100
MiFish_UE-asv1267	Animalia;Chordata;Actinopteri;Uranoscopiformes;Ammodytidae;Gymnammodytes;Gymnammodytes	0	Animalia	Chordata	Actinopteri	Uranoscopiformes	Ammodytidae	Gymnammodytes	Gymnammodytes semisquamatus_(MT410950)	99.408	169	169	1	0	3.59e-86	307	100
MiFish_UE-asv1268	Animalia;Chordata;Actinopteri;Perciformes;Gobiidae;Pomatoschistus;Pomatoschistus	0	Animalia	Chordata	Actinopteri	Perciformes	Gobiidae	Pomatoschistus	Pomatoschistus minutus_(MW092827)	99.412	170	170	1	0	1e-86	309	100
MiFish_UE-asv1278	Chromista;Ochrophyta;Bacillariophyceae;Thalassiosirales;Skeletonemaceae;Skeletonema;Skeletonema	0	Chromista	Ochrophyta	Bacillariophyceae	Thalassiosirales	Skeletonemaceae	Skeletonema	Skeletonema pseudocostatum_(MK372941)	97.628	253	253	6	0	2.44e-124	435	100
MiFish_UE-asv1288	Chromista;Ochrophyta;Bacillariophyceae;Thalassiosirales;Skeletonemaceae;Skeletonema;Skeletonema	0	Chromista	Ochrophyta	Bacillariophyceae	Thalassiosirales	Skeletonemaceae	Skeletonema	Skeletonema pseudocostatum_(MK372941)	96.443	253	253	9	0	2.46e-119	418	100
MiFish_UE-asv1297	Animalia;Chordata;Actinopteri;Perciformes;Gobiidae;Pomatoschistus;Pomatoschistus	0	Animalia	Chordata	Actinopteri	Perciformes	Gobiidae	Pomatoschistus	Pomatoschistus minutus_(MW092827)	99.412	170	170	1	0	1e-86	309	100
MiFish_UE-asv1298	Animalia;Chordata;Actinopteri;Pleuronectiformes;Pleuronectidae;Limanda;Limanda	0	Animalia	Chordata	Actinopteri	Pleuronectiformes	Pleuronectidae	Limanda	Limanda limanda_(MN122886)	99.408	169	169	1	0	3.59e-86	307	100
MiFish_UE-asv1304	Chromista;Ochrophyta;Bacillariophyceae;Thalassiosirales;Skeletonemaceae;Skeletonema;Skeletonema	0	Chromista	Ochrophyta	Bacillariophyceae	Thalassiosirales	Skeletonemaceae	Skeletonema	Skeletonema pseudocostatum_(MK372941)	96.457	254	254	9	0	6.87e-120	420	100
MiFish_UE-asv1308	Animalia;Chordata;Actinopteri;Pleuronectiformes;Scophthalmidae;Scophthalmus;Scophthalmus	0	Animalia	Chordata	Actinopteri	Pleuronectiformes	Scophthalmidae	Scophthalmus	Scophthalmus rhombus_(MW818276)	100	170	170	0	0	2.16e-88	315	100
MiFish_UE-asv1327	Animalia;Chordata;Actinopteri;Clupeiformes;Clupeidae;Clupea;Clupea	0	Animalia	Chordata	Actinopteri	Clupeiformes	Clupeidae	Clupea	Clupea harengus_(MN122931)	99.419	172	172	1	0	7.86e-88	313	100
MiFish_UE-asv1329	Chromista;Ochrophyta;Bacillariophyceae;Thalassiosirales;Skeletonemaceae;Skeletonema;Skeletonema	0	Chromista	Ochrophyta	Bacillariophyceae	Thalassiosirales	Skeletonemaceae	Skeletonema	Skeletonema pseudocostatum_(MK372941)	98.031	254	254	5	0	1.47e-126	442	100
MiFish_UE-asv1331	Animalia;Chordata;Actinopteri;Carangiformes;Carangidae;Trachurus;Trachurus	0	Animalia	Chordata	Actinopteri	Carangiformes	Carangidae	Trachurus	Trachurus trachurus_(AB108498)	99.412	170	170	1	0	1e-86	309	100
MiFish_UE-asv1336	Animalia;Chordata;Actinopteri;Perciformes;Gobiidae;Pomatoschistus;Pomatoschistus	0	Animalia	Chordata	Actinopteri	Perciformes	Gobiidae	Pomatoschistus	Pomatoschistus lozanoi_(SANGER-RMG376)	98.824	170	170	2	0	4.67e-85	303	100
MiFish_UE-asv1342	Animalia;Chordata;Actinopteri;Scorpaeniformes;Agonidae;Agonus;Agonus	0	Animalia	Chordata	Actinopteri	Scorpaeniformes	Agonidae	Agonus	Agonus cataphractus_(MN122846)	99.408	169	169	1	0	3.59e-86	307	100
MiFish_UE-asv1356	Animalia;Chordata;Actinopteri;Perciformes;Gobiidae;Pomatoschistus;Pomatoschistus	0	Animalia	Chordata	Actinopteri	Perciformes	Gobiidae	Pomatoschistus	Pomatoschistus lozanoi_(SANGER-RMG376)	99.401	170	167	1	0	4.67e-85	303	98
MiFish_UE-asv1372	Animalia;Chordata;Actinopteri;Clupeiformes;Clupeidae;Alosa;Alosa	0	Animalia	Chordata	Actinopteri	Clupeiformes	Clupeidae	Alosa	Alosa fallax_(MT410940)	99.422	173	173	1	0	2.2e-88	315	100
MiFish_UE-asv1383	Animalia;Chordata;Actinopteri;Carangiformes;Carangidae;Trachurus;Trachurus	0	Animalia	Chordata	Actinopteri	Carangiformes	Carangidae	Trachurus	Trachurus trachurus_(AB108498)	99.415	171	171	1	0	2.81e-87	311	100
MiFish_UE-asv1385	Chromista;Ochrophyta;Bacillariophyceae;Thalassiosirales;Skeletonemaceae;Skeletonema;Skeletonema	0	Chromista	Ochrophyta	Bacillariophyceae	Thalassiosirales	Skeletonemaceae	Skeletonema	Skeletonema pseudocostatum_(MK372941)	96.443	253	253	9	0	2.46e-119	418	100
MiFish_UE-asv1386	Chromista;Ochrophyta;Bacillariophyceae;Thalassiosirales;Skeletonemaceae;Skeletonema;Skeletonema	0	Chromista	Ochrophyta	Bacillariophyceae	Thalassiosirales	Skeletonemaceae	Skeletonema	Skeletonema pseudocostatum_(MK372941)	96.047	253	253	10	0	1.14e-117	412	100
MiFish_UE-asv1388	Chromista;Ochrophyta;Bacillariophyceae;Thalassiosirales;Skeletonemaceae;Skeletonema;Skeletonema	0	Chromista	Ochrophyta	Bacillariophyceae	Thalassiosirales	Skeletonemaceae	Skeletonema	Skeletonema pseudocostatum_(MK372941)	94.488	253	254	12	2	5.36e-111	390	100
MiFish_UE-asv1390	Animalia;Chordata;Actinopteri;Clupeiformes;Clupeidae;Clupea;Clupea	0	Animalia	Chordata	Actinopteri	Clupeiformes	Clupeidae	Clupea	Clupea harengus_(MN122931)	98.837	172	172	2	0	3.66e-86	307	100
MiFish_UE-asv1395	Animalia;Chordata;Actinopteri;Carangiformes;Carangidae;Trachurus;Trachurus	0	Animalia	Chordata	Actinopteri	Carangiformes	Carangidae	Trachurus	Trachurus trachurus_(AB108498)	99.412	170	170	1	0	1e-86	309	100
MiFish_UE-asv1398	Chromista;Ochrophyta;Bacillariophyceae;Thalassiosirales;Skeletonemaceae;Skeletonema;Skeletonema	0	Chromista	Ochrophyta	Bacillariophyceae	Thalassiosirales	Skeletonemaceae	Skeletonema	Skeletonema pseudocostatum_(MK372941)	96.838	253	253	8	0	5.29e-121	424	100
MiFish_UE-asv1402	Animalia;Chordata;Actinopteri;Clupeiformes;Clupeidae;Clupea;Clupea	0	Animalia	Chordata	Actinopteri	Clupeiformes	Clupeidae	Clupea	Clupea harengus_(MN122931)	99.422	173	173	1	0	2.2e-88	315	100
MiFish_UE-asv1428	Animalia;Chordata;Actinopteri;Clupeiformes;Clupeidae;Clupea;Clupea	0	Animalia	Chordata	Actinopteri	Clupeiformes	Clupeidae	Clupea	Clupea harengus_(MN122931)	98.844	173	173	2	0	1.02e-86	309	100
MiFish_UE-asv1434	Chromista;Ochrophyta;Bacillariophyceae;Thalassiosirales;Skeletonemaceae;Skeletonema;Skeletonema	0	Chromista	Ochrophyta	Bacillariophyceae	Thalassiosirales	Skeletonemaceae	Skeletonema	Skeletonema pseudocostatum_(MK372941)	97.233	253	253	7	0	1.14e-122	429	100
MiFish_UE-asv1454	Chromista;Ochrophyta;Bacillariophyceae;Thalassiosirales;Skeletonemaceae;Skeletonema;Skeletonema	0	Chromista	Ochrophyta	Bacillariophyceae	Thalassiosirales	Skeletonemaceae	Skeletonema	Skeletonema pseudocostatum_(MK372941)	97.628	253	253	6	0	2.44e-124	435	100
MiFish_UE-asv1458	Chromista;Ochrophyta;Bacillariophyceae;Thalassiosirales;Skeletonemaceae;Skeletonema;Skeletonema	0	Chromista	Ochrophyta	Bacillariophyceae	Thalassiosirales	Skeletonemaceae	Skeletonema	Skeletonema pseudocostatum_(MK372941)	96.85	254	254	8	0	1.48e-121	425	100
MiFish_UE-asv1473	Animalia;Chordata;Actinopteri;Pleuronectiformes;Scophthalmidae;Scophthalmus;Scophthalmus	0	Animalia	Chordata	Actinopteri	Pleuronectiformes	Scophthalmidae	Scophthalmus	Scophthalmus rhombus_(MW818276)	100	169	169	0	0	7.71e-88	313	100
MiFish_UE-asv1496	Animalia;Chordata;Actinopteri;Zeiformes;Zeidae;Zeus;Zeus	0	Animalia	Chordata	Actinopteri	Zeiformes	Zeidae	Zeus	Zeus faber_(AP002941)	97.175	175	177	3	1	2.24e-83	298	100
MiFish_UE-asv1499	Chromista;Ochrophyta;Bacillariophyceae;Thalassiosirales;Skeletonemaceae;Skeletonema;Skeletonema	0	Chromista	Ochrophyta	Bacillariophyceae	Thalassiosirales	Skeletonemaceae	Skeletonema	Skeletonema pseudocostatum_(MK372941)	92.52	253	254	17	2	1.17e-102	363	100
MiFish_UE-asv1501	Chromista;Ochrophyta;Bacillariophyceae;Thalassiosirales;Skeletonemaceae;Skeletonema;Skeletonema	0	Chromista	Ochrophyta	Bacillariophyceae	Thalassiosirales	Skeletonemaceae	Skeletonema	Skeletonema pseudocostatum_(MK372941)	96.443	253	253	9	0	2.46e-119	418	100
MiFish_UE-asv1502	Animalia;Chordata;Actinopteri;Scombriformes;Scombridae;Scomber;Scomber	0	Animalia	Chordata	Actinopteri	Scombriformes	Scombridae	Scomber	Scomber scombrus_(AB120717)	99.408	169	169	1	0	3.59e-86	307	100
MiFish_UE-asv1506	Chromista;Ochrophyta;Bacillariophyceae;Thalassiosirales;Skeletonemaceae;Skeletonema;Skeletonema	0	Chromista	Ochrophyta	Bacillariophyceae	Thalassiosirales	Skeletonemaceae	Skeletonema	Skeletonema pseudocostatum_(MK372941)	97.638	254	254	6	0	6.82e-125	436	100
MiFish_UE-asv1509	Animalia;Chordata;Actinopteri;Carangiformes;Carangidae;Trachurus;Trachurus	0	Animalia	Chordata	Actinopteri	Carangiformes	Carangidae	Trachurus	Trachurus trachurus_(AB108498)	99.412	170	170	1	0	1e-86	309	100
MiFish_UE-asv1515	Animalia;Chordata;Actinopteri;Carangiformes;Carangidae;Trachurus;Trachurus	0	Animalia	Chordata	Actinopteri	Carangiformes	Carangidae	Trachurus	Trachurus trachurus_(AB108498)	99.415	171	171	1	0	2.81e-87	311	100
MiFish_UE-asv1516	Animalia;Chordata;Actinopteri;Uranoscopiformes;Ammodytidae;Gymnammodytes;Gymnammodytes	0	Animalia	Chordata	Actinopteri	Uranoscopiformes	Ammodytidae	Gymnammodytes	Gymnammodytes semisquamatus_(MT410950)	99.412	170	170	1	0	1e-86	309	100
MiFish_UE-asv1517	Animalia;Chordata;Actinopteri;Perciformes;Gasterosteidae;Gasterosteus;Gasterosteus	0	Animalia	Chordata	Actinopteri	Perciformes	Gasterosteidae	Gasterosteus	Gasterosteus aculeatus_(MH205729)	99.412	170	170	1	0	1e-86	309	100
MiFish_UE-asv1529	Chromista;Ochrophyta;Bacillariophyceae;Thalassiosirales;Skeletonemaceae;Skeletonema;Skeletonema	0	Chromista	Ochrophyta	Bacillariophyceae	Thalassiosirales	Skeletonemaceae	Skeletonema	Skeletonema pseudocostatum_(MK372941)	94.51	254	255	12	2	1.5e-111	392	100
MiFish_UE-asv1538	Chromista;Ochrophyta;Bacillariophyceae;Thalassiosirales;Skeletonemaceae;Skeletonema;Skeletonema	0	Chromista	Ochrophyta	Bacillariophyceae	Thalassiosirales	Skeletonemaceae	Skeletonema	Skeletonema pseudocostatum_(MK372941)	98.024	253	253	5	0	5.25e-126	440	100
MiFish_UE-asv1545	Animalia;Chordata;Actinopteri;Clupeiformes;Clupeidae;Alosa;Alosa	0	Animalia	Chordata	Actinopteri	Clupeiformes	Clupeidae	Alosa	Alosa fallax_(MT410940)	99.425	174	174	1	0	6.16e-89	316	100
MiFish_UE-asv1549	Animalia;Chordata;Actinopteri;Clupeiformes;Engraulidae;Engraulis;Engraulis	0	Animalia	Chordata	Actinopteri	Clupeiformes	Engraulidae	Engraulis	Engraulis encrasicolus_(AP009137)	98.276	174	174	3	0	1.33e-85	305	100
MiFish_UE-asv1554	Chromista;Ochrophyta;Bacillariophyceae;Thalassiosirales;Skeletonemaceae;Skeletonema;Skeletonema	0	Chromista	Ochrophyta	Bacillariophyceae	Thalassiosirales	Skeletonemaceae	Skeletonema	Skeletonema pseudocostatum_(MK372941)	97.244	254	254	7	0	3.17e-123	431	100
MiFish_UE-asv1556	Chromista;Ochrophyta;Bacillariophyceae;Thalassiosirales;Skeletonemaceae;Skeletonema;Skeletonema	0	Chromista	Ochrophyta	Bacillariophyceae	Thalassiosirales	Skeletonemaceae	Skeletonema	Skeletonema pseudocostatum_(MK372941)	98.024	253	253	5	0	5.25e-126	440	100
MiFish_UE-asv1559	Animalia;Chordata;Actinopteri;Perciformes;Gasterosteidae;Gasterosteus;Gasterosteus	0	Animalia	Chordata	Actinopteri	Perciformes	Gasterosteidae	Gasterosteus	Gasterosteus aculeatus_(MH205729)	99.408	169	169	1	0	3.59e-86	307	100
MiFish_UE-asv1563	Chromista;Ochrophyta;Bacillariophyceae;Thalassiosirales;Skeletonemaceae;Skeletonema;Skeletonema	0	Chromista	Ochrophyta	Bacillariophyceae	Thalassiosirales	Skeletonemaceae	Skeletonema	Skeletonema pseudocostatum_(MK372941)	98.031	254	254	5	0	1.47e-126	442	100
MiFish_UE-asv1571	Animalia;Chordata;Actinopteri;Gadiformes;Gadidae;Merlangius;Merlangius	0	Animalia	Chordata	Actinopteri	Gadiformes	Gadidae	Merlangius	Merlangius merlangus_(MN122861)	98.83	171	171	2	0	1.31e-85	305	100
MiFish_UE-asv1602	Chromista;Ochrophyta;Bacillariophyceae;Thalassiosirales;Skeletonemaceae;Skeletonema;Skeletonema	0	Chromista	Ochrophyta	Bacillariophyceae	Thalassiosirales	Skeletonemaceae	Skeletonema	Skeletonema pseudocostatum_(MK372941)	98.419	253	253	4	0	1.13e-127	446	100
MiFish_UE-asv1607	Animalia;Chordata;Actinopteri;Pleuronectiformes;Scophthalmidae;Scopthalmus;Scophthalmus	0	Animalia	Chordata	Actinopteri	Pleuronectiformes	Scophthalmidae	Scopthalmus	Scophthalmus maximus_(EU419747)	100	169	169	0	0	7.71e-88	313	100
MiFish_UE-asv1609	Animalia;Chordata;Actinopteri;Gadiformes;Gadidae;Merlangius;Merlangius	0	Animalia	Chordata	Actinopteri	Gadiformes	Gadidae	Merlangius	Merlangius merlangus_(MN122861)	99.412	170	170	1	0	1e-86	309	100
MiFish_UE-asv1614	Chromista;Ochrophyta;Bacillariophyceae;Thalassiosirales;Skeletonemaceae;Skeletonema;Skeletonema	0	Chromista	Ochrophyta	Bacillariophyceae	Thalassiosirales	Skeletonemaceae	Skeletonema	Skeletonema pseudocostatum_(MK372941)	96.063	254	254	10	0	3.2e-118	414	100
MiFish_UE-asv1624	Animalia;Chordata;Actinopteri;Clupeiformes;Clupeidae;Clupea;Clupea	0	Animalia	Chordata	Actinopteri	Clupeiformes	Clupeidae	Clupea	Clupea harengus_(MN122931)	99.419	172	172	1	0	7.86e-88	313	100
MiFish_UE-asv1628	Chromista;Ochrophyta;Bacillariophyceae;Thalassiosirales;Skeletonemaceae;Skeletonema;Skeletonema	0	Chromista	Ochrophyta	Bacillariophyceae	Thalassiosirales	Skeletonemaceae	Skeletonema	Skeletonema pseudocostatum_(MK372941)	96.838	253	253	8	0	5.29e-121	424	100
MiFish_UE-asv1629	Chromista;Ochrophyta;Bacillariophyceae;Thalassiosirales;Skeletonemaceae;Skeletonema;Skeletonema	0	Chromista	Ochrophyta	Bacillariophyceae	Thalassiosirales	Skeletonemaceae	Skeletonema	Skeletonema pseudocostatum_(MK372941)	96.457	254	254	9	0	6.87e-120	420	100
MiFish_UE-asv1648	Animalia;Chordata;Actinopteri;Gadiformes;Gadidae;Merlangius;Merlangius	0	Animalia	Chordata	Actinopteri	Gadiformes	Gadidae	Merlangius	Merlangius merlangus_(MN122861)	98.824	170	170	2	0	4.67e-85	303	100
MiFish_UE-asv1668	Animalia;Chordata;Actinopteri;Pleuronectiformes;Soleidae;Pegusa;Pegusa	0	Animalia	Chordata	Actinopteri	Pleuronectiformes	Soleidae	Pegusa	Pegusa lascaris_(SANGER-RMG299)	99.27	168	137	1	0	2.19e-68	248	82
MiFish_UE-asv1686	Chromista;Ochrophyta;Bacillariophyceae;Thalassiosirales;Skeletonemaceae;Skeletonema;Skeletonema	0	Chromista	Ochrophyta	Bacillariophyceae	Thalassiosirales	Skeletonemaceae	Skeletonema	Skeletonema pseudocostatum_(MK372941)	97.233	253	253	7	0	1.14e-122	429	100
MiFish_UE-asv1688	Chromista;Ochrophyta;Bacillariophyceae;Thalassiosirales;Skeletonemaceae;Skeletonema;Skeletonema	0	Chromista	Ochrophyta	Bacillariophyceae	Thalassiosirales	Skeletonemaceae	Skeletonema	Skeletonema pseudocostatum_(MK372941)	98.031	254	254	5	0	1.47e-126	442	100
MiFish_UE-asv1697	Chromista;Ochrophyta;Bacillariophyceae;Thalassiosirales;Skeletonemaceae;Skeletonema;Skeletonema	0	Chromista	Ochrophyta	Bacillariophyceae	Thalassiosirales	Skeletonemaceae	Skeletonema	Skeletonema pseudocostatum_(MK372941)	92.549	254	255	17	2	3.26e-103	364	100
MiFish_UE-asv1705	Animalia;Chordata;Actinopteri;Clupeiformes;Engraulidae;Engraulis;Engraulis	0	Animalia	Chordata	Actinopteri	Clupeiformes	Engraulidae	Engraulis	Engraulis encrasicolus_(AP009137)	98.266	173	173	3	0	4.76e-85	303	100
MiFish_UE-asv1710	Animalia;Chordata;Actinopteri;Pleuronectiformes;Scophthalmidae;Scopthalmus;Scophthalmus	0	Animalia	Chordata	Actinopteri	Pleuronectiformes	Scophthalmidae	Scopthalmus	Scophthalmus maximus_(EU419747)	100	170	170	0	0	2.16e-88	315	100
MiFish_UE-asv1711	Chromista;Ochrophyta;Bacillariophyceae;Thalassiosirales;Skeletonemaceae;Skeletonema;Skeletonema	0	Chromista	Ochrophyta	Bacillariophyceae	Thalassiosirales	Skeletonemaceae	Skeletonema	Skeletonema pseudocostatum_(MK372941)	97.628	253	253	6	0	2.44e-124	435	100
MiFish_UE-asv1712	Chromista;Ochrophyta;Bacillariophyceae;Thalassiosirales;Skeletonemaceae;Skeletonema;Skeletonema	0	Chromista	Ochrophyta	Bacillariophyceae	Thalassiosirales	Skeletonemaceae	Skeletonema	Skeletonema pseudocostatum_(MK372941)	94.094	253	254	13	2	2.5e-109	385	100
MiFish_UE-asv1718	Chromista;Ochrophyta;Bacillariophyceae;Thalassiosirales;Skeletonemaceae;Skeletonema;Skeletonema	0	Chromista	Ochrophyta	Bacillariophyceae	Thalassiosirales	Skeletonemaceae	Skeletonema	Skeletonema pseudocostatum_(MK372941)	96.457	254	254	9	0	6.87e-120	420	100
MiFish_UE-asv1719	Animalia;Chordata;Actinopteri;Clupeiformes;Clupeidae;Clupea;Clupea	0	Animalia	Chordata	Actinopteri	Clupeiformes	Clupeidae	Clupea	Clupea harengus_(MN122931)	98.266	173	173	3	0	4.76e-85	303	100
MiFish_UE-asv1733	Animalia;Chordata;Actinopteri;Gadiformes;Gadidae;Merlangius;Merlangius	0	Animalia	Chordata	Actinopteri	Gadiformes	Gadidae	Merlangius	Merlangius merlangus_(MN122861)	99.415	171	171	1	0	2.81e-87	311	100
MiFish_UE-asv1751	Animalia;Chordata;Actinopteri;Zeiformes;Zeidae;Zeus;Zeus	0	Animalia	Chordata	Actinopteri	Zeiformes	Zeidae	Zeus	Zeus faber_(AP002941)	97.159	174	176	3	1	8.02e-83	296	100
MiFish_UE-asv1785	Chromista;Ochrophyta;Bacillariophyceae;Thalassiosirales;Skeletonemaceae;Skeletonema;Skeletonema	0	Chromista	Ochrophyta	Bacillariophyceae	Thalassiosirales	Skeletonemaceae	Skeletonema	Skeletonema pseudocostatum_(MK372941)	94.862	253	253	13	0	1.15e-112	396	100
MiFish_UE-asv1789	Animalia;Chordata;Actinopteri;Scorpaeniformes;Cyclopteroidea;Cyclopterus;Cyclopterus	0	Animalia	Chordata	Actinopteri	Scorpaeniformes	Cyclopteroidea	Cyclopterus	Cyclopterus lumpus_(MN122882)	100	170	170	0	0	2.16e-88	315	100
MiFish_UE-asv1795	Chromista;Ochrophyta;Bacillariophyceae;Thalassiosirales;Skeletonemaceae;Skeletonema;Skeletonema	0	Chromista	Ochrophyta	Bacillariophyceae	Thalassiosirales	Skeletonemaceae	Skeletonema	Skeletonema pseudocostatum_(MK372941)	96.457	254	254	9	0	6.87e-120	420	100
MiFish_UE-asv1796	Chromista;Ochrophyta;Bacillariophyceae;Thalassiosirales;Skeletonemaceae;Skeletonema;Skeletonema	0	Chromista	Ochrophyta	Bacillariophyceae	Thalassiosirales	Skeletonemaceae	Skeletonema	Skeletonema pseudocostatum_(MK372941)	96.85	254	254	8	0	1.48e-121	425	100
MiFish_UE-asv1797	Chromista;Ochrophyta;Bacillariophyceae;Thalassiosirales;Skeletonemaceae;Skeletonema;Skeletonema	0	Chromista	Ochrophyta	Bacillariophyceae	Thalassiosirales	Skeletonemaceae	Skeletonema	Skeletonema pseudocostatum_(MK372941)	94.118	254	255	13	2	6.97e-110	387	100
MiFish_UE-asv1801	Animalia;Chordata;Actinopteri;Syngnathiformes;Syngnathidae;Syngnathus;Syngnathus	0	Animalia	Chordata	Actinopteri	Syngnathiformes	Syngnathidae	Syngnathus	Syngnathus rostellatus_(MN122827)	98.802	167	167	2	0	2.13e-83	298	100
MiFish_UE-asv1813	Animalia;Chordata;Actinopteri;Gadiformes;Gadidae;Gadus;Gadus	0	Animalia	Chordata	Actinopteri	Gadiformes	Gadidae	Gadus	Gadus morhua_(X99772)	99.412	170	170	1	0	1e-86	309	100
MiFish_UE-asv1830	Animalia;Chordata;Actinopteri;Gadiformes;Gadidae;Gadus;Gadus	0	Animalia	Chordata	Actinopteri	Gadiformes	Gadidae	Gadus	Gadus morhua_(X99772)	99.408	169	169	1	0	3.59e-86	307	100
MiFish_UE-asv1833	Chromista;Ochrophyta;Bacillariophyceae;Thalassiosirales;Skeletonemaceae;Skeletonema;Skeletonema	0	Chromista	Ochrophyta	Bacillariophyceae	Thalassiosirales	Skeletonemaceae	Skeletonema	Skeletonema pseudocostatum_(MK372941)	93.676	253	253	16	0	1.16e-107	379	100
MiFish_UE-asv1835	Chromista;Ochrophyta;Bacillariophyceae;Thalassiosirales;Skeletonemaceae;Skeletonema;Skeletonema	0	Chromista	Ochrophyta	Bacillariophyceae	Thalassiosirales	Skeletonemaceae	Skeletonema	Skeletonema pseudocostatum_(MK372941)	97.628	253	253	6	0	2.44e-124	435	100
MiFish_UE-asv1850	Animalia;Chordata;Actinopteri;Pleuronectiformes;Bothidae;Arnoglossus;Arnoglossus	0	Animalia	Chordata	Actinopteri	Pleuronectiformes	Bothidae	Arnoglossus	Arnoglossus laterna_(MN122822)	99.419	172	172	1	0	7.86e-88	313	100
MiFish_UE-asv1856	Animalia;Chordata;Actinopteri;Scorpaeniformes;Cyclopteroidea;Cyclopterus;Cyclopterus	0	Animalia	Chordata	Actinopteri	Scorpaeniformes	Cyclopteroidea	Cyclopterus	Cyclopterus lumpus_(MN122882)	100	169	169	0	0	7.71e-88	313	100
MiFish_UE-asv1866	Chromista;Ochrophyta;Bacillariophyceae;Thalassiosirales;Skeletonemaceae;Skeletonema;Skeletonema	0	Chromista	Ochrophyta	Bacillariophyceae	Thalassiosirales	Skeletonemaceae	Skeletonema	Skeletonema pseudocostatum_(MK372941)	98.425	254	254	4	0	3.15e-128	448	100
MiFish_UE-asv1867	Chromista;Ochrophyta;Bacillariophyceae;Thalassiosirales;Skeletonemaceae;Skeletonema;Skeletonema	0	Chromista	Ochrophyta	Bacillariophyceae	Thalassiosirales	Skeletonemaceae	Skeletonema	Skeletonema pseudocostatum_(MK372941)	97.638	254	254	6	0	6.82e-125	436	100
MiFish_UE-asv1874	Animalia;Chordata;Actinopteri;Pleuronectiformes;Soleidae;Solea;Solea	0	Animalia	Chordata	Actinopteri	Pleuronectiformes	Soleidae	Solea	Solea solea_(MN122871)	98.81	168	168	2	0	5.96e-84	300	100
MiFish_UE-asv1889	Animalia;Chordata;Actinopteri;Clupeiformes;Clupeidae;Clupea;Clupea	0	Animalia	Chordata	Actinopteri	Clupeiformes	Clupeidae	Clupea	Clupea harengus_(MN122931)	98.256	172	172	3	0	1.7e-84	302	100
MiFish_UE-asv1898	Animalia;Chordata;Actinopteri;Pleuronectiformes;Soleidae;Pegusa;Pegusa	0	Animalia	Chordata	Actinopteri	Pleuronectiformes	Soleidae	Pegusa	Pegusa lascaris_(SANGER-RMG299)	99.27	169	137	1	0	2.21e-68	248	81
MiFish_UE-asv1899	Animalia;Chordata;Actinopteri;Pleuronectiformes;Soleidae;Solea;Solea	0	Animalia	Chordata	Actinopteri	Pleuronectiformes	Soleidae	Solea	Solea solea_(MN122871)	98.817	169	169	2	0	1.67e-84	302	100
MiFish_UE-asv1900	Animalia;Chordata;Actinopteri;Clupeiformes;Clupeidae;Sprattus;Sprattus	0	Animalia	Chordata	Actinopteri	Clupeiformes	Clupeidae	Sprattus	Sprattus sprattus_(AP009234)	98.256	172	172	3	0	1.7e-84	302	100
MiFish_UE-asv1911	Animalia;Chordata;Actinopteri;Salmoniformes;Salmonidae;Salmo;Salmo	0	Animalia	Chordata	Actinopteri	Salmoniformes	Salmonidae	Salmo	Salmo salar_(U12143)	100	171	171	0	0	6.04e-89	316	100
MiFish_UE-asv1919	Chromista;Ochrophyta;Bacillariophyceae;Thalassiosirales;Skeletonemaceae;Skeletonema;Skeletonema	0	Chromista	Ochrophyta	Bacillariophyceae	Thalassiosirales	Skeletonemaceae	Skeletonema	Skeletonema pseudocostatum_(MK372941)	96.443	253	253	9	0	2.46e-119	418	100
MiFish_UE-asv1947	Animalia;Chordata;Actinopteri;Perciformes;Gobiidae;Gobius;Gobius	0	Animalia	Chordata	Actinopteri	Perciformes	Gobiidae	Gobius	Gobius niger_(EF218630)	99.401	167	167	1	0	4.58e-85	303	100
MiFish_UE-asv1964	Chromista;Ochrophyta;Bacillariophyceae;Thalassiosirales;Skeletonemaceae;Skeletonema;Skeletonema	0	Chromista	Ochrophyta	Bacillariophyceae	Thalassiosirales	Skeletonemaceae	Skeletonema	Skeletonema pseudocostatum_(MK372941)	94.882	254	254	13	0	3.22e-113	398	100
MiFish_UE-asv1978	Animalia;Chordata;Actinopteri;Clupeiformes;Clupeidae;Sardina;Sardina	0	Animalia	Chordata	Actinopteri	Clupeiformes	Clupeidae	Sardina	Sardina pilchardus_(AP009233)	98.851	174	174	2	0	2.86e-87	311	100
MiFish_UE-asv2002	Chromista;Ochrophyta;Bacillariophyceae;Thalassiosirales;Skeletonemaceae;Skeletonema;Skeletonema	0	Chromista	Ochrophyta	Bacillariophyceae	Thalassiosirales	Skeletonemaceae	Skeletonema	Skeletonema pseudocostatum_(MK372941)	94.094	253	254	13	2	2.5e-109	385	100
MiFish_UE-asv2016	Chromista;Ochrophyta;Bacillariophyceae;Thalassiosirales;Skeletonemaceae;Skeletonema;Skeletonema	0	Chromista	Ochrophyta	Bacillariophyceae	Thalassiosirales	Skeletonemaceae	Skeletonema	Skeletonema pseudocostatum_(MK372941)	93.281	253	253	17	0	5.4e-106	374	100
MiFish_UE-asv2034	Chromista;Ochrophyta;Bacillariophyceae;Thalassiosirales;Skeletonemaceae;Skeletonema;Skeletonema	0	Chromista	Ochrophyta	Bacillariophyceae	Thalassiosirales	Skeletonemaceae	Skeletonema	Skeletonema pseudocostatum_(MK372941)	97.628	253	253	6	0	2.44e-124	435	100
MiFish_UE-asv2045	Chromista;Ochrophyta;Bacillariophyceae;Thalassiosirales;Skeletonemaceae;Skeletonema;Skeletonema	0	Chromista	Ochrophyta	Bacillariophyceae	Thalassiosirales	Skeletonemaceae	Skeletonema	Skeletonema pseudocostatum_(MK372941)	97.638	254	254	6	0	6.82e-125	436	100
MiFish_UE-asv2078	Animalia;Chordata;Actinopteri;Pleuronectiformes;Soleidae;Buglossidium;Buglossidium	0	Animalia	Chordata	Actinopteri	Pleuronectiformes	Soleidae	Buglossidium	Buglossidium luteum_(MW818238)	99.408	169	169	1	0	3.59e-86	307	100
MiFish_UE-asv2121	Chromista;Ochrophyta;Bacillariophyceae;Thalassiosirales;Skeletonemaceae;Skeletonema;Skeletonema	0	Chromista	Ochrophyta	Bacillariophyceae	Thalassiosirales	Skeletonemaceae	Skeletonema	Skeletonema pseudocostatum_(MK372941)	97.628	253	253	6	0	2.44e-124	435	100
MiFish_UE-asv2147	Chromista;Ochrophyta;Bacillariophyceae;Thalassiosirales;Skeletonemaceae;Skeletonema;Skeletonema	0	Chromista	Ochrophyta	Bacillariophyceae	Thalassiosirales	Skeletonemaceae	Skeletonema	Skeletonema pseudocostatum_(MK372941)	97.244	254	254	7	0	3.17e-123	431	100
MiFish_UE-asv2166	Animalia;Chordata;Actinopteri;Clupeiformes;Clupeidae;Sardina;Sardina	0	Animalia	Chordata	Actinopteri	Clupeiformes	Clupeidae	Sardina	Sardina pilchardus_(AP009233)	98.844	173	173	2	0	1.02e-86	309	100
MiFish_UE-asv2169	Chromista;Ochrophyta;Bacillariophyceae;Thalassiosirales;Skeletonemaceae;Skeletonema;Skeletonema	0	Chromista	Ochrophyta	Bacillariophyceae	Thalassiosirales	Skeletonemaceae	Skeletonema	Skeletonema pseudocostatum_(MK372941)	94.118	254	255	13	2	6.97e-110	387	100
MiFish_UE-asv2173	Animalia;Chordata;Actinopteri;Perciformes;Gobiidae;Gobius;Gobius	0	Animalia	Chordata	Actinopteri	Perciformes	Gobiidae	Gobius	Gobius niger_(EF218630)	99.405	168	168	1	0	1.28e-85	305	100
MiFish_UE-asv2174	Animalia;Chordata;Actinopteri;Gadiformes;Lotidae;Ciliata;Ciliata	0	Animalia	Chordata	Actinopteri	Gadiformes	Lotidae	Ciliata	Ciliata mustela_(MW818328)	100	170	170	0	0	2.16e-88	315	100
MiFish_UE-asv2181	Chromista;Ochrophyta;Bacillariophyceae;Thalassiosirales;Skeletonemaceae;Skeletonema;Skeletonema	0	Chromista	Ochrophyta	Bacillariophyceae	Thalassiosirales	Skeletonemaceae	Skeletonema	Skeletonema pseudocostatum_(MK372941)	96.047	253	253	10	0	1.14e-117	412	100
MiFish_UE-asv2246	Animalia;Chordata;Actinopteri;Salmoniformes;Salmonidae;Salmo;Salmo	0	Animalia	Chordata	Actinopteri	Salmoniformes	Salmonidae	Salmo	Salmo salar_(U12143)	100	170	170	0	0	2.16e-88	315	100
MiFish_UE-asv2252	Chromista;Ochrophyta;Bacillariophyceae;Thalassiosirales;Skeletonemaceae;Skeletonema;Skeletonema	0	Chromista	Ochrophyta	Bacillariophyceae	Thalassiosirales	Skeletonemaceae	Skeletonema	Skeletonema pseudocostatum_(MK372941)	92.063	254	252	18	2	7.07e-100	353	99
MiFish_UE-asv2291	Animalia;Chordata;Actinopteri;Pleuronectiformes;Bothidae;Arnoglossus;Arnoglossus	0	Animalia	Chordata	Actinopteri	Pleuronectiformes	Bothidae	Arnoglossus	Arnoglossus laterna_(MN122822)	99.415	171	171	1	0	2.81e-87	311	100
MiFish_UE-asv2300	Animalia;Chordata;Actinopteri;Pleuronectiformes;Soleidae;Solea;Solea	0	Animalia	Chordata	Actinopteri	Pleuronectiformes	Soleidae	Solea	Solea solea_(MN122871)	98.817	169	169	2	0	1.67e-84	302	100
MiFish_UE-asv2320	Chromista;Ochrophyta;Bacillariophyceae;Thalassiosirales;Skeletonemaceae;Skeletonema;Skeletonema	0	Chromista	Ochrophyta	Bacillariophyceae	Thalassiosirales	Skeletonemaceae	Skeletonema	Skeletonema pseudocostatum_(MK372941)	93.701	254	254	16	0	3.24e-108	381	100
MiFish_UE-asv2364	Animalia;Chordata;Actinopteri;Syngnathiformes;Syngnathidae;Syngnathus;Syngnathus	0	Animalia	Chordata	Actinopteri	Syngnathiformes	Syngnathidae	Syngnathus	Syngnathus rostellatus_(MN122827)	98.81	168	168	2	0	5.96e-84	300	100
MiFish_UE-asv2386	Animalia;Chordata;Actinopteri;Pleuronectiformes;Pleuronectidae;Pleuronectes;Pleuronectes	0	Animalia	Chordata	Actinopteri	Pleuronectiformes	Pleuronectidae	Pleuronectes	Pleuronectes platessa_(MN122873)	92.941	170	170	12	0	2.22e-68	248	100
MiFish_UE-asv2393	Chromista;Ochrophyta;Bacillariophyceae;Thalassiosirales;Skeletonemaceae;Skeletonema;Skeletonema	0	Chromista	Ochrophyta	Bacillariophyceae	Thalassiosirales	Skeletonemaceae	Skeletonema	Skeletonema pseudocostatum_(MK372941)	93.307	254	254	17	0	1.51e-106	375	100
MiFish_UE-asv2404	Chromista;Ochrophyta;Bacillariophyceae;Thalassiosirales;Skeletonemaceae;Skeletonema;Skeletonema	0	Chromista	Ochrophyta	Bacillariophyceae	Thalassiosirales	Skeletonemaceae	Skeletonema	Skeletonema pseudocostatum_(MK372941)	92.032	253	251	18	2	2.53e-99	351	99
MiFish_UE-asv2414	Chromista;Ochrophyta;Bacillariophyceae;Thalassiosirales;Skeletonemaceae;Skeletonema;Skeletonema	0	Chromista	Ochrophyta	Bacillariophyceae	Thalassiosirales	Skeletonemaceae	Skeletonema	Skeletonema pseudocostatum_(MK372941)	97.233	253	253	7	0	1.14e-122	429	100
MiFish_UE-asv2428	Chromista;Ochrophyta;Bacillariophyceae;Thalassiosirales;Skeletonemaceae;Skeletonema;Skeletonema	0	Chromista	Ochrophyta	Bacillariophyceae	Thalassiosirales	Skeletonemaceae	Skeletonema	Skeletonema pseudocostatum_(MK372941)	90.514	253	253	24	0	2.55e-94	335	100
MiFish_UE-asv2441	Animalia;Chordata;Actinopteri;Gadiformes;Lotidae;Ciliata;Ciliata	0	Animalia	Chordata	Actinopteri	Gadiformes	Lotidae	Ciliata	Ciliata mustela_(MW818328)	100	171	171	0	0	6.04e-89	316	100
MiFish_UE-asv2504	Animalia;Chordata;Actinopteri;Pleuronectiformes;Soleidae;Buglossidium;Buglossidium	0	Animalia	Chordata	Actinopteri	Pleuronectiformes	Soleidae	Buglossidium	Buglossidium luteum_(MW818238)	99.405	168	168	1	0	1.28e-85	305	100
MiFish_UE-asv2578	Animalia;Chordata;Actinopteri;Syngnathiformes;Syngnathidae;Syngnathus;Syngnathus	0	Animalia	Chordata	Actinopteri	Syngnathiformes	Syngnathidae	Syngnathus	Syngnathus rostellatus_(MN122827)	99.401	167	167	1	0	4.58e-85	303	100
MiFish_UE-asv2581	Chromista;Ochrophyta;Bacillariophyceae;Thalassiosirales;Skeletonemaceae;Skeletonema;Skeletonema	0	Chromista	Ochrophyta	Bacillariophyceae	Thalassiosirales	Skeletonemaceae	Skeletonema	Skeletonema pseudocostatum_(MK372941)	96.063	254	254	10	0	3.2e-118	414	100
MiFish_UE-asv2586	Animalia;Chordata;Actinopteri;Syngnathiformes;Syngnathidae;Syngnathus;Syngnathus	0	Animalia	Chordata	Actinopteri	Syngnathiformes	Syngnathidae	Syngnathus	Syngnathus rostellatus_(MN122827)	99.405	168	168	1	0	1.28e-85	305	100
MiFish_UE-asv2597	Chromista;Ochrophyta;Bacillariophyceae;Thalassiosirales;Skeletonemaceae;Skeletonema;Skeletonema	0	Chromista	Ochrophyta	Bacillariophyceae	Thalassiosirales	Skeletonemaceae	Skeletonema	Skeletonema pseudocostatum_(MK372941)	90.079	254	252	22	3	5.54e-91	324	99
MiFish_UE-asv2645	Animalia;Chordata;Actinopteri;Pleuronectiformes;Soleidae;Solea;Solea	0	Animalia	Chordata	Actinopteri	Pleuronectiformes	Soleidae	Solea	Solea solea_(MN122871)	98.81	168	168	2	0	5.96e-84	300	100
MiFish_UE-asv2750	Chromista;Ochrophyta;Bacillariophyceae;Thalassiosirales;Skeletonemaceae;Skeletonema;Skeletonema	0	Chromista	Ochrophyta	Bacillariophyceae	Thalassiosirales	Skeletonemaceae	Skeletonema	Skeletonema pseudocostatum_(MK372941)	96.838	253	253	8	0	5.29e-121	424	100
MiFish_UE-asv2791	Chromista;Ochrophyta;Bacillariophyceae;Thalassiosirales;Skeletonemaceae;Skeletonema;Skeletonema	0	Chromista	Ochrophyta	Bacillariophyceae	Thalassiosirales	Skeletonemaceae	Skeletonema	Skeletonema pseudocostatum_(MK372941)	95.652	253	253	11	0	5.33e-116	407	100
MiFish_UE-asv2810	Chromista;Ochrophyta;Bacillariophyceae;Thalassiosirales;Skeletonemaceae;Skeletonema;Skeletonema	0	Chromista	Ochrophyta	Bacillariophyceae	Thalassiosirales	Skeletonemaceae	Skeletonema	Skeletonema pseudocostatum_(MK372941)	98.425	254	254	3	1	1.13e-127	446	100
MiFish_UE-asv2818	Chromista;Ochrophyta;Bacillariophyceae;Thalassiosirales;Skeletonemaceae;Skeletonema;Skeletonema	0	Chromista	Ochrophyta	Bacillariophyceae	Thalassiosirales	Skeletonemaceae	Skeletonema	Skeletonema pseudocostatum_(MK372941)	99.209	253	253	2	0	5.21e-131	457	100
MiFish_UE-asv2842	Animalia;Chordata;Actinopteri;Clupeiformes;Clupeidae;Sprattus;Sprattus	0	Animalia	Chordata	Actinopteri	Clupeiformes	Clupeidae	Sprattus	Sprattus sprattus_(AP009234)	98.256	172	172	3	0	1.7e-84	302	100
MiFish_UE-asv2902	Chromista;Ochrophyta;Bacillariophyceae;Thalassiosirales;Skeletonemaceae;Skeletonema;Skeletonema	0	Chromista	Ochrophyta	Bacillariophyceae	Thalassiosirales	Skeletonemaceae	Skeletonema	Skeletonema pseudocostatum_(MK372941)	90.551	254	254	24	0	7.12e-95	337	100
MiFish_UE-asv2909	Chromista;Ochrophyta;Bacillariophyceae;Thalassiosirales;Skeletonemaceae;Skeletonema;Skeletonema	0	Chromista	Ochrophyta	Bacillariophyceae	Thalassiosirales	Skeletonemaceae	Skeletonema	Skeletonema pseudocostatum_(MK372941)	90.119	255	253	22	3	1.55e-91	326	99
MiFish_UE-asv2961	Animalia;Chordata;Actinopteri;Perciformes;Gobiidae;Pomatoschistus;Pomatoschistus	0	Animalia	Chordata	Actinopteri	Perciformes	Gobiidae	Pomatoschistus	Pomatoschistus lozanoi_(SANGER-RMG376)	98.235	170	170	3	0	2.17e-83	298	100
MiFish_UE-asv2975	Animalia;Chordata;Actinopteri;Perciformes;Gobiidae;Pomatoschistus;Pomatoschistus	0	Animalia	Chordata	Actinopteri	Perciformes	Gobiidae	Pomatoschistus	Pomatoschistus lozanoi_(SANGER-RMG376)	98.246	171	171	3	0	6.08e-84	300	100
MiFish_UE-asv2994	Chromista;Ochrophyta;Bacillariophyceae;Thalassiosirales;Skeletonemaceae;Skeletonema;Skeletonema	0	Chromista	Ochrophyta	Bacillariophyceae	Thalassiosirales	Skeletonemaceae	Skeletonema	Skeletonema pseudocostatum_(MK372941)	97.244	254	254	6	1	1.14e-122	429	100
MiFish_UE-asv3057	Animalia;Chordata;Actinopteri;Gobiesociformes;Gobiesocidae;Diplecogaster;Diplecogaster	0	Animalia	Chordata	Actinopteri	Gobiesociformes	Gobiesocidae	Diplecogaster	Diplecogaster bimaculata_(MW818275)	99.405	168	168	1	0	1.28e-85	305	100
MiFish_UE-asv3061	Chromista;Ochrophyta;Bacillariophyceae;Thalassiosirales;Skeletonemaceae;Skeletonema;Skeletonema	0	Chromista	Ochrophyta	Bacillariophyceae	Thalassiosirales	Skeletonemaceae	Skeletonema	Skeletonema pseudocostatum_(MK372941)	97.255	255	255	6	1	3.19e-123	431	100
MiFish_UE-asv3093	Animalia;Chordata;Elasmobranchii;Rajiformes;Rajidae;Raja;Raja	0	Animalia	Chordata	Elasmobranchii	Rajiformes	Rajidae	Raja	Raja brachyura_(MT410876)	100	182	182	0	0	4.96e-95	337	100
MiFish_UE-asv3147	Animalia;Chordata;Actinopteri;Scorpaeniformes;Cottidae;Taurulus;Taurulus	0	Animalia	Chordata	Actinopteri	Scorpaeniformes	Cottidae	Taurulus	Taurulus bubalis_(MT410868)	100	169	169	0	0	7.71e-88	313	100
MiFish_UE-asv3194	Chromista;Ochrophyta;Bacillariophyceae;Thalassiosirales;Skeletonemaceae;Skeletonema;Skeletonema	0	Chromista	Ochrophyta	Bacillariophyceae	Thalassiosirales	Skeletonemaceae	Skeletonema	Skeletonema pseudocostatum_(MK372941)	95.669	254	254	11	0	1.49e-116	409	100
MiFish_UE-asv3218	Animalia;Chordata;Actinopteri;Gobiesociformes;Gobiesocidae;Diplecogaster;Diplecogaster	0	Animalia	Chordata	Actinopteri	Gobiesociformes	Gobiesocidae	Diplecogaster	Diplecogaster bimaculata_(MW818275)	99.401	167	167	1	0	4.58e-85	303	100
MiFish_UE-asv3235	Animalia;Chordata;Actinopteri;Clupeiformes;Clupeidae;Clupea;Clupea	0	Animalia	Chordata	Actinopteri	Clupeiformes	Clupeidae	Clupea	Clupea harengus_(MN122931)	98.844	173	173	2	0	1.02e-86	309	100
MiFish_UE-asv3245	Animalia;Chordata;Elasmobranchii;Rajiformes;Rajidae;Raja;Raja	0	Animalia	Chordata	Elasmobranchii	Rajiformes	Rajidae	Raja	Raja brachyura_(MT410876)	100	181	181	0	0	1.77e-94	335	100
MiFish_UE-asv3287	Animalia;Chordata;Actinopteri;Clupeiformes;Clupeidae;Sardina;Sardina	0	Animalia	Chordata	Actinopteri	Clupeiformes	Clupeidae	Sardina	Sardina pilchardus_(AP009233)	92.529	173	174	12	1	2.26e-68	248	100
MiFish_UE-asv3306	Animalia;Chordata;Actinopteri;Clupeiformes;Clupeidae;Sardina;Sardina	0	Animalia	Chordata	Actinopteri	Clupeiformes	Clupeidae	Sardina	Sardina pilchardus_(AP009233)	98.276	174	174	3	0	1.33e-85	305	100
MiFish_UE-asv3310	Animalia;Chordata;Actinopteri;Perciformes;Gobiidae;Pomatoschistus;Pomatoschistus	0	Animalia	Chordata	Actinopteri	Perciformes	Gobiidae	Pomatoschistus	Pomatoschistus minutus_(MW092827)	95.294	169	170	7	1	1.69e-74	268	100
MiFish_UE-asv3371	Chromista;Ochrophyta;Bacillariophyceae;Thalassiosirales;Skeletonemaceae;Skeletonema;Skeletonema	0	Chromista	Ochrophyta	Bacillariophyceae	Thalassiosirales	Skeletonemaceae	Skeletonema	Skeletonema pseudocostatum_(MK372941)	98.565	254	209	3	0	7.02e-105	370	82
MiFish_UE-asv3384	Animalia;Chordata;Actinopteri;Clupeiformes;Clupeidae;Sardina;Sardina	0	Animalia	Chordata	Actinopteri	Clupeiformes	Clupeidae	Sardina	Sardina pilchardus_(AP009233)	98.266	173	173	3	0	4.76e-85	303	100
MiFish_UE-asv3410	Animalia;Chordata;Actinopteri;Salmoniformes;Salmonidae;Salmo;Salmo	0	Animalia	Chordata	Actinopteri	Salmoniformes	Salmonidae	Salmo	Salmo salar_(U12143)	99.412	170	170	1	0	1e-86	309	100
MiFish_UE-asv3468	Animalia;Chordata;Actinopteri;Clupeiformes;Clupeidae;Sardina;Sardina	0	Animalia	Chordata	Actinopteri	Clupeiformes	Clupeidae	Sardina	Sardina pilchardus_(AP009233)	91.954	169	174	8	4	1.33e-65	239	100
MiFish_UE-asv3540	Animalia;Chordata;Actinopteri;Pleuronectiformes;Pleuronectidae;Limanda;Limanda	0	Animalia	Chordata	Actinopteri	Pleuronectiformes	Pleuronectidae	Limanda	Limanda limanda_(MN122886)	98.817	169	169	2	0	1.67e-84	302	100
MiFish_UE-asv3634	Animalia;Chordata;Actinopteri;Pleuronectiformes;Scophthalmidae;Lepidorhombus;Lepidorhombus	0	Animalia	Chordata	Actinopteri	Pleuronectiformes	Scophthalmidae	Lepidorhombus	Lepidorhombus wiffiagonis_(SANGER-RMG295)	99.412	170	170	1	0	1e-86	309	100
MiFish_UE-asv3749	Animalia;Chordata;Actinopteri;Clupeiformes;Clupeidae;Sardina;Sardina	0	Animalia	Chordata	Actinopteri	Clupeiformes	Clupeidae	Sardina	Sardina pilchardus_(AP009233)	98.266	173	173	3	0	4.76e-85	303	100
MiFish_UE-asv3898	Chromista;Ochrophyta;Bacillariophyceae;Thalassiosirales;Skeletonemaceae;Skeletonema;Skeletonema	0	Chromista	Ochrophyta	Bacillariophyceae	Thalassiosirales	Skeletonemaceae	Skeletonema	Skeletonema pseudocostatum_(MK372941)	96.443	253	253	9	0	2.46e-119	418	100
MiFish_UE-asv3912	Chromista;Ochrophyta;Bacillariophyceae;Thalassiosirales;Skeletonemaceae;Skeletonema;Skeletonema	0	Chromista	Ochrophyta	Bacillariophyceae	Thalassiosirales	Skeletonemaceae	Skeletonema	Skeletonema pseudocostatum_(MK372941)	91.235	254	251	22	0	1.53e-96	342	99
MiFish_UE-asv4079	Chromista;Ochrophyta;Bacillariophyceae;Thalassiosirales;Skeletonemaceae;Skeletonema;Skeletonema	0	Chromista	Ochrophyta	Bacillariophyceae	Thalassiosirales	Skeletonemaceae	Skeletonema	Skeletonema pseudocostatum_(MK372941)	96.457	254	254	9	0	6.87e-120	420	100
MiFish_UE-asv4112	Chromista;Ochrophyta;Bacillariophyceae;Thalassiosirales;Skeletonemaceae;Skeletonema;Skeletonema	0	Chromista	Ochrophyta	Bacillariophyceae	Thalassiosirales	Skeletonemaceae	Skeletonema	Skeletonema pseudocostatum_(MK372941)	91.7	253	253	21	0	2.53e-99	351	100
MiFish_UE-asv4169	Animalia;Chordata;Actinopteri;Anguilliformes;Anguillidae;Anguilla;Anguilla	0	Animalia	Chordata	Actinopteri	Anguilliformes	Anguillidae	Anguilla	Anguilla anguilla_(AP007233)	100	172	172	0	0	1.69e-89	318	100
MiFish_UE-asv4230	Chromista;Ochrophyta;Bacillariophyceae;Thalassiosirales;Skeletonemaceae;Skeletonema;Skeletonema	0	Chromista	Ochrophyta	Bacillariophyceae	Thalassiosirales	Skeletonemaceae	Skeletonema	Skeletonema pseudocostatum_(MK372941)	91.339	253	254	20	2	1.18e-97	346	100
MiFish_UE-asv4263	Chromista;Ochrophyta;Bacillariophyceae;Thalassiosirales;Skeletonemaceae;Skeletonema;Skeletonema	0	Chromista	Ochrophyta	Bacillariophyceae	Thalassiosirales	Skeletonemaceae	Skeletonema	Skeletonema pseudocostatum_(MK372941)	91.732	254	254	21	0	7.07e-100	353	100
MiFish_UE-asv4385	Chromista;Ochrophyta;Bacillariophyceae;Thalassiosirales;Skeletonemaceae;Skeletonema;Skeletonema	0	Chromista	Ochrophyta	Bacillariophyceae	Thalassiosirales	Skeletonemaceae	Skeletonema	Skeletonema pseudocostatum_(MK372941)	90.8	253	250	23	0	2.55e-94	335	99
MiFish_UE-asv4454	Animalia;Chordata;Actinopteri;Lophiiformes;Lophiiformes;Lophius;Lophius	0	Animalia	Chordata	Actinopteri	Lophiiformes	Lophiiformes	Lophius	Lophius piscatorius_(MF994812)	100	169	169	0	0	7.71e-88	313	100
MiFish_UE-asv4455	Animalia;Chordata;Actinopteri;Scorpaeniformes;Cottidae;Taurulus;Taurulus	0	Animalia	Chordata	Actinopteri	Scorpaeniformes	Cottidae	Taurulus	Taurulus bubalis_(MT410868)	100	168	168	0	0	2.76e-87	311	100
MiFish_UE-asv4543	Animalia;Chordata;Actinopteri;Anguilliformes;Anguillidae;Anguilla;Anguilla	0	Animalia	Chordata	Actinopteri	Anguilliformes	Anguillidae	Anguilla	Anguilla anguilla_(AP007233)	100	171	171	0	0	6.04e-89	316	100
MiFish_UE-asv4564	Chromista;Ochrophyta;Bacillariophyceae;Thalassiosirales;Skeletonemaceae;Skeletonema;Skeletonema	0	Chromista	Ochrophyta	Bacillariophyceae	Thalassiosirales	Skeletonemaceae	Skeletonema	Skeletonema pseudocostatum_(MK372941)	90.909	253	253	23	0	5.48e-96	340	100
MiFish_UE-asv4747	Chromista;Ochrophyta;Bacillariophyceae;Thalassiosirales;Skeletonemaceae;Skeletonema;Skeletonema	0	Chromista	Ochrophyta	Bacillariophyceae	Thalassiosirales	Skeletonemaceae	Skeletonema	Skeletonema pseudocostatum_(MK372941)	90.837	254	251	23	0	7.12e-95	337	99
MiFish_UE-asv4865	Animalia;Chordata;Actinopteri;Pleuronectiformes;Scophthalmidae;Lepidorhombus;Lepidorhombus	0	Animalia	Chordata	Actinopteri	Pleuronectiformes	Scophthalmidae	Lepidorhombus	Lepidorhombus wiffiagonis_(SANGER-RMG295)	99.408	169	169	1	0	3.59e-86	307	100
MiFish_UE-asv4894	Chromista;Ochrophyta;Bacillariophyceae;Thalassiosirales;Skeletonemaceae;Skeletonema;Skeletonema	0	Chromista	Ochrophyta	Bacillariophyceae	Thalassiosirales	Skeletonemaceae	Skeletonema	Skeletonema pseudocostatum_(MK372941)	91.373	254	255	20	2	3.29e-98	348	100
MiFish_UE-asv5043	Animalia;Chordata;Actinopteri;Lophiiformes;Lophiiformes;Lophius;Lophius	0	Animalia	Chordata	Actinopteri	Lophiiformes	Lophiiformes	Lophius	Lophius piscatorius_(MF994812)	100	170	170	0	0	2.16e-88	315	100
MiFish_UE-asv5205	Animalia;Chordata;Actinopteri;Perciformes;Ammodytidae;Hyperoplus;Hyperoplus	0	Animalia	Chordata	Actinopteri	Perciformes	Ammodytidae	Hyperoplus	Hyperoplus lanceolatus_(SANGER-RMG153)	94.737	170	171	7	2	2.2e-73	265	100
MiFish_UE-asv5417	Animalia;Chordata;Actinopteri;Atheriniformes;Atherinidae;Atherina;Atherina	0	Animalia	Chordata	Actinopteri	Atheriniformes	Atherinidae	Atherina	Atherina presbyter_(SANGER-RMG118)	100	169	169	0	0	7.71e-88	313	100
MiFish_UE-asv5486	Animalia;Chordata;Actinopteri;Syngnathiformes;Mullidae;Mullus;Mullus	0	Animalia	Chordata	Actinopteri	Syngnathiformes	Mullidae	Mullus	Mullus surmuletus_(MT410885)	95.238	169	168	6	2	2.19e-73	265	99
MiFish_UE-asv5626	Animalia;Chordata;Actinopteri;Pleuronectiformes;Scophthalmidae;Phrynorhombus;Phrynorhombus	0	Animalia	Chordata	Actinopteri	Pleuronectiformes	Scophthalmidae	Phrynorhombus	Phrynorhombus norvegicus_(MW818342)	91.018	170	167	15	0	1.04e-61	226	98
MiFish_UE-asv5777	Animalia;Chordata;Actinopteri;Gadiformes;Gadidae;Trisopterus;Trisopterus	0	Animalia	Chordata	Actinopteri	Gadiformes	Gadidae	Trisopterus	Trisopterus minutus_(KP644345)	100	168	168	0	0	2.76e-87	311	100
MiFish_UE-asv5983	Chromista;Ochrophyta;Bacillariophyceae;Thalassiosirales;Skeletonemaceae;Skeletonema;Skeletonema	0	Chromista	Ochrophyta	Bacillariophyceae	Thalassiosirales	Skeletonemaceae	Skeletonema	Skeletonema pseudocostatum_(MK372941)	94.466	253	253	14	0	5.36e-111	390	100
MiFish_UE-asv6337	Animalia;Chordata;Actinopteri;Gadiformes;Gadidae;Trisopterus;Trisopterus	0	Animalia	Chordata	Actinopteri	Gadiformes	Gadidae	Trisopterus	Trisopterus minutus_(KP644345)	100	169	169	0	0	7.71e-88	313	100
MiFish_UE-asv6476	Animalia;Chordata;Actinopteri;Pleuronectiformes;Scophthalmidae;Phrynorhombus;Phrynorhombus	0	Animalia	Chordata	Actinopteri	Pleuronectiformes	Scophthalmidae	Phrynorhombus	Phrynorhombus norvegicus_(MW818342)	90.964	169	166	15	0	3.72e-61	224	98

## Sheet: Blast against NCBI DB
ASV	sseqid	staxids	Species	pident	qlen	length	mismatch	gapopen	evalue	bitscore	qcovHSP
MiFish_UE-asv0001	gi|1780184797|gb|MK372941.1|	41457	Skeletonema pseudocostatum chloroplast, complete genome	100	253	253	0	0	2.37e-127	468	100
MiFish_UE-asv0002	gi|1516457215|gb|MK070522.1|	27697	Sardina pilchardus isolate SF96-2 12S ribosomal RNA gene, partial sequence; mitochondrial	100	174	174	0	0	1.25e-83	322	100
MiFish_UE-asv0003	gi|1516457215|gb|MK070522.1|	27697	Sardina pilchardus isolate SF96-2 12S ribosomal RNA gene, partial sequence; mitochondrial	100	173	173	0	0	4.45e-83	320	100
MiFish_UE-asv0004	gi|1780184797|gb|MK372941.1|	41457	Skeletonema pseudocostatum chloroplast, complete genome	100	254	254	0	0	6.62e-128	470	100
MiFish_UE-asv0005	gi|1343184158|gb|KY498712.1|	89381	Pararotalia nipponica isolate Pn961-66 small subunit ribosomal RNA gene, partial sequence; chloroplast	100	253	253	0	0	2.37e-127	468	100
MiFish_UE-asv0006	gi|1799624546|gb|MN122886.1|	27771	Limanda limanda isolate DM169 mitochondrion, complete genome	100	170	170	0	0	2.02e-81	315	100
MiFish_UE-asv0007	gi|1799624546|gb|MN122886.1|	27771	Limanda limanda isolate DM169 mitochondrion, complete genome	100	169	169	0	0	7.22e-81	313	100
MiFish_UE-asv0008	gi|2429803190|ref|NC_069611.1|	216802	Guinardia delicatula chloroplast, complete genome	100	253	253	0	0	2.37e-127	468	100
MiFish_UE-asv0009	gi|1026604738|gb|KU173703.1|	1211	Uncultured cyanobacterium clone ZJ0902B86 16S ribosomal RNA gene, partial sequence	100	253	253	0	0	2.37e-127	468	100
MiFish_UE-asv0010	gi|1158627438|gb|KX013959.1|	1737140	Uncultured eukaryotic phytoplankton clone Stn3_Oct12_35 16S ribosomal RNA gene, partial sequence; plastid	100	253	253	0	0	2.37e-127	468	100
MiFish_UE-asv0011	gi|1798174159|gb|MN122871.1|	90069	Solea solea isolate DM173 mitochondrion	100	169	169	0	0	7.22e-81	313	100
MiFish_UE-asv0012	gi|1798174159|gb|MN122871.1|	90069	Solea solea isolate DM173 mitochondrion	100	168	168	0	0	2.58e-80	311	100
MiFish_UE-asv0013	gi|1026604738|gb|KU173703.1|	1211	Uncultured cyanobacterium clone ZJ0902B86 16S ribosomal RNA gene, partial sequence	100	254	254	0	0	6.62e-128	470	100
MiFish_UE-asv0014	gi|1343184158|gb|KY498712.1|	89381	Pararotalia nipponica isolate Pn961-66 small subunit ribosomal RNA gene, partial sequence; chloroplast	100	254	254	0	0	6.62e-128	470	100
MiFish_UE-asv0015	gi|2429803190|ref|NC_069611.1|	216802	Guinardia delicatula chloroplast, complete genome	100	254	254	0	0	6.62e-128	470	100
MiFish_UE-asv0016	gi|1798174171|gb|MN122873.1|	8262	Pleuronectes platessa isolate DM161a mitochondrion	100	170	170	0	0	2.02e-81	315	100
MiFish_UE-asv0017	gi|148922600|ref|NC_009581.1|	184585	Engraulis encrasicolus mitochondrion, complete genome	100	174	174	0	0	1.25e-83	322	100
MiFish_UE-asv0018	gi|1158627438|gb|KX013959.1|	1737140	Uncultured eukaryotic phytoplankton clone Stn3_Oct12_35 16S ribosomal RNA gene, partial sequence; plastid	100	254	254	0	0	6.62e-128	470	100
MiFish_UE-asv0019	gi|1798174171|gb|MN122873.1|	8262	Pleuronectes platessa isolate DM161a mitochondrion	100	169	169	0	0	7.22e-81	313	100
MiFish_UE-asv0020	gi|1293099562|dbj|LC340033.1|	184585	Engraulis encrasicolus mitochondrial gene for 12S rRNA, partial sequence	100	173	173	0	0	4.45e-83	320	100
MiFish_UE-asv0021	gi|1799624588|gb|MN122922.1|	146480	Ammodytes marinus isolate DM240 mitochondrion, complete genome	100	170	170	0	0	2.02e-81	315	100
MiFish_UE-asv0022	gi|1799624588|gb|MN122922.1|	146480	Ammodytes marinus isolate DM240 mitochondrion, complete genome	100	169	169	0	0	7.22e-81	313	100
MiFish_UE-asv0023	gi|1132319083|gb|KX938052.1|	203449	Uncultured marine eukaryote clone H3S3Ac64S477 16S ribosomal RNA gene, partial sequence; plastid	100	253	253	0	0	2.37e-127	468	100
MiFish_UE-asv0024	gi|1364874392|gb|MH077454.1|	100233	Uncultured Planctomycetaceae bacterium clone AG-470-C02 16S ribosomal RNA gene, partial sequence	100	253	253	0	0	2.37e-127	468	100
MiFish_UE-asv0025	gi|1158627385|gb|KX013906.1|	1737140	Uncultured eukaryotic phytoplankton clone Stn3_Sep12_5 16S ribosomal RNA gene, partial sequence; plastid	100	253	253	0	0	2.37e-127	468	100
MiFish_UE-asv0026	gi|338201852|gb|JF929274.1|	1211	Uncultured cyanobacterium clone CNSD07 16S ribosomal RNA gene, partial sequence	98.438	256	256	4	0	2.42e-122	451	100
MiFish_UE-asv0027	gi|1364873912|gb|MH076974.1|	91750	Uncultured Alphaproteobacteria bacterium clone AG-447-G18 16S ribosomal RNA gene, partial sequence	100	253	253	0	0	2.37e-127	468	100
MiFish_UE-asv0028	gi|1799624491|gb|MN122853.1|	13677	Scomber scombrus isolate DM164c mitochondrion, complete genome	100	170	170	0	0	2.02e-81	315	100
MiFish_UE-asv0029	gi|1132319083|gb|KX938052.1|	203449	Uncultured marine eukaryote clone H3S3Ac64S477 16S ribosomal RNA gene, partial sequence; plastid	100	254	254	0	0	6.62e-128	470	100
MiFish_UE-asv0030	gi|338201852|gb|JF929274.1|	1211	Uncultured cyanobacterium clone CNSD07 16S ribosomal RNA gene, partial sequence	99.219	256	256	2	0	1.12e-125	462	100
MiFish_UE-asv0031	gi|1858626016|gb|MN849868.1|	9606	Homo sapiens isolate PNG99 haplogroup Q1a mitochondrion, complete genome	100	172	172	0	0	1.59e-82	318	100
MiFish_UE-asv0032	gi|2281554781|ref|NC_065322.1|	94617	Fibrocapsa japonica strain KR004 plastid, complete genome	100	253	253	0	0	2.37e-127	468	100
MiFish_UE-asv0033	gi|1418587140|ref|NC_037996.1|	3005	Rhizosolenia setigera chloroplast, complete genome	100	253	253	0	0	2.37e-127	468	100
MiFish_UE-asv0034	gi|1799624491|gb|MN122853.1|	13677	Scomber scombrus isolate DM164c mitochondrion, complete genome	100	169	169	0	0	7.22e-81	313	100
MiFish_UE-asv0035	gi|2231659446|gb|MT985563.1|	13225	Pomatoschistus minutus mitochondrion, partial genome	100	171	171	0	0	5.67e-82	316	100
MiFish_UE-asv0036	gi|1246764268|gb|MG001967.1|	77133	Uncultured bacterium clone PS4 16S ribosomal RNA gene, partial sequence	100	253	253	0	0	2.37e-127	468	100
MiFish_UE-asv0037	gi|985566233|dbj|LC049811.1|	1642134	Pomatoschistus sp. CBM DNA No. 2008-358 mitochondrial gene for 12S rRNA, partial sequence, specimen_voucher: CBM(Chiba Museum) DNA No. 2008-358	100	170	170	0	0	2.02e-81	315	100
MiFish_UE-asv0038	gi|1785485495|gb|MN845145.1|	137771	Uncultured diatom clone CAL2b 16S ribosomal RNA gene, partial sequence; chloroplast	100	253	253	0	0	2.37e-127	468	100
MiFish_UE-asv0039	gi|1158627385|gb|KX013906.1|	1737140	Uncultured eukaryotic phytoplankton clone Stn3_Sep12_5 16S ribosomal RNA gene, partial sequence; plastid	100	254	254	0	0	6.62e-128	470	100
MiFish_UE-asv0040	gi|186701387|gb|EU394667.1|	1211	Uncultured cyanobacterium clone PEACE2006/212_P3 16S ribosomal RNA gene, partial sequence	100	253	253	0	0	2.37e-127	468	100
MiFish_UE-asv0041	gi|338201852|gb|JF929274.1|	1211	Uncultured cyanobacterium clone CNSD07 16S ribosomal RNA gene, partial sequence	94.531	256	256	14	0	1.15e-105	396	100
MiFish_UE-asv0042	gi|2328369222|ref|NC_067957.1|	1398096	Tenuicylindrus belgicus chloroplast, complete genome	100	253	253	0	0	2.37e-127	468	100
MiFish_UE-asv0043	gi|1246764470|gb|MG002169.1|	77133	Uncultured bacterium clone PS206 16S ribosomal RNA gene, partial sequence	100	253	253	0	0	2.37e-127	468	100
MiFish_UE-asv0044	gi|1858626016|gb|MN849868.1|	9606	Homo sapiens isolate PNG99 haplogroup Q1a mitochondrion, complete genome	100	171	171	0	0	5.67e-82	316	100
MiFish_UE-asv0045	gi|1678645761|ref|NC_042489.1|	1883388	Chloroparvula pacifica culture RCC:4656 chloroplast, complete genome	100	253	253	0	0	2.37e-127	468	100
MiFish_UE-asv0046	gi|58372097|ref|NC_006818.1|	36212	Trachurus trachurus mitochondrion, complete genome	100	171	171	0	0	5.67e-82	316	100
MiFish_UE-asv0047	gi|1364874392|gb|MH077454.1|	100233	Uncultured Planctomycetaceae bacterium clone AG-470-C02 16S ribosomal RNA gene, partial sequence	100	254	254	0	0	6.62e-128	470	100
MiFish_UE-asv0048	gi|1246764268|gb|MG001967.1|	77133	Uncultured bacterium clone PS4 16S ribosomal RNA gene, partial sequence	100	254	254	0	0	6.62e-128	470	100
MiFish_UE-asv0049	gi|1523552833|gb|MK224668.1|	1870901	Loktanella sp. strain 4 HE 2 16S ribosomal RNA gene, partial sequence	100	253	253	0	0	2.37e-127	468	100
MiFish_UE-asv0050	gi|58372097|ref|NC_006818.1|	36212	Trachurus trachurus mitochondrion, complete genome	100	170	170	0	0	2.02e-81	315	100
MiFish_UE-asv0051	gi|186701387|gb|EU394667.1|	1211	Uncultured cyanobacterium clone PEACE2006/212_P3 16S ribosomal RNA gene, partial sequence	100	254	254	0	0	6.62e-128	470	100
MiFish_UE-asv0052	gi|2028741849|gb|MW995331.1|	508607	Agonus cataphractus voucher P814880 small subunit ribosomal RNA gene, partial sequence; mitochondrial	100	170	165	0	0	1.22e-78	305	97
MiFish_UE-asv0053	gi|2028741849|gb|MW995331.1|	508607	Agonus cataphractus voucher P814880 small subunit ribosomal RNA gene, partial sequence; mitochondrial	100	169	165	0	0	1.21e-78	305	98
MiFish_UE-asv0054	gi|1785485495|gb|MN845145.1|	137771	Uncultured diatom clone CAL2b 16S ribosomal RNA gene, partial sequence; chloroplast	100	254	254	0	0	6.62e-128	470	100
MiFish_UE-asv0055	gi|1418587140|ref|NC_037996.1|	3005	Rhizosolenia setigera chloroplast, complete genome	100	254	254	0	0	6.62e-128	470	100
MiFish_UE-asv0056	gi|2328369222|ref|NC_067957.1|	1398096	Tenuicylindrus belgicus chloroplast, complete genome	100	254	254	0	0	6.62e-128	470	100
MiFish_UE-asv0057	gi|2018537183|gb|MW818344.1|	196075	Sprattus sprattus isolate SEA0267 small subunit ribosomal RNA gene, partial sequence; mitochondrial	100	173	173	0	0	4.45e-83	320	100
MiFish_UE-asv0058	gi|1246764470|gb|MG002169.1|	77133	Uncultured bacterium clone PS206 16S ribosomal RNA gene, partial sequence	100	254	254	0	0	6.62e-128	470	100
MiFish_UE-asv0059	gi|2281554781|ref|NC_065322.1|	94617	Fibrocapsa japonica strain KR004 plastid, complete genome	100	254	254	0	0	6.62e-128	470	100
MiFish_UE-asv0060	gi|1132318721|gb|KX937690.1|	203449	Uncultured marine eukaryote clone 70S3Ac3nx 16S ribosomal RNA gene, partial sequence; plastid	100	253	253	0	0	2.37e-127	468	100
MiFish_UE-asv0061	gi|1489792029|gb|MH011824.1|	1891026	Thalassiosira sp. isolate GF379-16S_31 16S small subunit ribosomal RNA gene, partial sequence; chloroplast	100	253	253	0	0	2.37e-127	468	100
MiFish_UE-asv0062	gi|2429802910|ref|NC_069609.1|	515487	Stephanopyxis turris chloroplast, complete genome	100	253	253	0	0	2.37e-127	468	100
MiFish_UE-asv0063	gi|1158627498|gb|KX014019.1|	1737140	Uncultured eukaryotic phytoplankton clone Stn3_Dec12_23 16S ribosomal RNA gene, partial sequence; plastid	100	253	253	0	0	2.37e-127	468	100
MiFish_UE-asv0064	gi|148922600|ref|NC_009581.1|	184585	Engraulis encrasicolus mitochondrion, complete genome	98.851	174	174	2	0	2.7e-80	311	100
MiFish_UE-asv0065	gi|1489792029|gb|MH011824.1|	1891026	Thalassiosira sp. isolate GF379-16S_31 16S small subunit ribosomal RNA gene, partial sequence; chloroplast	100	254	254	0	0	6.62e-128	470	100
MiFish_UE-asv0066	gi|602750336|gb|KF817383.1|	77133	Uncultured bacterium clone BL_Jun2011_20m_H3 16S ribosomal RNA gene, partial sequence	100	253	253	0	0	2.37e-127	468	100
MiFish_UE-asv0067	gi|1293099562|dbj|LC340033.1|	184585	Engraulis encrasicolus mitochondrial gene for 12S rRNA, partial sequence	98.844	173	173	2	0	9.62e-80	309	100
MiFish_UE-asv0068	gi|2018537227|gb|MW818388.1|	87757	Mullus surmuletus isolate SEA0603 small subunit ribosomal RNA gene, partial sequence; mitochondrial	100	169	169	0	0	7.22e-81	313	100
MiFish_UE-asv0069	gi|2018537227|gb|MW818388.1|	87757	Mullus surmuletus isolate SEA0603 small subunit ribosomal RNA gene, partial sequence; mitochondrial	100	170	170	0	0	2.02e-81	315	100
MiFish_UE-asv0070	gi|388952711|gb|JQ197380.1|	77133	Uncultured bacterium clone SeaWat_63789 16S ribosomal RNA gene, partial sequence	100	253	253	0	0	2.37e-127	468	100
MiFish_UE-asv0071	gi|1140396266|gb|KU677841.1|	77133	Uncultured bacterium clone SEAS_5454 16S ribosomal RNA gene, partial sequence	99.59	256	244	1	0	1.13e-120	446	95
MiFish_UE-asv0072	gi|338201852|gb|JF929274.1|	1211	Uncultured cyanobacterium clone CNSD07 16S ribosomal RNA gene, partial sequence	96.875	256	256	8	0	1.13e-115	429	100
MiFish_UE-asv0073	gi|197359092|gb|FJ002241.1|	265616	Proboscia indica isolate C66 16S ribosomal RNA gene, partial sequence; chloroplast	100	253	253	0	0	2.37e-127	468	100
MiFish_UE-asv0074	gi|1132318721|gb|KX937690.1|	203449	Uncultured marine eukaryote clone 70S3Ac3nx 16S ribosomal RNA gene, partial sequence; plastid	100	254	254	0	0	6.62e-128	470	100
MiFish_UE-asv0075	gi|1493551466|dbj|LC378513.1|	91750	Uncultured Alphaproteobacteria bacterium gene for 16S ribosomal RNA, partial sequence, clone: JL-C1	99.209	253	253	2	0	5.13e-124	457	100
MiFish_UE-asv0076	gi|2074156161|gb|MW413903.1|	515487	Stephanopyxis turris mitochondrion, complete genome	100	253	253	0	0	2.37e-127	468	100
MiFish_UE-asv0077	gi|1798174145|gb|MN122861.1|	8058	Merlangius merlangus isolate DM167 mitochondrion	100	171	171	0	0	5.67e-82	316	100
MiFish_UE-asv0078	gi|1364873912|gb|MH076974.1|	91750	Uncultured Alphaproteobacteria bacterium clone AG-447-G18 16S ribosomal RNA gene, partial sequence	100	254	254	0	0	6.62e-128	470	100
MiFish_UE-asv0079	gi|1798174145|gb|MN122861.1|	8058	Merlangius merlangus isolate DM167 mitochondrion	100	170	170	0	0	2.02e-81	315	100
MiFish_UE-asv0080	gi|2429802910|ref|NC_069609.1|	515487	Stephanopyxis turris chloroplast, complete genome	100	254	254	0	0	6.62e-128	470	100
MiFish_UE-asv0082	gi|1782942207|dbj|AB835543.1|	1364621	Rhizobacter sp. So1Ps_505 gene for 16S rRNA, partial sequence	100	253	253	0	0	2.37e-127	468	100
MiFish_UE-asv0083	gi|2074156161|gb|MW413903.1|	515487	Stephanopyxis turris mitochondrion, complete genome	100	254	254	0	0	6.62e-128	470	100
MiFish_UE-asv0084	gi|1158627498|gb|KX014019.1|	1737140	Uncultured eukaryotic phytoplankton clone Stn3_Dec12_23 16S ribosomal RNA gene, partial sequence; plastid	100	254	254	0	0	6.62e-128	470	100
MiFish_UE-asv0086	gi|2199203925|ref|NC_061049.1|	3003	Bacillaria paxillifer chloroplast, complete genome	100	253	253	0	0	2.37e-127	468	100
MiFish_UE-asv0087	gi|1799624616|gb|MN122931.1|	7950	Clupea harengus isolate DM162a mitochondrion, complete genome	100	173	173	0	0	4.45e-83	320	100
MiFish_UE-asv0088	gi|1246764286|gb|MG001985.1|	77133	Uncultured bacterium clone PS22 16S ribosomal RNA gene, partial sequence	100	253	253	0	0	2.37e-127	468	100
MiFish_UE-asv0091	gi|1798174239|gb|MN122935.1|	27722	Trisopterus luscus isolate DM235 mitochondrion	100	169	169	0	0	7.22e-81	313	100
MiFish_UE-asv0092	gi|148922600|ref|NC_009581.1|	184585	Engraulis encrasicolus mitochondrion, complete genome	99.425	174	174	1	0	5.79e-82	316	100
MiFish_UE-asv0093	gi|1799624616|gb|MN122931.1|	7950	Clupea harengus isolate DM162a mitochondrion, complete genome	100	172	172	0	0	1.59e-82	318	100
MiFish_UE-asv0094	gi|1619083793|gb|MK796297.1|	77133	Uncultured bacterium clone BacE1_156_win 16S ribosomal RNA gene, partial sequence	100	253	253	0	0	2.37e-127	468	100
MiFish_UE-asv0095	gi|1799624560|gb|MN122888.1|	426098	Eutrigla gurnardus isolate DM171 mitochondrion, complete genome	100	170	170	0	0	2.02e-81	315	100
MiFish_UE-asv0096	gi|1798174239|gb|MN122935.1|	27722	Trisopterus luscus isolate DM235 mitochondrion	100	168	168	0	0	2.58e-80	311	100
MiFish_UE-asv0097	gi|1293099562|dbj|LC340033.1|	184585	Engraulis encrasicolus mitochondrial gene for 12S rRNA, partial sequence	99.422	173	173	1	0	2.07e-81	315	100
MiFish_UE-asv0098	gi|985566233|dbj|LC049811.1|	1642134	Pomatoschistus sp. CBM DNA No. 2008-358 mitochondrial gene for 12S rRNA, partial sequence, specimen_voucher: CBM(Chiba Museum) DNA No. 2008-358	98.824	170	170	2	0	4.38e-78	303	100
MiFish_UE-asv0099	gi|1848856359|dbj|LC552437.1|	450224	Chelidonichthys spinosus CBM:ZF:17392 mitochondrial gene for 12S rRNA, partial sequence	100	169	169	0	0	7.22e-81	313	100
MiFish_UE-asv0100	gi|2231659446|gb|MT985563.1|	13225	Pomatoschistus minutus mitochondrion, partial genome	98.83	171	171	2	0	1.23e-78	305	100
MiFish_UE-asv0101	gi|1031185884|gb|KX097759.1|	77133	Uncultured bacterium clone T3-1_242 16S ribosomal RNA gene, partial sequence	100	253	253	0	0	2.37e-127	468	100
MiFish_UE-asv0102	gi|1358104095|gb|MF409243.1|	9770	Balaenoptera physalus mitochondrion, complete genome	100	171	171	0	0	5.67e-82	316	100
MiFish_UE-asv0103	gi|1467221036|gb|MH819051.1|	137771	Uncultured diatom clone H1910-16S_48 small subunit ribosomal RNA gene, partial sequence; chloroplast	100	253	253	0	0	2.37e-127	468	100
MiFish_UE-asv0104	gi|815075399|emb|LN735336.3|	83372	Thalassiosira nordenskioeldii chloroplast partial 16S rRNA gene, strain RCC 2266	100	253	253	0	0	2.37e-127	468	100
MiFish_UE-asv0105	gi|2199203925|ref|NC_061049.1|	3003	Bacillaria paxillifer chloroplast, complete genome	100	254	254	0	0	6.62e-128	470	100
MiFish_UE-asv0106	gi|1358104095|gb|MF409243.1|	9770	Balaenoptera physalus mitochondrion, complete genome	100	170	170	0	0	2.02e-81	315	100
MiFish_UE-asv0107	gi|1246764286|gb|MG001985.1|	77133	Uncultured bacterium clone PS22 16S ribosomal RNA gene, partial sequence	100	254	254	0	0	6.62e-128	470	100
MiFish_UE-asv0108	gi|602166250|gb|KJ168064.1|	13489	Dicentrarchus labrax isolate DLP8F mitochondrion, complete genome	100	173	173	0	0	4.45e-83	320	100
MiFish_UE-asv0109	gi|1679570028|emb|LR595548.1|	77133	uncultured bacterium partial 16S rRNA gene	100	253	253	0	0	2.37e-127	468	100
MiFish_UE-asv0110	gi|971455649|emb|LM652222.1|	1295078	Uncultured protist partial 16S rRNA gene, clone EE5-002_H08	100	253	253	0	0	2.37e-127	468	100
MiFish_UE-asv0111	gi|168997163|gb|EU290302.1|	77133	Uncultured bacterium clone tet2ect1B3 16S ribosomal RNA gene, partial sequence	99.605	253	253	1	0	1.1e-125	462	100
MiFish_UE-asv0112	gi|197359092|gb|FJ002241.1|	265616	Proboscia indica isolate C66 16S ribosomal RNA gene, partial sequence; chloroplast	100	254	254	0	0	6.62e-128	470	100
MiFish_UE-asv0113	gi|168997163|gb|EU290302.1|	77133	Uncultured bacterium clone tet2ect1B3 16S ribosomal RNA gene, partial sequence	99.603	252	252	1	0	3.95e-125	460	100
MiFish_UE-asv0114	gi|1158627489|gb|KX014010.1|	1737140	Uncultured eukaryotic phytoplankton clone Stn3_Dec12_7 16S ribosomal RNA gene, partial sequence; plastid	99.605	253	253	1	0	1.1e-125	462	100
MiFish_UE-asv0115	gi|338201852|gb|JF929274.1|	1211	Uncultured cyanobacterium clone CNSD07 16S ribosomal RNA gene, partial sequence	97.266	256	256	7	0	2.44e-117	435	100
MiFish_UE-asv0116	gi|1127548365|gb|KX177572.1|	77133	Uncultured bacterium clone SW-2G06 16S ribosomal RNA gene, partial sequence	100	253	253	0	0	2.37e-127	468	100
MiFish_UE-asv0117	gi|17223022|gb|AF419697.1|	77133	Uncultured bacterium C1_B036 16S ribosomal RNA gene, partial sequence	93.2	250	250	17	0	2.44e-97	368	100
MiFish_UE-asv0118	gi|1726640103|dbj|LC496421.1|	56765	Uncultured marine bacterium DGGE band G48 gene for 16S ribosomal RNA, partial sequence	100	253	253	0	0	2.37e-127	468	100
MiFish_UE-asv0119	gi|815076346|emb|LN735400.3|	1606687	Pseudo-nitzschia sp. RCC2619 chloroplast partial 16S rRNA gene, strain RCC 2619	100	253	253	0	0	2.37e-127	468	100
MiFish_UE-asv0120	gi|1132319046|gb|KX938015.1|	203449	Uncultured marine eukaryote clone 13H3Tc9ls 16S ribosomal RNA gene, partial sequence; plastid	100	253	253	0	0	2.37e-127	468	100
MiFish_UE-asv0121	gi|1467221035|gb|MH819050.1|	137771	Uncultured diatom clone H1910-16S_47 small subunit ribosomal RNA gene, partial sequence; chloroplast	98.814	253	253	3	0	2.39e-122	451	100
MiFish_UE-asv0122	gi|984685815|gb|KU578548.1|	77133	Uncultured bacterium clone E133_H04 16S ribosomal RNA gene, partial sequence	97.222	254	252	6	1	1.45e-114	425	99
MiFish_UE-asv0123	gi|602166250|gb|KJ168064.1|	13489	Dicentrarchus labrax isolate DLP8F mitochondrion, complete genome	100	172	172	0	0	1.59e-82	318	100
MiFish_UE-asv0124	gi|2281554410|ref|NC_065320.1|	90936	Chattonella marina strain KR003 plastid, complete genome	100	254	254	0	0	6.62e-128	470	100
MiFish_UE-asv0125	gi|2018537158|gb|MW818319.1|	94984	Echiichthys vipera isolate SEA0146 small subunit ribosomal RNA gene, partial sequence; mitochondrial	100	175	175	0	0	3.49e-84	324	100
MiFish_UE-asv0126	gi|1003096481|gb|KT731754.1|	1211	Uncultured cyanobacterium clone A02B26 16S ribosomal RNA gene, partial sequence	100	253	253	0	0	2.37e-127	468	100
MiFish_UE-asv0127	gi|2127877266|ref|NC_058784.1|	183589	Pseudo-nitzschia multistriata isolate CNS00142 chloroplast, complete genome	99.605	253	253	1	0	1.1e-125	462	100
MiFish_UE-asv0128	gi|388955118|gb|JQ199787.1|	77133	Uncultured bacterium clone SeaWat_55641 16S ribosomal RNA gene, partial sequence	100	253	253	0	0	2.37e-127	468	100
MiFish_UE-asv0129	gi|1031185884|gb|KX097759.1|	77133	Uncultured bacterium clone T3-1_242 16S ribosomal RNA gene, partial sequence	100	254	254	0	0	6.62e-128	470	100
MiFish_UE-asv0130	gi|1855144592|gb|MT611290.1|	1977563	Pararhizobium sp. strain T808 16S ribosomal RNA gene, partial sequence	100	253	253	0	0	2.37e-127	468	100
MiFish_UE-asv0131	gi|2392241427|gb|OM827248.1|	1923973	Actinocyclus sp. (in: Bacillariophyta) chloroplast, complete genome	100	253	253	0	0	2.37e-127	468	100
MiFish_UE-asv0132	gi|2328368672|ref|NC_067953.1|	1003075	Lithodesmioides polymorpha chloroplast, complete genome	99.605	253	253	1	0	1.1e-125	462	100
MiFish_UE-asv0133	gi|1467221024|gb|MH819039.1|	137771	Uncultured diatom clone H1910-16S_35 small subunit ribosomal RNA gene, partial sequence; chloroplast	100	253	253	0	0	2.37e-127	468	100
MiFish_UE-asv0134	gi|2018537158|gb|MW818319.1|	94984	Echiichthys vipera isolate SEA0146 small subunit ribosomal RNA gene, partial sequence; mitochondrial	100	174	174	0	0	1.25e-83	322	100
MiFish_UE-asv0135	gi|815075399|emb|LN735336.3|	83372	Thalassiosira nordenskioeldii chloroplast partial 16S rRNA gene, strain RCC 2266	100	254	254	0	0	6.62e-128	470	100
MiFish_UE-asv0136	gi|1850794460|gb|MG660556.1|	9606	Homo sapiens isolate Kum1623 haplogroup T2b11 mitochondrion, complete genome	100	172	172	0	0	1.59e-82	318	100
MiFish_UE-asv0137	gi|1467220935|gb|MH818950.1|	137771	Uncultured diatom clone H1734-16S_03 small subunit ribosomal RNA gene, partial sequence; chloroplast	100	253	253	0	0	2.37e-127	468	100
MiFish_UE-asv0138	gi|1158627498|gb|KX014019.1|	1737140	Uncultured eukaryotic phytoplankton clone Stn3_Dec12_23 16S ribosomal RNA gene, partial sequence; plastid	98.814	253	253	3	0	2.39e-122	451	100
MiFish_UE-asv0139	gi|1850794460|gb|MG660556.1|	9606	Homo sapiens isolate Kum1623 haplogroup T2b11 mitochondrion, complete genome	100	171	171	0	0	5.67e-82	316	100
MiFish_UE-asv0140	gi|1052475365|gb|KX703590.1|	77133	Uncultured bacterium clone 1516 16S ribosomal RNA gene, partial sequence	91.429	250	245	21	0	6.88e-88	337	98
MiFish_UE-asv0141	gi|1052475365|gb|KX703590.1|	77133	Uncultured bacterium clone 1516 16S ribosomal RNA gene, partial sequence	93.878	250	245	15	0	6.78e-98	370	98
MiFish_UE-asv0142	gi|1132315979|gb|KX934948.1|	203449	Uncultured marine eukaryote clone 155D3Bb012 16S ribosomal RNA gene, partial sequence; plastid	100	253	253	0	0	2.37e-127	468	100
MiFish_UE-asv0143	gi|1770689351|ref|NC_045033.1|	109283	Hippocampus hippocampus mitochondrion, complete genome	100	167	167	0	0	9.21e-80	309	100
MiFish_UE-asv0144	gi|388952711|gb|JQ197380.1|	77133	Uncultured bacterium clone SeaWat_63789 16S ribosomal RNA gene, partial sequence	100	254	254	0	0	6.62e-128	470	100
MiFish_UE-asv0145	gi|1825511888|gb|MT103916.1|	8258	Myzopsetta ferruginea voucher r19D 1167 12S ribosomal RNA gene, partial sequence; mitochondrial	100	170	170	0	0	2.02e-81	315	100
MiFish_UE-asv0146	gi|1726641156|dbj|LC496430.1|	56765	Uncultured marine bacterium DGGE band G65 gene for 16S ribosomal RNA, partial sequence	100	253	253	0	0	2.37e-127	468	100
MiFish_UE-asv0147	gi|2172620898|ref|NC_059933.1|	265543	Minutocellus polymorphus isolate CNS00095 mitochondrion, complete genome	96.047	253	253	10	0	1.13e-110	412	100
MiFish_UE-asv0148	gi|1848856403|dbj|LC552481.1|	195632	Platichthys stellatus CBM:ZF:12417-13 mitochondrial gene for 12S rRNA, partial sequence	100	169	169	0	0	7.22e-81	313	100
MiFish_UE-asv0149	gi|1132319046|gb|KX938015.1|	203449	Uncultured marine eukaryote clone 13H3Tc9ls 16S ribosomal RNA gene, partial sequence; plastid	100	254	254	0	0	6.62e-128	470	100
MiFish_UE-asv0150	gi|54398376|gb|AY304523.2|	91750	Uncultured alpha proteobacterium clone Dpcom73 16S ribosomal RNA gene, partial sequence	95.951	253	247	10	0	2.44e-107	401	98
MiFish_UE-asv0151	gi|54398376|gb|AY304523.2|	91750	Uncultured alpha proteobacterium clone Dpcom73 16S ribosomal RNA gene, partial sequence	95.951	252	247	10	0	2.43e-107	401	98
MiFish_UE-asv0152	gi|1515573722|gb|MK175675.1|	77133	Uncultured bacterium clone FW3W7_P2_D07 16S ribosomal RNA gene, partial sequence	100	253	253	0	0	2.37e-127	468	100
MiFish_UE-asv0153	gi|1679570028|emb|LR595548.1|	77133	uncultured bacterium partial 16S rRNA gene	100	254	254	0	0	6.62e-128	470	100
MiFish_UE-asv0154	gi|1118722034|gb|KX972295.1|	77133	Uncultured bacterium clone OTU_4785 16S ribosomal RNA gene, partial sequence	91.016	256	256	21	2	4.23e-90	344	99
MiFish_UE-asv0155	gi|297499141|gb|HM057655.1|	77133	Uncultured bacterium clone C8W_86 16S ribosomal RNA gene, partial sequence	100	253	253	0	0	2.37e-127	468	100
MiFish_UE-asv0156	gi|1158627495|gb|KX014016.1|	1737140	Uncultured eukaryotic phytoplankton clone Stn3_Dec12_17 16S ribosomal RNA gene, partial sequence; plastid	100	253	253	0	0	2.37e-127	468	100
MiFish_UE-asv0158	gi|2172620898|ref|NC_059933.1|	265543	Minutocellus polymorphus isolate CNS00095 mitochondrion, complete genome	96.032	252	252	10	0	4.03e-110	411	100
MiFish_UE-asv0160	gi|1770689351|ref|NC_045033.1|	109283	Hippocampus hippocampus mitochondrion, complete genome	100	166	166	0	0	3.29e-79	307	100
MiFish_UE-asv0161	gi|1158627489|gb|KX014010.1|	1737140	Uncultured eukaryotic phytoplankton clone Stn3_Dec12_7 16S ribosomal RNA gene, partial sequence; plastid	99.606	254	254	1	0	3.08e-126	464	100
MiFish_UE-asv0162	gi|1679570015|emb|LR595535.1|	77133	uncultured bacterium partial 16S rRNA gene	100	253	253	0	0	2.37e-127	468	100
MiFish_UE-asv0163	gi|815076346|emb|LN735400.3|	1606687	Pseudo-nitzschia sp. RCC2619 chloroplast partial 16S rRNA gene, strain RCC 2619	100	254	254	0	0	6.62e-128	470	100
MiFish_UE-asv0164	gi|2438938685|emb|OX417109.1|	48171	Chelon labrosus complete mitochondrial genome	100	173	173	0	0	4.45e-83	320	100
MiFish_UE-asv0165	gi|2127877266|ref|NC_058784.1|	183589	Pseudo-nitzschia multistriata isolate CNS00142 chloroplast, complete genome	99.606	254	254	1	0	3.08e-126	464	100
MiFish_UE-asv0168	gi|1172207210|emb|LT720094.1|	77133	Uncultured bacterium partial 16S rRNA gene, clone 60_2127601	100	253	253	0	0	2.37e-127	468	100
MiFish_UE-asv0169	gi|985567167|dbj|LC091834.1|	48171	Chelon labrosus mitochondrial gene for 12S rRNA, partial sequence, bio_material: CBM(Chiba Museum) DNA No. 2004-094	100	172	172	0	0	1.59e-82	318	100
MiFish_UE-asv0170	gi|1467221036|gb|MH819051.1|	137771	Uncultured diatom clone H1910-16S_48 small subunit ribosomal RNA gene, partial sequence; chloroplast	100	254	254	0	0	6.62e-128	470	100
MiFish_UE-asv0171	gi|2018537218|gb|MW818379.1|	56726	Pholis gunnellus isolate SEA0507 small subunit ribosomal RNA gene, partial sequence; mitochondrial	100	168	168	0	0	2.58e-80	311	100
MiFish_UE-asv0172	gi|1158627431|gb|KX013952.1|	1737140	Uncultured eukaryotic phytoplankton clone Stn3_Oct12_26 16S ribosomal RNA gene, partial sequence; plastid	100	253	253	0	0	2.37e-127	468	100
MiFish_UE-asv0173	gi|1003096481|gb|KT731754.1|	1211	Uncultured cyanobacterium clone A02B26 16S ribosomal RNA gene, partial sequence	100	254	254	0	0	6.62e-128	470	100
MiFish_UE-asv0174	gi|2392241427|gb|OM827248.1|	1923973	Actinocyclus sp. (in: Bacillariophyta) chloroplast, complete genome	100	254	254	0	0	6.62e-128	470	100
MiFish_UE-asv0176	gi|1132315979|gb|KX934948.1|	203449	Uncultured marine eukaryote clone 155D3Bb012 16S ribosomal RNA gene, partial sequence; plastid	100	254	254	0	0	6.62e-128	470	100
MiFish_UE-asv0177	gi|1050867648|gb|KX367768.1|	243282	Uncultured Cryptophyta clone 1864 small subunit ribosomal RNA gene, partial sequence; chloroplast	100	253	253	0	0	2.37e-127	468	100
MiFish_UE-asv0178	gi|602750336|gb|KF817383.1|	77133	Uncultured bacterium clone BL_Jun2011_20m_H3 16S ribosomal RNA gene, partial sequence	100	254	254	0	0	6.62e-128	470	100
MiFish_UE-asv0179	gi|1467220935|gb|MH818950.1|	137771	Uncultured diatom clone H1734-16S_03 small subunit ribosomal RNA gene, partial sequence; chloroplast	100	254	254	0	0	6.62e-128	470	100
MiFish_UE-asv0180	gi|1802566591|gb|MN714195.1|	9913	Bos taurus isolate NDHN11 mitochondrion, complete genome	100	169	169	0	0	7.22e-81	313	100
MiFish_UE-asv0181	gi|2028741853|gb|MW995335.1|	129037	Belone belone voucher P342666_1 small subunit ribosomal RNA gene, partial sequence; mitochondrial	100	168	168	0	0	2.58e-80	311	100
MiFish_UE-asv0182	gi|1852065345|gb|CP054424.1|	2741720	Rhodoferax sp. BAB1 chromosome, complete genome	100	253	253	0	0	2.37e-127	468	100
MiFish_UE-asv0183	gi|2301268953|ref|NC_066075.1|	355634	Navicula arenaria isolate Jiaozhou Bay in China chloroplast, complete genome	100	253	253	0	0	2.37e-127	468	100
MiFish_UE-asv0184	gi|2018537218|gb|MW818379.1|	56726	Pholis gunnellus isolate SEA0507 small subunit ribosomal RNA gene, partial sequence; mitochondrial	100	169	169	0	0	7.22e-81	313	100
MiFish_UE-asv0185	gi|1337429026|gb|MG875994.1|	77133	Uncultured bacterium clone 3F_1102_9480_3734 16S ribosomal RNA gene, partial sequence	100	253	253	0	0	2.37e-127	468	100
MiFish_UE-asv0186	gi|1802566591|gb|MN714195.1|	9913	Bos taurus isolate NDHN11 mitochondrion, complete genome	100	168	168	0	0	2.58e-80	311	100
MiFish_UE-asv0187	gi|197359087|gb|FJ002236.1|	265591	Delphineis sp. CCMP1095 16S ribosomal RNA gene, partial sequence; chloroplast	99.209	253	253	2	0	5.13e-124	457	100
MiFish_UE-asv0188	gi|388953898|gb|JQ198567.1|	77133	Uncultured bacterium clone SeaWat_35314 16S ribosomal RNA gene, partial sequence	100	253	253	0	0	2.37e-127	468	100
MiFish_UE-asv0189	gi|1216866861|gb|MF498367.1|	77133	Uncultured bacterium clone W4-67 16S ribosomal RNA gene, partial sequence	100	253	253	0	0	2.37e-127	468	100
MiFish_UE-asv0190	gi|1679569517|emb|LR595120.1|	77133	uncultured bacterium partial 16S rRNA gene	100	253	253	0	0	2.37e-127	468	100
MiFish_UE-asv0191	gi|1467221024|gb|MH819039.1|	137771	Uncultured diatom clone H1910-16S_35 small subunit ribosomal RNA gene, partial sequence; chloroplast	100	254	254	0	0	6.62e-128	470	100
MiFish_UE-asv0192	gi|297499141|gb|HM057655.1|	77133	Uncultured bacterium clone C8W_86 16S ribosomal RNA gene, partial sequence	100	254	254	0	0	6.62e-128	470	100
MiFish_UE-asv0193	gi|985566240|dbj|LC049818.1|	85417	Gobius niger mitochondrial gene for 12S rRNA, partial sequence, specimen_voucher: CBM(Chiba Museum) DNA No. 2008-150	100	167	167	0	0	9.21e-80	309	100
MiFish_UE-asv0194	gi|1467221035|gb|MH819050.1|	137771	Uncultured diatom clone H1910-16S_47 small subunit ribosomal RNA gene, partial sequence; chloroplast	98.819	254	254	3	0	6.67e-123	453	100
MiFish_UE-asv0195	gi|388945078|gb|JQ215669.1|	77133	Uncultured bacterium clone DolOr_40314 16S ribosomal RNA gene, partial sequence	95.703	256	256	11	0	1.14e-110	412	100
MiFish_UE-asv0196	gi|1337429419|gb|MG876387.1|	77133	Uncultured bacterium clone 6C_2112_13869_3771 16S ribosomal RNA gene, partial sequence	100	253	253	0	0	2.37e-127	468	100
MiFish_UE-asv0197	gi|662015790|ref|NC_024085.1|	59812	Lithodesmium undulatum chloroplast, complete genome	100	253	253	0	0	2.37e-127	468	100
MiFish_UE-asv0198	gi|1158627498|gb|KX014019.1|	1737140	Uncultured eukaryotic phytoplankton clone Stn3_Dec12_23 16S ribosomal RNA gene, partial sequence; plastid	98.819	254	254	3	0	6.67e-123	453	100
MiFish_UE-asv0199	gi|1158627447|gb|KX013968.1|	1737140	Uncultured eukaryotic phytoplankton clone Stn1_Nov12_24 16S ribosomal RNA gene, partial sequence; plastid	100	253	253	0	0	2.37e-127	468	100
MiFish_UE-asv0200	gi|1799624588|gb|MN122922.1|	146480	Ammodytes marinus isolate DM240 mitochondrion, complete genome	99.412	170	170	1	0	9.42e-80	309	100
MiFish_UE-asv0201	gi|2018537132|gb|MW818293.1|	85417	Gobius niger isolate SEA0147 small subunit ribosomal RNA gene, partial sequence; mitochondrial	100	168	168	0	0	2.58e-80	311	100
MiFish_UE-asv0202	gi|255740085|gb|FJ612448.1|	77133	Uncultured bacterium clone DP10.5.29 16S ribosomal RNA gene, partial sequence	100	253	253	0	0	2.37e-127	468	100
MiFish_UE-asv0203	gi|148922558|ref|NC_009578.1|	30724	Clupea pallasii mitochondrion, complete genome	100	173	173	0	0	4.45e-83	320	100
MiFish_UE-asv0204	gi|2281554410|ref|NC_065320.1|	90936	Chattonella marina strain KR003 plastid, complete genome	100	255	255	0	0	1.85e-128	472	100
MiFish_UE-asv0205	gi|971455649|emb|LM652222.1|	1295078	Uncultured protist partial 16S rRNA gene, clone EE5-002_H08	100	254	254	0	0	6.62e-128	470	100
MiFish_UE-asv0206	gi|1848856272|dbj|LC552350.1|	30724	Clupea pallasii CBM:ZF:20436 mitochondrial gene for 12S rRNA, partial sequence	100	172	172	0	0	1.59e-82	318	100
MiFish_UE-asv0207	gi|1172207210|emb|LT720094.1|	77133	Uncultured bacterium partial 16S rRNA gene, clone 60_2127601	100	254	254	0	0	6.62e-128	470	100
MiFish_UE-asv0208	gi|2328368672|ref|NC_067953.1|	1003075	Lithodesmioides polymorpha chloroplast, complete genome	99.606	254	254	1	0	3.08e-126	464	100
MiFish_UE-asv0209	gi|1158627431|gb|KX013952.1|	1737140	Uncultured eukaryotic phytoplankton clone Stn3_Oct12_26 16S ribosomal RNA gene, partial sequence; plastid	100	254	254	0	0	6.62e-128	470	100
MiFish_UE-asv0210	gi|1033915434|gb|KU648249.1|	77133	Uncultured bacterium clone AV-12_57 16S ribosomal RNA gene, partial sequence	100	253	253	0	0	2.37e-127	468	100
MiFish_UE-asv0211	gi|2091535207|ref|NC_057645.1|	444606	Eucampia zodiacus strain CNS00061 chloroplast, complete genome	100	253	253	0	0	2.37e-127	468	100
MiFish_UE-asv0212	gi|148922600|ref|NC_009581.1|	184585	Engraulis encrasicolus mitochondrion, complete genome	99.425	174	174	1	0	5.79e-82	316	100
MiFish_UE-asv0213	gi|984685815|gb|KU578548.1|	77133	Uncultured bacterium clone E133_H04 16S ribosomal RNA gene, partial sequence	97.233	255	253	6	1	4.06e-115	427	99
MiFish_UE-asv0214	gi|1158627460|gb|KX013981.1|	1737140	Uncultured eukaryotic phytoplankton clone Stn3_Nov12_9 16S ribosomal RNA gene, partial sequence; plastid	100	254	254	0	0	6.62e-128	470	100
MiFish_UE-asv0215	gi|953515858|gb|KT874463.1|	267567	Skeletonema marinoi mitochondrion, complete genome	99.209	253	253	2	0	5.13e-124	457	100
MiFish_UE-asv0216	gi|1799624588|gb|MN122922.1|	146480	Ammodytes marinus isolate DM240 mitochondrion, complete genome	99.408	169	169	1	0	3.36e-79	307	100
MiFish_UE-asv0217	gi|1585509869|gb|MK589028.1|	293400	Uncultured Rhodobacterales bacterium clone OTU174 16S ribosomal RNA gene, partial sequence	100	253	253	0	0	2.37e-127	468	100
MiFish_UE-asv0218	gi|953515858|gb|KT874463.1|	267567	Skeletonema marinoi mitochondrion, complete genome	99.206	252	252	2	0	1.84e-123	455	100
MiFish_UE-asv0219	gi|1129623319|gb|DQ647591.2|	77133	Uncultured bacterium clone 405-3-8B 16S ribosomal RNA gene, partial sequence	100	253	253	0	0	2.37e-127	468	100
MiFish_UE-asv0221	gi|1293099562|dbj|LC340033.1|	184585	Engraulis encrasicolus mitochondrial gene for 12S rRNA, partial sequence	99.422	173	173	1	0	2.07e-81	315	100
MiFish_UE-asv0222	gi|1158627499|gb|KX014020.1|	1737140	Uncultured eukaryotic phytoplankton clone Stn3_Dec12_26 16S ribosomal RNA gene, partial sequence; plastid	100	253	253	0	0	2.37e-127	468	100
MiFish_UE-asv0223	gi|1226145178|dbj|LC269924.1|	2829	Heterosigma akashiwo chloroplast DNA, complete genome, isolate: CCMP1596	100	254	254	0	0	6.62e-128	470	100
MiFish_UE-asv0224	gi|1679570059|emb|LR595579.1|	77133	uncultured bacterium partial 16S rRNA gene	100	253	253	0	0	2.37e-127	468	100
MiFish_UE-asv0225	gi|1364872953|gb|MH076015.1|	352351	Uncultured Rhodospirillaceae bacterium clone AG-390-E02 16S ribosomal RNA gene, partial sequence	100	253	253	0	0	2.37e-127	468	100
MiFish_UE-asv0226	gi|2301268953|ref|NC_066075.1|	355634	Navicula arenaria isolate Jiaozhou Bay in China chloroplast, complete genome	100	254	254	0	0	6.62e-128	470	100
MiFish_UE-asv0227	gi|1515573722|gb|MK175675.1|	77133	Uncultured bacterium clone FW3W7_P2_D07 16S ribosomal RNA gene, partial sequence	100	254	254	0	0	6.62e-128	470	100
MiFish_UE-asv0228	gi|1158627495|gb|KX014016.1|	1737140	Uncultured eukaryotic phytoplankton clone Stn3_Dec12_17 16S ribosomal RNA gene, partial sequence; plastid	100	254	254	0	0	6.62e-128	470	100
MiFish_UE-asv0229	gi|1418587414|ref|NC_037998.1|	1514137	Guinardia striata chloroplast, complete genome	100	253	253	0	0	2.37e-127	468	100
MiFish_UE-asv0230	gi|1118703554|gb|KX123467.1|	1618629;1618630;1618631;1618632	Candidatus Campbellbacteria bacterium GW2011_GWD1_35_49 16S ribosomal RNA gene, partial sequence	94.821	251	251	13	0	1.45e-104	392	100
MiFish_UE-asv0231	gi|1364873937|gb|MH076999.1|	352351	Uncultured Rhodospirillaceae bacterium clone AG-447-K02 16S ribosomal RNA gene, partial sequence	100	253	253	0	0	2.37e-127	468	100
MiFish_UE-asv0232	gi|1679569517|emb|LR595120.1|	77133	uncultured bacterium partial 16S rRNA gene	100	254	254	0	0	6.62e-128	470	100
MiFish_UE-asv0233	gi|1399237780|gb|MG755797.1|	2219035	Eunotogramma sp. chloroplast, complete genome	100	253	253	0	0	2.37e-127	468	100
MiFish_UE-asv0234	gi|1364871944|gb|MH075006.1|	91750	Uncultured Alphaproteobacteria bacterium clone AG-319-C13 16S ribosomal RNA gene, partial sequence	100	253	253	0	0	2.37e-127	468	100
MiFish_UE-asv0235	gi|1158627460|gb|KX013981.1|	1737140	Uncultured eukaryotic phytoplankton clone Stn3_Nov12_9 16S ribosomal RNA gene, partial sequence; plastid	100	253	253	0	0	2.37e-127	468	100
MiFish_UE-asv0236	gi|1127548365|gb|KX177572.1|	77133	Uncultured bacterium clone SW-2G06 16S ribosomal RNA gene, partial sequence	100	254	254	0	0	6.62e-128	470	100
MiFish_UE-asv0237	gi|662012956|ref|NC_024084.1|	163516	Leptocylindrus danicus chloroplast, complete genome	100	253	253	0	0	2.37e-127	468	100
MiFish_UE-asv0238	gi|924899859|gb|KR825208.1|	77133	Uncultured bacterium clone JS5_423 16S ribosomal RNA gene, partial sequence	100	253	253	0	0	2.37e-127	468	100
MiFish_UE-asv0239	gi|1216866861|gb|MF498367.1|	77133	Uncultured bacterium clone W4-67 16S ribosomal RNA gene, partial sequence	100	254	254	0	0	6.62e-128	470	100
MiFish_UE-asv0240	gi|1050867648|gb|KX367768.1|	243282	Uncultured Cryptophyta clone 1864 small subunit ribosomal RNA gene, partial sequence; chloroplast	100	254	254	0	0	6.62e-128	470	100
MiFish_UE-asv0241	gi|971455535|emb|LM652108.1|	77133	Uncultured bacterium partial 16S rRNA gene, clone EE4-001_E05	100	253	253	0	0	2.37e-127	468	100
MiFish_UE-asv0242	gi|338201852|gb|JF929274.1|	1211	Uncultured cyanobacterium clone CNSD07 16S ribosomal RNA gene, partial sequence	96.484	256	256	9	0	5.28e-114	424	100
MiFish_UE-asv0243	gi|1118703554|gb|KX123467.1|	1618629;1618630;1618631;1618632	Candidatus Campbellbacteria bacterium GW2011_GWD1_35_49 16S ribosomal RNA gene, partial sequence	94.8	250	250	13	0	5.21e-104	390	100
MiFish_UE-asv0244	gi|1021781399|gb|KX013545.1|	36881	Cymbomonas tetramitiformis strain PLY262 chloroplast, complete genome	97.233	253	253	7	0	1.12e-115	429	100
MiFish_UE-asv0245	gi|308367994|gb|HQ203912.1|	77133	Uncultured bacterium clone SW-Apr-9 16S ribosomal RNA gene, partial sequence	100	253	253	0	0	2.37e-127	468	100
MiFish_UE-asv0246	gi|1140393458|gb|KU675033.1|	77133	Uncultured bacterium clone SEAS_80 16S ribosomal RNA gene, partial sequence	100	254	244	0	0	2.4e-122	451	96
MiFish_UE-asv0247	gi|1140393458|gb|KU675033.1|	77133	Uncultured bacterium clone SEAS_80 16S ribosomal RNA gene, partial sequence	100	253	244	0	0	2.39e-122	451	96
MiFish_UE-asv0248	gi|1467220893|gb|MH818908.1|	137771	Uncultured diatom clone H1724-16S_07 small subunit ribosomal RNA gene, partial sequence; chloroplast	100	253	253	0	0	2.37e-127	468	100
MiFish_UE-asv0249	gi|327533174|gb|HQ821553.1|	77133	Uncultured bacterium clone OO.P1.HT.54.ab1 16S ribosomal RNA gene, partial sequence	99.605	253	253	1	0	1.1e-125	462	100
MiFish_UE-asv0250	gi|338201852|gb|JF929274.1|	1211	Uncultured cyanobacterium clone CNSD07 16S ribosomal RNA gene, partial sequence	96.875	256	256	8	0	1.13e-115	429	100
MiFish_UE-asv0251	gi|197359087|gb|FJ002236.1|	265591	Delphineis sp. CCMP1095 16S ribosomal RNA gene, partial sequence; chloroplast	99.213	254	254	2	0	1.43e-124	459	100
MiFish_UE-asv0252	gi|255740085|gb|FJ612448.1|	77133	Uncultured bacterium clone DP10.5.29 16S ribosomal RNA gene, partial sequence	100	254	254	0	0	6.62e-128	470	100
MiFish_UE-asv0253	gi|1919228505|gb|MW167661.1|	77133	Uncultured bacterium clone uncultured_bac2 16S ribosomal RNA gene, partial sequence	92.4	250	250	19	0	5.28e-94	357	100
MiFish_UE-asv0254	gi|1003096521|gb|KT731794.1|	86473	Uncultured Gammaproteobacteria bacterium clone A04B36 16S ribosomal RNA gene, partial sequence	100	253	253	0	0	2.37e-127	468	100
MiFish_UE-asv0255	gi|1678418274|gb|MN025080.1|	198431	Uncultured prokaryote clone OTU1769 16S ribosomal RNA gene, partial sequence	100	253	253	0	0	2.37e-127	468	100
MiFish_UE-asv0256	gi|1140396266|gb|KU677841.1|	77133	Uncultured bacterium clone SEAS_5454 16S ribosomal RNA gene, partial sequence	99.18	256	244	2	0	5.24e-119	440	95
MiFish_UE-asv0257	gi|2102348078|gb|MW592700.1|	1891026	Thalassiosira sp. isolate CNS00561 chloroplast, complete genome	99.605	253	253	1	0	1.1e-125	462	100
MiFish_UE-asv0259	gi|1679570015|emb|LR595535.1|	77133	uncultured bacterium partial 16S rRNA gene	100	254	254	0	0	6.62e-128	470	100
MiFish_UE-asv0260	gi|2018537227|gb|MW818388.1|	87757	Mullus surmuletus isolate SEA0603 small subunit ribosomal RNA gene, partial sequence; mitochondrial	99.408	169	169	1	0	3.36e-79	307	100
MiFish_UE-asv0261	gi|550827120|gb|KF177779.1|	137771	Uncultured diatom isolate CY.C.10 small subunit ribosomal RNA gene, partial sequence; plastid	99.605	253	253	1	0	1.1e-125	462	100
MiFish_UE-asv0262	gi|1132317765|gb|KX936734.1|	56765	Uncultured marine bacterium clone 155D8Bc668 16S ribosomal RNA gene, partial sequence	100	253	253	0	0	2.37e-127	468	100
MiFish_UE-asv0263	gi|2018537227|gb|MW818388.1|	87757	Mullus surmuletus isolate SEA0603 small subunit ribosomal RNA gene, partial sequence; mitochondrial	99.412	170	170	1	0	9.42e-80	309	100
MiFish_UE-asv0264	gi|2018537096|gb|MW818257.1|	129037	Belone belone isolate SEA0443 small subunit ribosomal RNA gene, partial sequence; mitochondrial	100	169	169	0	0	7.22e-81	313	100
MiFish_UE-asv0265	gi|1158627447|gb|KX013968.1|	1737140	Uncultured eukaryotic phytoplankton clone Stn1_Nov12_24 16S ribosomal RNA gene, partial sequence; plastid	100	254	254	0	0	6.62e-128	470	100
MiFish_UE-asv0266	gi|1172207672|emb|LT720556.1|	77133	Uncultured bacterium partial 16S rRNA gene, clone H10_2212887	100	253	253	0	0	2.37e-127	468	100
MiFish_UE-asv0267	gi|53773938|gb|AY712464.1|	77133	Uncultured bacterium clone SIMO-1019 16S ribosomal RNA gene, partial sequence	100	253	245	0	0	6.64e-123	453	97
MiFish_UE-asv0268	gi|2172620898|ref|NC_059933.1|	265543	Minutocellus polymorphus isolate CNS00095 mitochondrion, complete genome	99.206	252	252	2	0	1.84e-123	455	100
MiFish_UE-asv0269	gi|2091535207|ref|NC_057645.1|	444606	Eucampia zodiacus strain CNS00061 chloroplast, complete genome	100	254	254	0	0	6.62e-128	470	100
MiFish_UE-asv0270	gi|1418587414|ref|NC_037998.1|	1514137	Guinardia striata chloroplast, complete genome	100	254	254	0	0	6.62e-128	470	100
MiFish_UE-asv0271	gi|662015790|ref|NC_024085.1|	59812	Lithodesmium undulatum chloroplast, complete genome	100	254	254	0	0	6.62e-128	470	100
MiFish_UE-asv0272	gi|1140396266|gb|KU677841.1|	77133	Uncultured bacterium clone SEAS_5454 16S ribosomal RNA gene, partial sequence	100	256	244	0	0	2.42e-122	451	95
MiFish_UE-asv0273	gi|53773938|gb|AY712464.1|	77133	Uncultured bacterium clone SIMO-1019 16S ribosomal RNA gene, partial sequence	100	252	244	0	0	2.38e-122	451	97
MiFish_UE-asv0275	gi|403310908|gb|JX537882.1|	77133	Uncultured bacterium clone 32-40 16S ribosomal RNA gene, partial sequence	93.6	253	250	16	0	5.32e-99	374	99
MiFish_UE-asv0276	gi|1679569491|emb|LR595094.1|	77133	uncultured bacterium partial 16S rRNA gene	100	253	253	0	0	2.37e-127	468	100
MiFish_UE-asv0277	gi|602749648|gb|KF816695.1|	77133	Uncultured bacterium clone BF_Feb2011_5m_A11 16S ribosomal RNA gene, partial sequence	100	253	253	0	0	2.37e-127	468	100
MiFish_UE-asv0278	gi|953768450|gb|KT726958.1|	34590	Chaetopterus variopedatus mitochondrion, complete genome	90.132	150	152	12	3	2.34e-45	195	100
MiFish_UE-asv0280	gi|953768450|gb|KT726958.1|	34590	Chaetopterus variopedatus mitochondrion, complete genome	90.066	149	151	12	3	8.35e-45	193	100
MiFish_UE-asv0281	gi|1158627499|gb|KX014020.1|	1737140	Uncultured eukaryotic phytoplankton clone Stn3_Dec12_26 16S ribosomal RNA gene, partial sequence; plastid	100	254	254	0	0	6.62e-128	470	100
MiFish_UE-asv0282	gi|387235432|gb|JN207228.1|	243198	Virgulinella fragilis clone J516-16 16S ribosomal RNA gene, partial sequence; chloroplast	100	253	253	0	0	2.37e-127	468	100
MiFish_UE-asv0283	gi|387235423|gb|JN207219.1|	243198	Virgulinella fragilis clone N815-11 16S ribosomal RNA gene, partial sequence; chloroplast	100	253	253	0	0	2.37e-127	468	100
MiFish_UE-asv0284	gi|2192941233|ref|NC_060383.1|	49265	Thalassiosira rotula mitochondrion, complete sequence	94.466	253	253	14	0	5.28e-104	390	100
MiFish_UE-asv0285	gi|2192941233|ref|NC_060383.1|	49265	Thalassiosira rotula mitochondrion, complete sequence	94.444	252	252	14	0	1.89e-103	388	100
MiFish_UE-asv0286	gi|1835707933|gb|MT406681.1|	2730081	Cyanobacteria bacterium Hal297 16S ribosomal RNA gene, partial sequence	100	253	253	0	0	2.37e-127	468	100
MiFish_UE-asv0287	gi|2091526160|ref|NC_057471.1|	83372	Thalassiosira nordenskioeldii isolate CNS00052 mitochondrion, complete genome	94.071	253	253	15	0	2.46e-102	385	100
MiFish_UE-asv0288	gi|1129623319|gb|DQ647591.2|	77133	Uncultured bacterium clone 405-3-8B 16S ribosomal RNA gene, partial sequence	100	254	254	0	0	6.62e-128	470	100
MiFish_UE-asv0289	gi|1679569455|emb|LR595058.1|	77133	uncultured bacterium partial 16S rRNA gene	100	253	253	0	0	2.37e-127	468	100
MiFish_UE-asv0290	gi|2233734235|emb|OW539208.1|	221218	uncultured Parcubacteria group bacterium DNA containing 16S-23S intergenic spacer region, clone 43	91.02	256	245	22	0	3.29e-86	331	96
MiFish_UE-asv0291	gi|403310908|gb|JX537882.1|	77133	Uncultured bacterium clone 32-40 16S ribosomal RNA gene, partial sequence	93.574	252	249	16	0	1.9e-98	372	99
MiFish_UE-asv0292	gi|2091526160|ref|NC_057471.1|	83372	Thalassiosira nordenskioeldii isolate CNS00052 mitochondrion, complete genome	94.048	252	252	15	0	8.79e-102	383	100
MiFish_UE-asv0293	gi|388955202|gb|JQ199871.1|	77133	Uncultured bacterium clone SeaWat_55693 16S ribosomal RNA gene, partial sequence	100	253	253	0	0	2.37e-127	468	100
MiFish_UE-asv0294	gi|1364873912|gb|MH076974.1|	91750	Uncultured Alphaproteobacteria bacterium clone AG-447-G18 16S ribosomal RNA gene, partial sequence	99.605	253	253	1	0	1.1e-125	462	100
MiFish_UE-asv0295	gi|392719121|gb|JQ712399.1|	77133	Uncultured bacterium clone AV07-CP-46 16S ribosomal RNA gene, partial sequence	100	253	253	0	0	2.37e-127	468	100
MiFish_UE-asv0296	gi|2172620898|ref|NC_059933.1|	265543	Minutocellus polymorphus isolate CNS00095 mitochondrion, complete genome	99.209	253	253	2	0	5.13e-124	457	100
MiFish_UE-asv0297	gi|2073953334|gb|MW849271.1|	2914905	Lithodesmioides sp. mgcode 4 isolate Qingdao in China mitochondrion, complete genome	97.619	252	252	6	0	8.61e-117	433	100
MiFish_UE-asv0298	gi|1033915434|gb|KU648249.1|	77133	Uncultured bacterium clone AV-12_57 16S ribosomal RNA gene, partial sequence	100	254	254	0	0	6.62e-128	470	100
MiFish_UE-asv0299	gi|1279489588|dbj|LC333679.1|	1904254	Hydrogenophaga sp. gene for 16S ribosomal RNA, partial sequence, note: Otu080	100	253	253	0	0	2.37e-127	468	100
MiFish_UE-asv0300	gi|662012956|ref|NC_024084.1|	163516	Leptocylindrus danicus chloroplast, complete genome	100	254	254	0	0	6.62e-128	470	100
MiFish_UE-asv0301	gi|2018537191|gb|MW818352.1|	257537	Pomatoschistus pictus isolate SEA0383 small subunit ribosomal RNA gene, partial sequence; mitochondrial	100	169	169	0	0	7.22e-81	313	100
MiFish_UE-asv0302	gi|1399237780|gb|MG755797.1|	2219035	Eunotogramma sp. chloroplast, complete genome	100	254	254	0	0	6.62e-128	470	100
MiFish_UE-asv0303	gi|1679570059|emb|LR595579.1|	77133	uncultured bacterium partial 16S rRNA gene	100	254	254	0	0	6.62e-128	470	100
MiFish_UE-asv0305	gi|1516457215|gb|MK070522.1|	27697	Sardina pilchardus isolate SF96-2 12S ribosomal RNA gene, partial sequence; mitochondrial	99.425	174	174	1	0	5.79e-82	316	100
MiFish_UE-asv0306	gi|1132318924|gb|KX937893.1|	203449	Uncultured marine eukaryote clone H3S3Ac5Z2 16S ribosomal RNA gene, partial sequence; plastid	100	253	253	0	0	2.37e-127	468	100
MiFish_UE-asv0307	gi|1467220893|gb|MH818908.1|	137771	Uncultured diatom clone H1724-16S_07 small subunit ribosomal RNA gene, partial sequence; chloroplast	100	254	254	0	0	6.62e-128	470	100
MiFish_UE-asv0308	gi|2018537049|gb|MW818210.1|	7950	Clupea harengus isolate SEA0118 small subunit ribosomal RNA gene, partial sequence; mitochondrial	100	173	173	0	0	4.45e-83	320	100
MiFish_UE-asv0309	gi|2102348078|gb|MW592700.1|	1891026	Thalassiosira sp. isolate CNS00561 chloroplast, complete genome	99.606	254	254	1	0	3.08e-126	464	100
MiFish_UE-asv0310	gi|974073769|gb|KP792491.1|	243198	Virgulinella fragilis isolate W617-21 small subunit ribosomal RNA gene, partial sequence; plastid	100	253	253	0	0	2.37e-127	468	100
MiFish_UE-asv0311	gi|308066587|gb|HQ189675.1|	77133	Uncultured bacterium clone 40H09 16S ribosomal RNA gene, partial sequence	94.4	250	250	14	0	6.73e-103	387	100
MiFish_UE-asv0312	gi|2310599052|gb|OK729588.1|	2018706	Navicula tsukamotoi strain SZCZR1831 chloroplast, complete genome	100	253	253	0	0	2.37e-127	468	100
MiFish_UE-asv0313	gi|308367994|gb|HQ203912.1|	77133	Uncultured bacterium clone SW-Apr-9 16S ribosomal RNA gene, partial sequence	100	254	254	0	0	6.62e-128	470	100
MiFish_UE-asv0314	gi|984685815|gb|KU578548.1|	77133	Uncultured bacterium clone E133_H04 16S ribosomal RNA gene, partial sequence	98.824	254	255	2	1	6.67e-123	453	100
MiFish_UE-asv0315	gi|2018537191|gb|MW818352.1|	257537	Pomatoschistus pictus isolate SEA0383 small subunit ribosomal RNA gene, partial sequence; mitochondrial	100	170	170	0	0	2.02e-81	315	100
MiFish_UE-asv0316	gi|2018537049|gb|MW818210.1|	7950	Clupea harengus isolate SEA0118 small subunit ribosomal RNA gene, partial sequence; mitochondrial	100	172	172	0	0	1.59e-82	318	100
MiFish_UE-asv0317	gi|365193188|gb|JN977216.1|	77133	Uncultured bacterium clone A0-094 16S ribosomal RNA gene, partial sequence	100	253	253	0	0	2.37e-127	468	100
MiFish_UE-asv0318	gi|1132318939|gb|KX937908.1|	203449	Uncultured marine eukaryote clone H3S3Ac60t 16S ribosomal RNA gene, partial sequence; plastid	100	253	253	0	0	2.37e-127	468	100
MiFish_UE-asv0319	gi|343786055|gb|JN097613.1|	77133	Uncultured bacterium isolate DGGE gel band D7 16S ribosomal RNA gene, partial sequence	100	253	253	0	0	2.37e-127	468	100
MiFish_UE-asv0320	gi|1798174076|gb|MN122827.1|	161589	Syngnathus rostellatus isolate DM177 mitochondrion	100	168	168	0	0	2.58e-80	311	100
MiFish_UE-asv0321	gi|1140396266|gb|KU677841.1|	77133	Uncultured bacterium clone SEAS_5454 16S ribosomal RNA gene, partial sequence	99.59	256	244	1	0	1.13e-120	446	95
MiFish_UE-asv0322	gi|327533174|gb|HQ821553.1|	77133	Uncultured bacterium clone OO.P1.HT.54.ab1 16S ribosomal RNA gene, partial sequence	99.606	254	254	1	0	3.08e-126	464	100
MiFish_UE-asv0323	gi|2073953334|gb|MW849271.1|	2914905	Lithodesmioides sp. mgcode 4 isolate Qingdao in China mitochondrion, complete genome	97.628	253	253	6	0	2.4e-117	435	100
MiFish_UE-asv0324	gi|1516457215|gb|MK070522.1|	27697	Sardina pilchardus isolate SF96-2 12S ribosomal RNA gene, partial sequence; mitochondrial	99.422	173	173	1	0	2.07e-81	315	100
MiFish_UE-asv0325	gi|550827120|gb|KF177779.1|	137771	Uncultured diatom isolate CY.C.10 small subunit ribosomal RNA gene, partial sequence; plastid	99.606	254	254	1	0	3.08e-126	464	100
MiFish_UE-asv0326	gi|338201852|gb|JF929274.1|	1211	Uncultured cyanobacterium clone CNSD07 16S ribosomal RNA gene, partial sequence	98.828	256	256	3	0	5.2e-124	457	100
MiFish_UE-asv0327	gi|602749648|gb|KF816695.1|	77133	Uncultured bacterium clone BF_Feb2011_5m_A11 16S ribosomal RNA gene, partial sequence	100	254	254	0	0	6.62e-128	470	100
MiFish_UE-asv0328	gi|1679569455|emb|LR595058.1|	77133	uncultured bacterium partial 16S rRNA gene	100	254	254	0	0	6.62e-128	470	100
MiFish_UE-asv0329	gi|1158627489|gb|KX014010.1|	1737140	Uncultured eukaryotic phytoplankton clone Stn3_Dec12_7 16S ribosomal RNA gene, partial sequence; plastid	100	253	253	0	0	2.37e-127	468	100
MiFish_UE-asv0330	gi|2073953334|gb|MW849271.1|	2914905	Lithodesmioides sp. mgcode 4 isolate Qingdao in China mitochondrion, complete genome	94.071	253	253	15	0	2.46e-102	385	100
MiFish_UE-asv0331	gi|1798174076|gb|MN122827.1|	161589	Syngnathus rostellatus isolate DM177 mitochondrion	100	167	167	0	0	9.21e-80	309	100
MiFish_UE-asv0332	gi|2073953334|gb|MW849271.1|	2914905	Lithodesmioides sp. mgcode 4 isolate Qingdao in China mitochondrion, complete genome	94.048	252	252	15	0	8.79e-102	383	100
MiFish_UE-asv0333	gi|58372097|ref|NC_006818.1|	36212	Trachurus trachurus mitochondrion, complete genome	99.412	170	170	1	0	9.42e-80	309	100
MiFish_UE-asv0334	gi|58372097|ref|NC_006818.1|	36212	Trachurus trachurus mitochondrion, complete genome	99.415	171	171	1	0	2.64e-80	311	100
MiFish_UE-asv0335	gi|459466029|gb|JX227716.1|	77133	Uncultured bacterium clone SCB244 16S ribosomal RNA gene, partial sequence	94.8	250	250	13	0	5.21e-104	390	100
MiFish_UE-asv0336	gi|387235432|gb|JN207228.1|	243198	Virgulinella fragilis clone J516-16 16S ribosomal RNA gene, partial sequence; chloroplast	100	254	254	0	0	6.62e-128	470	100
MiFish_UE-asv0337	gi|338202024|gb|JF929446.1|	1211	Uncultured cyanobacterium clone CFA05 16S ribosomal RNA gene, partial sequence	94.048	250	252	11	4	1.13e-100	379	100
MiFish_UE-asv0338	gi|846337624|gb|KR921112.1|	77133	Uncultured bacterium clone COR_C06 16S ribosomal RNA gene, partial sequence	100	253	253	0	0	2.37e-127	468	100
MiFish_UE-asv0339	gi|326699285|gb|JF344384.1|	1211	Uncultured cyanobacterium clone OXIC-114 16S ribosomal RNA gene, partial sequence	100	253	253	0	0	2.37e-127	468	100
MiFish_UE-asv0340	gi|1835707933|gb|MT406681.1|	2730081	Cyanobacteria bacterium Hal297 16S ribosomal RNA gene, partial sequence	100	254	254	0	0	6.62e-128	470	100
MiFish_UE-asv0341	gi|148922600|ref|NC_009581.1|	184585	Engraulis encrasicolus mitochondrion, complete genome	98.851	174	174	2	0	2.7e-80	311	100
MiFish_UE-asv0342	gi|387235423|gb|JN207219.1|	243198	Virgulinella fragilis clone N815-11 16S ribosomal RNA gene, partial sequence; chloroplast	100	254	254	0	0	6.62e-128	470	100
MiFish_UE-asv0343	gi|1610102991|gb|MK774907.1|	77133	Uncultured bacterium clone BacE2_178_sum_ 16S ribosomal RNA gene, partial sequence	100	253	253	0	0	2.37e-127	468	100
MiFish_UE-asv0344	gi|815075093|emb|LN735283.2|	426632	Chaetoceros diadema chloroplast partial 16S rRNA gene, strain RCC 1717	100	253	253	0	0	2.37e-127	468	100
MiFish_UE-asv0345	gi|1364874431|gb|MH077493.1|	86473	Uncultured Gammaproteobacteria bacterium clone AG-470-J20 16S ribosomal RNA gene, partial sequence	100	253	253	0	0	2.37e-127	468	100
MiFish_UE-asv0346	gi|388953727|gb|JQ198396.1|	77133	Uncultured bacterium clone SeaWat_31148 16S ribosomal RNA gene, partial sequence	100	253	253	0	0	2.37e-127	468	100
MiFish_UE-asv0347	gi|1337428731|gb|MG875699.1|	77133	Uncultured bacterium clone 1G_1102_17445_24995 16S ribosomal RNA gene, partial sequence	100	253	253	0	0	2.37e-127	468	100
MiFish_UE-asv0348	gi|2231654745|gb|MT896721.1|	265552	Coscinodiscus granii isolate DM667_Consensus chloroplast, complete genome	100	253	253	0	0	2.37e-127	468	100
MiFish_UE-asv0349	gi|392719121|gb|JQ712399.1|	77133	Uncultured bacterium clone AV07-CP-46 16S ribosomal RNA gene, partial sequence	100	254	254	0	0	6.62e-128	470	100
MiFish_UE-asv0350	gi|1516457215|gb|MK070522.1|	27697	Sardina pilchardus isolate SF96-2 12S ribosomal RNA gene, partial sequence; mitochondrial	99.425	174	174	1	0	5.79e-82	316	100
MiFish_UE-asv0351	gi|1132318939|gb|KX937908.1|	203449	Uncultured marine eukaryote clone H3S3Ac60t 16S ribosomal RNA gene, partial sequence; plastid	100	254	254	0	0	6.62e-128	470	100
MiFish_UE-asv0352	gi|984685815|gb|KU578548.1|	77133	Uncultured bacterium clone E133_H04 16S ribosomal RNA gene, partial sequence	98.828	255	256	2	1	1.86e-123	455	100
MiFish_UE-asv0353	gi|388952008|gb|JQ196677.1|	77133	Uncultured bacterium clone SeaWat_30390 16S ribosomal RNA gene, partial sequence	100	253	253	0	0	2.37e-127	468	100
MiFish_UE-asv0354	gi|1919228505|gb|MW167661.1|	77133	Uncultured bacterium clone uncultured_bac2 16S ribosomal RNA gene, partial sequence	92.43	251	251	19	0	1.47e-94	359	100
MiFish_UE-asv0355	gi|1782952329|dbj|AB833512.1|	1361938	Devosia sp. Ri3Pt_4249 gene for 16S rRNA, partial sequence	100	253	253	0	0	2.37e-127	468	100
MiFish_UE-asv0356	gi|1132318924|gb|KX937893.1|	203449	Uncultured marine eukaryote clone H3S3Ac5Z2 16S ribosomal RNA gene, partial sequence; plastid	100	254	254	0	0	6.62e-128	470	100
MiFish_UE-asv0357	gi|1140396266|gb|KU677841.1|	77133	Uncultured bacterium clone SEAS_5454 16S ribosomal RNA gene, partial sequence	99.18	256	244	2	0	5.24e-119	440	95
MiFish_UE-asv0358	gi|1293099562|dbj|LC340033.1|	184585	Engraulis encrasicolus mitochondrial gene for 12S rRNA, partial sequence	98.844	173	173	2	0	9.62e-80	309	100
MiFish_UE-asv0359	gi|1679569491|emb|LR595094.1|	77133	uncultured bacterium partial 16S rRNA gene	100	254	254	0	0	6.62e-128	470	100
MiFish_UE-asv0360	gi|223034163|gb|FJ353888.1|	155900	Uncultured organism clone I9S18K_ML_110 small subunit ribosomal RNA gene, partial sequence; mitochondrial	99.245	273	265	2	0	1.2e-130	479	97
MiFish_UE-asv0361	gi|1226145178|dbj|LC269924.1|	2829	Heterosigma akashiwo chloroplast DNA, complete genome, isolate: CCMP1596	100	255	255	0	0	1.85e-128	472	100
MiFish_UE-asv0362	gi|343786055|gb|JN097613.1|	77133	Uncultured bacterium isolate DGGE gel band D7 16S ribosomal RNA gene, partial sequence	100	254	254	0	0	6.62e-128	470	100
MiFish_UE-asv0363	gi|1140393458|gb|KU675033.1|	77133	Uncultured bacterium clone SEAS_80 16S ribosomal RNA gene, partial sequence	95.082	253	244	12	0	2.46e-102	385	96
MiFish_UE-asv0364	gi|2018537093|gb|MW818254.1|	90068	Pegusa lascaris isolate SEA0550 small subunit ribosomal RNA gene, partial sequence; mitochondrial	100	168	168	0	0	2.58e-80	311	100
MiFish_UE-asv0365	gi|1109492351|gb|KY276932.1|	77133	Uncultured bacterium clone CP_Otu1577 16S ribosomal RNA gene, partial sequence	100	253	245	0	0	6.64e-123	453	97
MiFish_UE-asv0366	gi|2018537093|gb|MW818254.1|	90068	Pegusa lascaris isolate SEA0550 small subunit ribosomal RNA gene, partial sequence; mitochondrial	100	169	169	0	0	7.22e-81	313	100
MiFish_UE-asv0367	gi|1467220919|gb|MH818934.1|	137771	Uncultured diatom clone H1724-16S_34 small subunit ribosomal RNA gene, partial sequence; chloroplast	98.419	253	253	4	0	2.39e-122	451	100
MiFish_UE-asv0368	gi|1807606826|gb|MH603005.1|	9823	Sus scrofa breed Fengjing mitochondrion, complete genome	100	170	170	0	0	2.02e-81	315	100
MiFish_UE-asv0369	gi|1726638914|dbj|LC496409.1|	56765	Uncultured marine bacterium DGGE band G25 gene for 16S ribosomal RNA, partial sequence	100	253	253	0	0	2.37e-127	468	100
MiFish_UE-asv0370	gi|1127547861|gb|KX177068.1|	77133	Uncultured bacterium clone MSS-17H03 16S ribosomal RNA gene, partial sequence	97.233	253	253	7	0	1.12e-115	429	100
MiFish_UE-asv0371	gi|1140393458|gb|KU675033.1|	77133	Uncultured bacterium clone SEAS_80 16S ribosomal RNA gene, partial sequence	95.082	254	244	12	0	2.47e-102	385	96
MiFish_UE-asv0372	gi|1516457215|gb|MK070522.1|	27697	Sardina pilchardus isolate SF96-2 12S ribosomal RNA gene, partial sequence; mitochondrial	99.422	173	173	1	0	2.07e-81	315	100
MiFish_UE-asv0373	gi|1807606826|gb|MH603005.1|	9823	Sus scrofa breed Fengjing mitochondrion, complete genome	100	171	171	0	0	5.67e-82	316	100
MiFish_UE-asv0374	gi|1158627489|gb|KX014010.1|	1737140	Uncultured eukaryotic phytoplankton clone Stn3_Dec12_7 16S ribosomal RNA gene, partial sequence; plastid	100	254	254	0	0	6.62e-128	470	100
MiFish_UE-asv0375	gi|807410808|gb|KR077320.1|	77133	Uncultured bacterium clone R105 16S ribosomal RNA gene, partial sequence	100	252	252	0	0	8.49e-127	466	100
MiFish_UE-asv0376	gi|1140396266|gb|KU677841.1|	77133	Uncultured bacterium clone SEAS_5454 16S ribosomal RNA gene, partial sequence	98.361	256	244	4	0	1.13e-115	429	95
MiFish_UE-asv0377	gi|2020303798|gb|MW417227.1|	265543	Minutocellus polymorphus isolate CNS00217 mitochondrion, complete genome	92.857	252	252	18	0	8.85e-97	366	100
MiFish_UE-asv0378	gi|2310599052|gb|OK729588.1|	2018706	Navicula tsukamotoi strain SZCZR1831 chloroplast, complete genome	100	254	254	0	0	6.62e-128	470	100
MiFish_UE-asv0379	gi|1109493187|gb|KY277768.1|	77133	Uncultured bacterium clone CP_Otu2506 16S ribosomal RNA gene, partial sequence	97.959	253	245	5	0	1.45e-114	425	97
MiFish_UE-asv0380	gi|1216866756|gb|MF498262.1|	77133	Uncultured bacterium clone W3-40 16S ribosomal RNA gene, partial sequence	100	254	254	0	0	6.62e-128	470	100
MiFish_UE-asv0381	gi|1799624477|gb|MN122852.1|	8049	Gadus morhua isolate DM163a mitochondrion, complete genome	100	170	170	0	0	2.02e-81	315	100
MiFish_UE-asv0382	gi|388953898|gb|JQ198567.1|	77133	Uncultured bacterium clone SeaWat_35314 16S ribosomal RNA gene, partial sequence	100	254	254	0	0	6.62e-128	470	100
MiFish_UE-asv0383	gi|1171150155|emb|LT719863.1|	77133	Uncultured bacterium partial 16S rRNA gene, clone H14_2224218	100	253	253	0	0	2.37e-127	468	100
MiFish_UE-asv0384	gi|38707464|ref|NC_005280.1|	9742	Phocoena phocoena mitochondrion, complete genome	100	170	170	0	0	2.02e-81	315	100
MiFish_UE-asv0385	gi|846337624|gb|KR921112.1|	77133	Uncultured bacterium clone COR_C06 16S ribosomal RNA gene, partial sequence	100	254	254	0	0	6.62e-128	470	100
MiFish_UE-asv0386	gi|38707464|ref|NC_005280.1|	9742	Phocoena phocoena mitochondrion, complete genome	100	171	171	0	0	5.67e-82	316	100
MiFish_UE-asv0387	gi|1751377137|gb|MK344653.1|	9823	Sus scrofa isolate Europe haplotype 4 mitochondrion, complete genome	100	171	171	0	0	5.67e-82	316	100
MiFish_UE-asv0388	gi|1665710821|gb|MK967110.1|	53406	Pseudomonas anguilliseptica strain 136 16S ribosomal RNA gene, partial sequence	100	253	253	0	0	2.37e-127	468	100
MiFish_UE-asv0389	gi|1109497661|gb|KY282242.1|	77133	Uncultured bacterium clone CP_Otu7464 16S ribosomal RNA gene, partial sequence	100	253	245	0	0	6.64e-123	453	97
MiFish_UE-asv0390	gi|1337429419|gb|MG876387.1|	77133	Uncultured bacterium clone 6C_2112_13869_3771 16S ribosomal RNA gene, partial sequence	100	254	254	0	0	6.62e-128	470	100
MiFish_UE-asv0391	gi|1727112907|gb|MK491412.1|	9606	Homo sapiens isolate 59_Mu mitochondrion, complete genome	100	172	172	0	0	1.59e-82	318	100
MiFish_UE-asv0392	gi|1812094878|ref|NC_045933.1|	299206	Leucocryptos marina NIES-1335 mitochondrial DNA, complete genome	99.593	246	246	1	0	8.31e-122	449	100
MiFish_UE-asv0393	gi|2020640437|gb|MT274569.1|	1449802	Dasyatis tortonesei mitochondrion, complete genome	100	181	181	0	0	1.68e-87	335	100
MiFish_UE-asv0394	gi|815075093|emb|LN735283.2|	426632	Chaetoceros diadema chloroplast partial 16S rRNA gene, strain RCC 1717	100	254	254	0	0	6.62e-128	470	100
MiFish_UE-asv0395	gi|388955202|gb|JQ199871.1|	77133	Uncultured bacterium clone SeaWat_55693 16S ribosomal RNA gene, partial sequence	100	254	254	0	0	6.62e-128	470	100
MiFish_UE-asv0396	gi|1799624616|gb|MN122931.1|	7950	Clupea harengus isolate DM162a mitochondrion, complete genome	99.422	173	173	1	0	2.07e-81	315	100
MiFish_UE-asv0397	gi|388953727|gb|JQ198396.1|	77133	Uncultured bacterium clone SeaWat_31148 16S ribosomal RNA gene, partial sequence	100	254	254	0	0	6.62e-128	470	100
MiFish_UE-asv0398	gi|326699285|gb|JF344384.1|	1211	Uncultured cyanobacterium clone OXIC-114 16S ribosomal RNA gene, partial sequence	100	254	254	0	0	6.62e-128	470	100
MiFish_UE-asv0399	gi|971455535|emb|LM652108.1|	77133	Uncultured bacterium partial 16S rRNA gene, clone EE4-001_E05	100	254	254	0	0	6.62e-128	470	100
MiFish_UE-asv0400	gi|1799624616|gb|MN122931.1|	7950	Clupea harengus isolate DM162a mitochondrion, complete genome	99.419	172	172	1	0	7.39e-81	313	100
MiFish_UE-asv0401	gi|1751377137|gb|MK344653.1|	9823	Sus scrofa isolate Europe haplotype 4 mitochondrion, complete genome	100	170	170	0	0	2.02e-81	315	100
MiFish_UE-asv0402	gi|2020303798|gb|MW417227.1|	265543	Minutocellus polymorphus isolate CNS00217 mitochondrion, complete genome	92.885	253	253	18	0	2.47e-97	368	100
MiFish_UE-asv0403	gi|1026604700|gb|KU173665.1|	86473	Uncultured Gammaproteobacteria bacterium clone ZJ0902B72 16S ribosomal RNA gene, partial sequence	100	253	253	0	0	2.37e-127	468	100
MiFish_UE-asv0404	gi|939595110|gb|KR848033.1|	77133	Uncultured bacterium clone OTU_16749 16S ribosomal RNA gene, partial sequence	90.574	251	244	22	1	1.93e-83	322	97
MiFish_UE-asv0405	gi|1798174171|gb|MN122873.1|	8262	Pleuronectes platessa isolate DM161a mitochondrion	99.408	169	169	1	0	3.36e-79	307	100
MiFish_UE-asv0406	gi|1812636015|gb|MT112330.1|	141451	Oleiphilus messinensis strain sea water16 16S ribosomal RNA gene, partial sequence	100	253	253	0	0	2.37e-127	468	100
MiFish_UE-asv0407	gi|1418587958|ref|NC_038002.1|	2749911	Triceratium dubium chloroplast, complete genome	100	253	253	0	0	2.37e-127	468	100
MiFish_UE-asv0408	gi|1189405795|gb|MF042768.1|	358574	Uncultured microorganism clone 406 16S ribosomal RNA gene, partial sequence	96.414	251	251	9	0	3.1e-111	414	100
MiFish_UE-asv0409	gi|1798174213|gb|MN122919.1|	56737	Trachinus draco isolate DM174 mitochondrion, partial genome	100	176	176	0	0	9.76e-85	326	100
MiFish_UE-asv0410	gi|1189405795|gb|MF042768.1|	358574	Uncultured microorganism clone 406 16S ribosomal RNA gene, partial sequence	96.4	250	250	9	0	1.11e-110	412	100
MiFish_UE-asv0411	gi|403310916|gb|JX537890.1|	77133	Uncultured bacterium clone 32-28 16S ribosomal RNA gene, partial sequence	99.605	253	253	1	0	1.1e-125	462	100
MiFish_UE-asv0412	gi|1785485495|gb|MN845145.1|	137771	Uncultured diatom clone CAL2b 16S ribosomal RNA gene, partial sequence; chloroplast	99.213	254	254	1	1	5.15e-124	457	100
MiFish_UE-asv0413	gi|1337428713|gb|MG875681.1|	77133	Uncultured bacterium clone 1F_1101_14345_10470 16S ribosomal RNA gene, partial sequence	100	253	253	0	0	2.37e-127	468	100
MiFish_UE-asv0414	gi|1799624477|gb|MN122852.1|	8049	Gadus morhua isolate DM163a mitochondrion, complete genome	100	169	169	0	0	7.22e-81	313	100
MiFish_UE-asv0415	gi|1127547861|gb|KX177068.1|	77133	Uncultured bacterium clone MSS-17H03 16S ribosomal RNA gene, partial sequence	97.244	254	254	7	0	3.12e-116	431	100
MiFish_UE-asv0416	gi|1798174171|gb|MN122873.1|	8262	Pleuronectes platessa isolate DM161a mitochondrion	99.412	170	170	1	0	9.42e-80	309	100
MiFish_UE-asv0417	gi|1364872311|gb|MH075373.1|	91750	Uncultured Alphaproteobacteria bacterium clone AG-333-O07 16S ribosomal RNA gene, partial sequence	100	253	253	0	0	2.37e-127	468	100
MiFish_UE-asv0418	gi|403310916|gb|JX537890.1|	77133	Uncultured bacterium clone 32-28 16S ribosomal RNA gene, partial sequence	100	253	253	0	0	2.37e-127	468	100
MiFish_UE-asv0420	gi|1132319024|gb|KX937993.1|	203449	Uncultured marine eukaryote clone H3S3Ac64i 16S ribosomal RNA gene, partial sequence; plastid	100	253	253	0	0	2.37e-127	468	100
MiFish_UE-asv0421	gi|2020640437|gb|MT274569.1|	1449802	Dasyatis tortonesei mitochondrion, complete genome	100	180	180	0	0	6e-87	333	100
MiFish_UE-asv0422	gi|1772807661|gb|MN647123.1|	153809	Uncultured proteobacterium clone OTU70 16S ribosomal RNA gene, partial sequence	100	253	253	0	0	2.37e-127	468	100
MiFish_UE-asv0423	gi|1109492351|gb|KY276932.1|	77133	Uncultured bacterium clone CP_Otu1577 16S ribosomal RNA gene, partial sequence	100	254	245	0	0	6.67e-123	453	96
MiFish_UE-asv0424	gi|338202024|gb|JF929446.1|	1211	Uncultured cyanobacterium clone CFA05 16S ribosomal RNA gene, partial sequence	91.235	250	251	20	2	5.32e-89	340	100
MiFish_UE-asv0425	gi|1798174171|gb|MN122873.1|	8262	Pleuronectes platessa isolate DM161a mitochondrion	99.408	169	169	1	0	3.36e-79	307	100
MiFish_UE-asv0426	gi|1109497661|gb|KY282242.1|	77133	Uncultured bacterium clone CP_Otu7464 16S ribosomal RNA gene, partial sequence	100	254	245	0	0	6.67e-123	453	96
MiFish_UE-asv0427	gi|5835596|ref|NC_001950.1|	7830	Scyliorhinus canicula mitochondrion, complete genome	100	183	183	0	0	1.32e-88	339	100
MiFish_UE-asv0428	gi|1798174213|gb|MN122919.1|	56737	Trachinus draco isolate DM174 mitochondrion, partial genome	100	175	175	0	0	3.49e-84	324	100
MiFish_UE-asv0429	gi|1795742494|emb|LR136906.1|	77133	uncultured bacterium partial 16S rRNA gene	100	253	253	0	0	2.37e-127	468	100
MiFish_UE-asv0430	gi|1132316332|gb|KX935301.1|	56765	Uncultured marine bacterium clone 13H3Tc9oF 16S ribosomal RNA gene, partial sequence	100	253	253	0	0	2.37e-127	468	100
MiFish_UE-asv0431	gi|338202024|gb|JF929446.1|	1211	Uncultured cyanobacterium clone CFA05 16S ribosomal RNA gene, partial sequence	93.651	250	252	12	4	5.24e-99	374	100
MiFish_UE-asv0432	gi|1679569517|emb|LR595120.1|	77133	uncultured bacterium partial 16S rRNA gene	99.605	253	253	1	0	1.1e-125	462	100
MiFish_UE-asv0433	gi|972297429|gb|KT271105.1|	155900	Uncultured organism isolate 1207VA11 clone 29 16S ribosomal RNA gene, partial sequence	97.189	250	249	7	0	1.85e-113	422	99
MiFish_UE-asv0434	gi|974073769|gb|KP792491.1|	243198	Virgulinella fragilis isolate W617-21 small subunit ribosomal RNA gene, partial sequence; plastid	100	254	254	0	0	6.62e-128	470	100
MiFish_UE-asv0435	gi|338201852|gb|JF929274.1|	1211	Uncultured cyanobacterium clone CNSD07 16S ribosomal RNA gene, partial sequence	97.656	256	256	6	0	5.24e-119	440	100
MiFish_UE-asv0437	gi|5835596|ref|NC_001950.1|	7830	Scyliorhinus canicula mitochondrion, complete genome	100	182	182	0	0	4.7e-88	337	100
MiFish_UE-asv0438	gi|2018537056|gb|MW818217.1|	441899	Aphia minuta isolate SEA0134 small subunit ribosomal RNA gene, partial sequence; mitochondrial	100	168	168	0	0	2.58e-80	311	100
MiFish_UE-asv0439	gi|1467220919|gb|MH818934.1|	137771	Uncultured diatom clone H1724-16S_34 small subunit ribosomal RNA gene, partial sequence; chloroplast	98.425	254	254	4	0	6.67e-123	453	100
MiFish_UE-asv0440	gi|1132317388|gb|KX936357.1|	56765	Uncultured marine bacterium clone 155D1Ac4Pu 16S ribosomal RNA gene, partial sequence	100	253	253	0	0	2.37e-127	468	100
MiFish_UE-asv0441	gi|124302712|gb|EF379769.1|	77133	Uncultured bacterium clone PC-PA9-43 16S ribosomal RNA gene, partial sequence	100	253	253	0	0	2.37e-127	468	100
MiFish_UE-asv0442	gi|972297429|gb|KT271105.1|	155900	Uncultured organism isolate 1207VA11 clone 29 16S ribosomal RNA gene, partial sequence	97.2	251	250	7	0	5.16e-114	424	99
MiFish_UE-asv0443	gi|1102583853|gb|KY125452.1|	77133	Uncultured bacterium clone A494_Bac838 16S ribosomal RNA gene, partial sequence	94.355	250	248	14	0	3.13e-101	381	99
MiFish_UE-asv0444	gi|972297645|gb|KT271321.1|	155900	Uncultured organism isolate 1207VA12 clone 3 16S ribosomal RNA gene, partial sequence	93.878	250	245	13	2	2.44e-97	368	98
MiFish_UE-asv0445	gi|118138933|gb|EF051833.1|	243282	Uncultured cryptophyte clone MC597-74 16S ribosomal RNA gene, partial sequence; plastid	99.605	253	253	1	0	1.1e-125	462	100
MiFish_UE-asv0446	gi|1115230002|gb|KY342415.1|	1211	Uncultured cyanobacterium clone HS_int034 16S ribosomal RNA gene, partial sequence	100	253	253	0	0	2.37e-127	468	100
MiFish_UE-asv0447	gi|2172359875|gb|OK637335.1|	186022	Thalassionema frauenfeldii strain CNS00899 chloroplast, complete genome	99.605	253	253	1	0	1.1e-125	462	100
MiFish_UE-asv0448	gi|306479534|emb|FR648230.1|	86473	Uncultured gamma proteobacterium partial 16S rRNA gene, clone 4819-27F	100	253	253	0	0	2.37e-127	468	100
MiFish_UE-asv0450	gi|134261378|gb|EF460035.1|	77133	Uncultured bacterium clone 269c2 16S ribosomal RNA, partial sequence	100	253	253	0	0	2.37e-127	468	100
MiFish_UE-asv0451	gi|939600870|gb|KR853793.1|	77133	Uncultured bacterium clone OTU_22509 16S ribosomal RNA gene, partial sequence	93.089	251	246	17	0	4.1e-95	361	98
MiFish_UE-asv0453	gi|1109493187|gb|KY277768.1|	77133	Uncultured bacterium clone CP_Otu2506 16S ribosomal RNA gene, partial sequence	95.868	253	242	10	0	1.47e-104	392	96
MiFish_UE-asv0454	gi|1001621621|emb|LT220175.2|	77133	Uncultured bacterium partial 16S rRNA gene, isolate SK_AN007	100	253	253	0	0	2.37e-127	468	100
MiFish_UE-asv0456	gi|1919228509|gb|MW167665.1|	77133	Uncultured bacterium clone uncultured_bac6 16S ribosomal RNA gene, partial sequence	94.8	250	250	13	0	5.21e-104	390	100
MiFish_UE-asv0457	gi|1523552833|gb|MK224668.1|	1870901	Loktanella sp. strain 4 HE 2 16S ribosomal RNA gene, partial sequence	100	254	254	0	0	6.62e-128	470	100
MiFish_UE-asv0458	gi|1493551466|dbj|LC378513.1|	91750	Uncultured Alphaproteobacteria bacterium gene for 16S ribosomal RNA, partial sequence, clone: JL-C1	99.213	254	254	2	0	1.43e-124	459	100
MiFish_UE-asv0459	gi|2233738458|emb|OW539364.1|	221218	uncultured Parcubacteria group bacterium DNA containing 16S-23S intergenic spacer region, clone 43	95.102	250	245	12	0	6.73e-103	387	98
MiFish_UE-asv0460	gi|1500150046|gb|MK110401.1|	77133	Uncultured bacterium clone EB1_3cmOrig-B47 16S ribosomal RNA gene, partial sequence	100	253	253	0	0	2.37e-127	468	100
MiFish_UE-asv0461	gi|1364873912|gb|MH076974.1|	91750	Uncultured Alphaproteobacteria bacterium clone AG-447-G18 16S ribosomal RNA gene, partial sequence	99.606	254	254	1	0	3.08e-126	464	100
MiFish_UE-asv0462	gi|1075053051|gb|KX956750.1|	77133	Uncultured bacterium clone OTU2406 16S ribosomal RNA gene, partial sequence	97.647	255	255	6	0	1.88e-118	438	100
MiFish_UE-asv0464	gi|576295595|gb|KF786984.1|	34034	Uncultured delta proteobacterium clone S2-8-080 16S ribosomal RNA gene, partial sequence	100	253	253	0	0	2.37e-127	468	100
MiFish_UE-asv0465	gi|700082471|ref|NC_025310.1|	156587	Chaetoceros simplex chloroplast, complete genome	100	253	253	0	0	2.37e-127	468	100
MiFish_UE-asv0466	gi|223032351|gb|FJ352076.1|	77133	Uncultured bacterium clone 060329_T2S4_S_T_SDP_164 small subunit ribosomal RNA gene, partial sequence	96.327	250	245	9	0	6.69e-108	403	98
MiFish_UE-asv0467	gi|388951981|gb|JQ196650.1|	77133	Uncultured bacterium clone SeaWat_30557 16S ribosomal RNA gene, partial sequence	100	253	253	0	0	2.37e-127	468	100
MiFish_UE-asv0468	gi|2018537183|gb|MW818344.1|	196075	Sprattus sprattus isolate SEA0267 small subunit ribosomal RNA gene, partial sequence; mitochondrial	99.422	173	173	1	0	2.07e-81	315	100
MiFish_UE-asv0469	gi|1171150155|emb|LT719863.1|	77133	Uncultured bacterium partial 16S rRNA gene, clone H14_2224218	100	254	254	0	0	6.62e-128	470	100
MiFish_UE-asv0470	gi|2018537056|gb|MW818217.1|	441899	Aphia minuta isolate SEA0134 small subunit ribosomal RNA gene, partial sequence; mitochondrial	100	169	169	0	0	7.22e-81	313	100
MiFish_UE-asv0471	gi|1337429558|gb|MG876526.1|	77133	Uncultured bacterium clone 7A_1104_18259_3620 16S ribosomal RNA gene, partial sequence	100	253	253	0	0	2.37e-127	468	100
MiFish_UE-asv0472	gi|1785485495|gb|MN845145.1|	137771	Uncultured diatom clone CAL2b 16S ribosomal RNA gene, partial sequence; chloroplast	99.216	255	255	1	1	1.44e-124	459	100
MiFish_UE-asv0473	gi|2329050310|gb|OP835415.1|	77133	Uncultured bacterium clone 515F806RB_3_Pro22 16S ribosomal RNA gene, partial sequence	100	253	253	0	0	2.37e-127	468	100
MiFish_UE-asv0474	gi|1727112907|gb|MK491412.1|	9606	Homo sapiens isolate 59_Mu mitochondrion, complete genome	100	171	171	0	0	5.67e-82	316	100
MiFish_UE-asv0476	gi|1861720423|gb|MT667495.1|	77133	Uncultured bacterium clone denovo64 16S ribosomal RNA gene, partial sequence	100	253	253	0	0	2.37e-127	468	100
MiFish_UE-asv0477	gi|411013366|gb|JQ366129.2|	77133	Uncultured bacterium clone MD10f4_13690 16S ribosomal RNA gene, partial sequence	97.6	250	250	6	0	1.1e-115	429	100
MiFish_UE-asv0478	gi|1333373468|dbj|LC088210.1|	660913	Uncultured Emiliania chloroplast gene for 16S ribosomal RNA, partial sequence, clone: DSE12-5-583H-35	100	253	253	0	0	2.37e-127	468	100
MiFish_UE-asv0479	gi|1189405795|gb|MF042768.1|	358574	Uncultured microorganism clone 406 16S ribosomal RNA gene, partial sequence	94.821	250	251	11	2	5.21e-104	390	100
MiFish_UE-asv0480	gi|1075053051|gb|KX956750.1|	77133	Uncultured bacterium clone OTU2406 16S ribosomal RNA gene, partial sequence	97.638	254	254	6	0	6.72e-118	436	100
MiFish_UE-asv0481	gi|2233738453|emb|OW539359.1|	221218	uncultured Parcubacteria group bacterium DNA containing 16S-23S intergenic spacer region, clone 43	91.358	250	243	21	0	8.9e-87	333	97
MiFish_UE-asv0482	gi|1418587958|ref|NC_038002.1|	2749911	Triceratium dubium chloroplast, complete genome	100	254	254	0	0	6.62e-128	470	100
MiFish_UE-asv0483	gi|1190751270|gb|MF082785.1|	77133	Uncultured bacterium clone 3406 16S ribosomal RNA gene, partial sequence	100	253	253	0	0	2.37e-127	468	100
MiFish_UE-asv0484	gi|1812094878|ref|NC_045933.1|	299206	Leucocryptos marina NIES-1335 mitochondrial DNA, complete genome	99.595	247	247	1	0	2.32e-122	451	100
MiFish_UE-asv0485	gi|1679569517|emb|LR595120.1|	77133	uncultured bacterium partial 16S rRNA gene	99.606	254	254	1	0	3.08e-126	464	100
MiFish_UE-asv0486	gi|1364871899|gb|MH074961.1|	86473	Uncultured Gammaproteobacteria bacterium clone AG-313-L16 16S ribosomal RNA gene, partial sequence	100	253	253	0	0	2.37e-127	468	100
MiFish_UE-asv0488	gi|338202024|gb|JF929446.1|	1211	Uncultured cyanobacterium clone CFA05 16S ribosomal RNA gene, partial sequence	94.444	256	252	14	0	1.92e-103	388	98
MiFish_UE-asv0489	gi|1102583853|gb|KY125452.1|	77133	Uncultured bacterium clone A494_Bac838 16S ribosomal RNA gene, partial sequence	92.829	250	251	12	6	1.47e-94	359	99
MiFish_UE-asv0490	gi|124302712|gb|EF379769.1|	77133	Uncultured bacterium clone PC-PA9-43 16S ribosomal RNA gene, partial sequence	100	254	254	0	0	6.62e-128	470	100
MiFish_UE-asv0491	gi|1196492416|gb|MF144348.1|	77133	Uncultured bacterium clone CWEG_LIB84 16S ribosomal RNA gene, partial sequence	100	253	253	0	0	2.37e-127	468	100
MiFish_UE-asv0492	gi|1189405795|gb|MF042768.1|	358574	Uncultured microorganism clone 406 16S ribosomal RNA gene, partial sequence	94.841	251	252	11	2	1.45e-104	392	100
MiFish_UE-asv0493	gi|1364871923|gb|MH074985.1|	86473	Uncultured Gammaproteobacteria bacterium clone AG-313-P03 16S ribosomal RNA gene, partial sequence	100	253	253	0	0	2.37e-127	468	100
MiFish_UE-asv0494	gi|1337428798|gb|MG875766.1|	77133	Uncultured bacterium clone 2A_1115_11348_9069 16S ribosomal RNA gene, partial sequence	100	254	254	0	0	6.62e-128	470	100
MiFish_UE-asv0495	gi|2231654745|gb|MT896721.1|	265552	Coscinodiscus granii isolate DM667_Consensus chloroplast, complete genome	100	254	254	0	0	6.62e-128	470	100
MiFish_UE-asv0496	gi|1364872953|gb|MH076015.1|	352351	Uncultured Rhodospirillaceae bacterium clone AG-390-E02 16S ribosomal RNA gene, partial sequence	100	254	254	0	0	6.62e-128	470	100
MiFish_UE-asv0497	gi|411013366|gb|JQ366129.2|	77133	Uncultured bacterium clone MD10f4_13690 16S ribosomal RNA gene, partial sequence	95.6	250	250	11	0	2.4e-107	401	100
MiFish_UE-asv0498	gi|338201852|gb|JF929274.1|	1211	Uncultured cyanobacterium clone CNSD07 16S ribosomal RNA gene, partial sequence	97.266	256	256	7	0	2.44e-117	435	100
MiFish_UE-asv0499	gi|1132319024|gb|KX937993.1|	203449	Uncultured marine eukaryote clone H3S3Ac64i 16S ribosomal RNA gene, partial sequence; plastid	100	254	254	0	0	6.62e-128	470	100
MiFish_UE-asv0500	gi|83284892|gb|DQ289913.1|	1211	Uncultured cyanobacterium clone LC3-54 16S ribosomal RNA gene, partial sequence	100	253	253	0	0	2.37e-127	468	100
MiFish_UE-asv0501	gi|1337429571|gb|MG876539.1|	77133	Uncultured bacterium clone 7B_2102_12255_14593 16S ribosomal RNA gene, partial sequence	100	253	253	0	0	2.37e-127	468	100
MiFish_UE-asv0502	gi|1516457215|gb|MK070522.1|	27697	Sardina pilchardus isolate SF96-2 12S ribosomal RNA gene, partial sequence; mitochondrial	99.425	174	174	1	0	5.79e-82	316	100
MiFish_UE-asv0503	gi|1855144592|gb|MT611290.1|	1977563	Pararhizobium sp. strain T808 16S ribosomal RNA gene, partial sequence	100	254	254	0	0	6.62e-128	470	100
MiFish_UE-asv0504	gi|388845782|gb|JX016738.1|	77133	Uncultured bacterium clone HglFeb00463 16S ribosomal RNA gene, partial sequence	100	253	253	0	0	2.37e-127	468	100
MiFish_UE-asv0506	gi|1557896468|gb|MG646412.1|	464989	Hemiselmis cryptochromatica isolate CRY03.ecy08 16S ribosomal RNA gene, partial sequence; plastid	100	253	253	0	0	2.37e-127	468	100
MiFish_UE-asv0507	gi|1109493187|gb|KY277768.1|	77133	Uncultured bacterium clone CP_Otu2506 16S ribosomal RNA gene, partial sequence	97.992	269	249	5	0	9.28e-117	433	93
MiFish_UE-asv0508	gi|1698245793|gb|MN145753.1|	77133	Uncultured bacterium clone NSIPB22 16S ribosomal RNA gene, partial sequence	100	253	253	0	0	2.37e-127	468	100
MiFish_UE-asv0509	gi|1109493187|gb|KY277768.1|	77133	Uncultured bacterium clone CP_Otu2506 16S ribosomal RNA gene, partial sequence	95.868	254	242	10	0	1.47e-104	392	95
MiFish_UE-asv0510	gi|1140396266|gb|KU677841.1|	77133	Uncultured bacterium clone SEAS_5454 16S ribosomal RNA gene, partial sequence	99.18	256	244	2	0	5.24e-119	440	95
MiFish_UE-asv0511	gi|1698245828|gb|MN145788.1|	77133	Uncultured bacterium clone NSIPB57 16S ribosomal RNA gene, partial sequence	100	253	253	0	0	2.37e-127	468	100
MiFish_UE-asv0512	gi|1337428920|gb|MG875888.1|	77133	Uncultured bacterium clone 2H_1113_22377_15152 16S ribosomal RNA gene, partial sequence	100	253	253	0	0	2.37e-127	468	100
MiFish_UE-asv0513	gi|2329050699|gb|OP835804.1|	77133	Uncultured bacterium clone PRK341F806R_3_Pro21 16S ribosomal RNA gene, partial sequence	100	253	253	0	0	2.37e-127	468	100
MiFish_UE-asv0514	gi|1214630684|gb|MF439290.1|	77133	Uncultured bacterium clone cafs56 16S ribosomal RNA gene, partial sequence	90.661	256	257	22	2	5.47e-89	340	100
MiFish_UE-asv0515	gi|58372097|ref|NC_006818.1|	36212	Trachurus trachurus mitochondrion, complete genome	99.415	171	171	1	0	2.64e-80	311	100
MiFish_UE-asv0516	gi|2018537141|gb|MW818302.1|	112232	Mustelus asterias isolate SEA0454 small subunit ribosomal RNA gene, partial sequence; mitochondrial	99.451	182	182	1	0	2.19e-86	331	100
MiFish_UE-asv0517	gi|2172359875|gb|OK637335.1|	186022	Thalassionema frauenfeldii strain CNS00899 chloroplast, complete genome	99.606	254	254	1	0	3.08e-126	464	100
MiFish_UE-asv0518	gi|338202024|gb|JF929446.1|	1211	Uncultured cyanobacterium clone CFA05 16S ribosomal RNA gene, partial sequence	95.2	250	250	12	0	1.12e-105	396	100
MiFish_UE-asv0519	gi|2018537141|gb|MW818302.1|	112232	Mustelus asterias isolate SEA0454 small subunit ribosomal RNA gene, partial sequence; mitochondrial	99.454	183	183	1	0	6.12e-87	333	100
MiFish_UE-asv0520	gi|1274590332|gb|KY319057.1|	1929291	Reyranella sp. strain BK16-10 16S ribosomal RNA gene, partial sequence	100	253	253	0	0	2.37e-127	468	100
MiFish_UE-asv0521	gi|1109491052|gb|KY275633.1|	77133	Uncultured bacterium clone CP_Otu135 16S ribosomal RNA gene, partial sequence	100	253	245	0	0	6.64e-123	453	97
MiFish_UE-asv0522	gi|1026604610|gb|KU173575.1|	1211	Uncultured cyanobacterium clone SH3102B100 16S ribosomal RNA gene, partial sequence	100	253	253	0	0	2.37e-127	468	100
MiFish_UE-asv0523	gi|2018537227|gb|MW818388.1|	87757	Mullus surmuletus isolate SEA0603 small subunit ribosomal RNA gene, partial sequence; mitochondrial	99.408	169	169	1	0	3.36e-79	307	100
MiFish_UE-asv0524	gi|1679570017|emb|LR595537.1|	77133	uncultured bacterium partial 16S rRNA gene	100	253	253	0	0	2.37e-127	468	100
MiFish_UE-asv0525	gi|1587046984|gb|MK603652.1|	1913989	Gammaproteobacteria bacterium strain LSUCC0592 16S ribosomal RNA gene, partial sequence	100	253	253	0	0	2.37e-127	468	100
MiFish_UE-asv0526	gi|618731263|emb|HE803889.1|	77133	Uncultured bacterium partial 16S rRNA gene, isolate 1.2, clone 137	100	253	253	0	0	2.37e-127	468	100
MiFish_UE-asv0527	gi|283463477|gb|GU230258.1|	91750	Uncultured alpha proteobacterium clone ARTE4_269 16S ribosomal RNA gene, partial sequence	100	253	253	0	0	2.37e-127	468	100
MiFish_UE-asv0528	gi|1214630055|gb|MF438661.1|	221218	Uncultured Parcubacteria group bacterium clone cafs1365 16S ribosomal RNA gene, partial sequence	91.633	250	251	19	2	1.14e-90	346	100
MiFish_UE-asv0529	gi|1516457215|gb|MK070522.1|	27697	Sardina pilchardus isolate SF96-2 12S ribosomal RNA gene, partial sequence; mitochondrial	99.422	173	173	1	0	2.07e-81	315	100
MiFish_UE-asv0530	gi|1217101469|gb|MF507374.1|	1211	Uncultured cyanobacterium clone WW_CYA_OTU0349 16S ribosomal RNA gene, partial sequence	100	253	253	0	0	2.37e-127	468	100
MiFish_UE-asv0531	gi|1516457215|gb|MK070522.1|	27697	Sardina pilchardus isolate SF96-2 12S ribosomal RNA gene, partial sequence; mitochondrial	99.425	174	174	1	0	5.79e-82	316	100
MiFish_UE-asv0533	gi|1841300405|gb|MT462124.1|	194373	Uncultured Hyphomicrobium sp. clone MS_D-B4 16S ribosomal RNA gene, partial sequence	100	253	253	0	0	2.37e-127	468	100
MiFish_UE-asv0534	gi|1235719907|gb|MF692557.1|	77133	Uncultured bacterium clone OTU772 16S ribosomal RNA gene, partial sequence	99.605	253	253	1	0	1.1e-125	462	100
MiFish_UE-asv0535	gi|953515858|gb|KT874463.1|	267567	Skeletonema marinoi mitochondrion, complete genome	91.339	254	254	21	1	1.16e-90	346	100
MiFish_UE-asv0536	gi|2018537227|gb|MW818388.1|	87757	Mullus surmuletus isolate SEA0603 small subunit ribosomal RNA gene, partial sequence; mitochondrial	99.412	170	170	1	0	9.42e-80	309	100
MiFish_UE-asv0537	gi|1190751270|gb|MF082785.1|	77133	Uncultured bacterium clone 3406 16S ribosomal RNA gene, partial sequence	100	254	254	0	0	6.62e-128	470	100
MiFish_UE-asv0538	gi|58372097|ref|NC_006818.1|	36212	Trachurus trachurus mitochondrion, complete genome	99.412	170	170	1	0	9.42e-80	309	100
MiFish_UE-asv0539	gi|1859940068|gb|MT645493.1|	53249	Pseudoalteromonas sp. strain C40 16S ribosomal RNA gene, partial sequence	100	253	253	0	0	2.37e-127	468	100
MiFish_UE-asv0540	gi|618731336|emb|HE803962.1|	120858	Uncultured epsilon proteobacterium partial 16S rRNA gene, isolate 2.1, clone 38a	100	253	253	0	0	2.37e-127	468	100
MiFish_UE-asv0541	gi|388951151|gb|JQ195820.1|	77133	Uncultured bacterium clone SeaWat_24577 16S ribosomal RNA gene, partial sequence	100	253	253	0	0	2.37e-127	468	100
MiFish_UE-asv0542	gi|315440385|gb|HM598254.1|	77133	Uncultured bacterium clone SCS_HX36_139 16S ribosomal RNA gene, partial sequence	97.6	250	250	6	0	1.1e-115	429	100
MiFish_UE-asv0543	gi|187423994|gb|AY193133.2|	221218	Uncultured candidate division OD1 bacterium clone Bol79 16S ribosomal RNA gene, partial sequence	99.6	250	250	1	0	5.06e-124	457	100
MiFish_UE-asv0544	gi|1475427130|gb|MH889799.1|	77133	Uncultured bacterium clone OTU659_DX_2.24686 16S ribosomal RNA gene, partial sequence	100	253	253	0	0	2.37e-127	468	100
MiFish_UE-asv0545	gi|1214630055|gb|MF438661.1|	221218	Uncultured Parcubacteria group bacterium clone cafs1365 16S ribosomal RNA gene, partial sequence	91.667	251	252	19	2	3.19e-91	348	100
MiFish_UE-asv0546	gi|1109497293|gb|KY281874.1|	77133	Uncultured bacterium clone CP_Otu7053 16S ribosomal RNA gene, partial sequence	94.694	250	245	13	0	3.13e-101	381	98
MiFish_UE-asv0547	gi|751136961|gb|KP410302.1|	77133	Uncultured bacterium clone TA2FL_31 small subunit ribosomal RNA gene, partial sequence	100	253	253	0	0	2.37e-127	468	100
MiFish_UE-asv0548	gi|1132314455|gb|KX933424.1|	56765	Uncultured marine bacterium clone 155D1Bb08W 16S ribosomal RNA gene, partial sequence	100	253	253	0	0	2.37e-127	468	100
MiFish_UE-asv0549	gi|1003096521|gb|KT731794.1|	86473	Uncultured Gammaproteobacteria bacterium clone A04B36 16S ribosomal RNA gene, partial sequence	100	254	254	0	0	6.62e-128	470	100
MiFish_UE-asv0550	gi|2233738458|emb|OW539364.1|	221218	uncultured Parcubacteria group bacterium DNA containing 16S-23S intergenic spacer region, clone 43	95.102	250	245	12	0	6.73e-103	387	98
MiFish_UE-asv0551	gi|700082471|ref|NC_025310.1|	156587	Chaetoceros simplex chloroplast, complete genome	100	254	254	0	0	6.62e-128	470	100
MiFish_UE-asv0552	gi|1861720593|gb|MT667658.1|	77133	Uncultured bacterium clone denovo261 16S ribosomal RNA gene, partial sequence	100	253	253	0	0	2.37e-127	468	100
MiFish_UE-asv0553	gi|1642520750|ref|NC_042186.1|	8097	Myoxocephalus scorpius mitochondrion, complete genome	100	170	170	0	0	2.02e-81	315	100
MiFish_UE-asv0554	gi|1798174171|gb|MN122873.1|	8262	Pleuronectes platessa isolate DM161a mitochondrion	99.412	170	170	1	0	9.42e-80	309	100
MiFish_UE-asv0555	gi|2233738458|emb|OW539364.1|	221218	uncultured Parcubacteria group bacterium DNA containing 16S-23S intergenic spacer region, clone 43	95.51	250	245	11	0	1.45e-104	392	98
MiFish_UE-asv0556	gi|953515858|gb|KT874463.1|	267567	Skeletonema marinoi mitochondrion, complete genome	91.304	253	253	21	1	4.17e-90	344	100
MiFish_UE-asv0557	gi|1189405795|gb|MF042768.1|	358574	Uncultured microorganism clone 406 16S ribosomal RNA gene, partial sequence	95.618	251	251	11	0	6.72e-108	403	100
MiFish_UE-asv0558	gi|1109497293|gb|KY281874.1|	77133	Uncultured bacterium clone CP_Otu7053 16S ribosomal RNA gene, partial sequence	94.694	251	245	13	0	3.15e-101	381	98
MiFish_UE-asv0559	gi|1364873937|gb|MH076999.1|	352351	Uncultured Rhodospirillaceae bacterium clone AG-447-K02 16S ribosomal RNA gene, partial sequence	100	254	254	0	0	6.62e-128	470	100
MiFish_UE-asv0560	gi|1516457215|gb|MK070522.1|	27697	Sardina pilchardus isolate SF96-2 12S ribosomal RNA gene, partial sequence; mitochondrial	99.422	173	173	1	0	2.07e-81	315	100
MiFish_UE-asv0561	gi|1782951357|dbj|AB832540.1|	1359981	Caulobacter sp. Ri2Ps_4898 gene for 16S rRNA, partial sequence	100	253	253	0	0	2.37e-127	468	100
MiFish_UE-asv0562	gi|1919228509|gb|MW167665.1|	77133	Uncultured bacterium clone uncultured_bac6 16S ribosomal RNA gene, partial sequence	94.821	251	251	13	0	1.45e-104	392	100
MiFish_UE-asv0563	gi|1782952329|dbj|AB833512.1|	1361938	Devosia sp. Ri3Pt_4249 gene for 16S rRNA, partial sequence	100	254	254	0	0	6.62e-128	470	100
MiFish_UE-asv0564	gi|255046967|gb|FJ580887.1|	77133	Uncultured bacterium clone Sigab_G08 16S ribosomal RNA gene, partial sequence	98.814	253	253	3	0	2.39e-122	451	100
MiFish_UE-asv0565	gi|2233733776|emb|OW539137.1|	221218	uncultured Parcubacteria group bacterium DNA containing 16S-23S intergenic spacer region, clone 43	90.947	250	243	22	0	4.14e-85	327	97
MiFish_UE-asv0566	gi|1679569517|emb|LR595120.1|	77133	uncultured bacterium partial 16S rRNA gene	99.605	253	253	1	0	1.1e-125	462	100
MiFish_UE-asv0567	gi|1798174171|gb|MN122873.1|	8262	Pleuronectes platessa isolate DM161a mitochondrion	99.408	169	169	1	0	3.36e-79	307	100
MiFish_UE-asv0568	gi|1046755073|gb|KX603348.1|	77133	Uncultured bacterium clone OTU_656 16S ribosomal RNA gene, partial sequence	99.505	250	202	1	0	2.44e-97	368	81
MiFish_UE-asv0569	gi|1189405795|gb|MF042768.1|	358574	Uncultured microorganism clone 406 16S ribosomal RNA gene, partial sequence	96.016	251	251	10	0	1.44e-109	409	100
MiFish_UE-asv0570	gi|1434850934|gb|MG580748.1|	77133	Uncultured bacterium clone BOTU959 16S ribosomal RNA gene, partial sequence	100	253	253	0	0	2.37e-127	468	100
MiFish_UE-asv0571	gi|2018537084|gb|MW818245.1|	50595	Spondyliosoma cantharus isolate SEA0537 small subunit ribosomal RNA gene, partial sequence; mitochondrial	100	170	170	0	0	2.02e-81	315	100
MiFish_UE-asv0572	gi|118138933|gb|EF051833.1|	243282	Uncultured cryptophyte clone MC597-74 16S ribosomal RNA gene, partial sequence; plastid	99.606	254	254	1	0	3.08e-126	464	100
MiFish_UE-asv0573	gi|1232018010|gb|MF667481.1|	246132	Uncultured Desulfobacterales bacterium clone JS_04_34 16S ribosomal RNA gene, partial sequence	100	253	253	0	0	2.37e-127	468	100
MiFish_UE-asv0574	gi|1642520750|ref|NC_042186.1|	8097	Myoxocephalus scorpius mitochondrion, complete genome	100	169	169	0	0	7.22e-81	313	100
MiFish_UE-asv0575	gi|2018537084|gb|MW818245.1|	50595	Spondyliosoma cantharus isolate SEA0537 small subunit ribosomal RNA gene, partial sequence; mitochondrial	100	171	171	0	0	5.67e-82	316	100
MiFish_UE-asv0576	gi|1798174239|gb|MN122935.1|	27722	Trisopterus luscus isolate DM235 mitochondrion	99.408	169	169	1	0	3.36e-79	307	100
MiFish_UE-asv0577	gi|2026158947|ref|NC_054334.1|	444606	Eucampia zodiacus strain CNS00060 mitochondrion, complete genome	100	253	253	0	0	2.37e-127	468	100
MiFish_UE-asv0578	gi|2026158947|ref|NC_054334.1|	444606	Eucampia zodiacus strain CNS00060 mitochondrion, complete genome	100	252	252	0	0	8.49e-127	466	100
MiFish_UE-asv0579	gi|939600870|gb|KR853793.1|	77133	Uncultured bacterium clone OTU_22509 16S ribosomal RNA gene, partial sequence	93.089	252	246	17	0	4.12e-95	361	98
MiFish_UE-asv0580	gi|371779958|emb|HE616756.2|	77133	Uncultured bacterium partial 16S rRNA gene, DGGE band JG79	100	253	253	0	0	2.37e-127	468	100
MiFish_UE-asv0581	gi|1214630684|gb|MF439290.1|	77133	Uncultured bacterium clone cafs56 16S ribosomal RNA gene, partial sequence	91.44	256	257	20	2	2.53e-92	351	100
MiFish_UE-asv0582	gi|1829064354|gb|MT079075.1|	9606	Homo sapiens isolate MX197MT mitochondrion, complete genome	100	172	172	0	0	1.59e-82	318	100
MiFish_UE-asv0583	gi|1109493713|gb|KY278294.1|	77133	Uncultured bacterium clone CP_Otu3075 16S ribosomal RNA gene, partial sequence	90.283	254	247	20	4	7.06e-83	320	97
MiFish_UE-asv0584	gi|1189405795|gb|MF042768.1|	358574	Uncultured microorganism clone 406 16S ribosomal RNA gene, partial sequence	95.6	250	250	11	0	2.4e-107	401	100
MiFish_UE-asv0585	gi|1189405795|gb|MF042768.1|	358574	Uncultured microorganism clone 406 16S ribosomal RNA gene, partial sequence	96	250	250	10	0	5.17e-109	407	100
MiFish_UE-asv0586	gi|308066587|gb|HQ189675.1|	77133	Uncultured bacterium clone 40H09 16S ribosomal RNA gene, partial sequence	93.227	250	251	15	2	6.78e-98	370	100
MiFish_UE-asv0587	gi|2233738458|emb|OW539364.1|	221218	uncultured Parcubacteria group bacterium DNA containing 16S-23S intergenic spacer region, clone 43	94.694	250	245	13	0	3.13e-101	381	98
MiFish_UE-asv0588	gi|1795742504|emb|LR136916.1|	77133	uncultured bacterium partial 16S rRNA gene	100	253	253	0	0	2.37e-127	468	100
MiFish_UE-asv0589	gi|1516457215|gb|MK070522.1|	27697	Sardina pilchardus isolate SF96-2 12S ribosomal RNA gene, partial sequence; mitochondrial	98.851	174	174	2	0	2.7e-80	311	100
MiFish_UE-asv0590	gi|1197379025|gb|KX602021.1|	1659307	Uncultured Mamiellophyceae clone 16_F3_7 small subunit ribosomal RNA gene, partial sequence	100	269	269	0	0	3.25e-136	497	100
MiFish_UE-asv0591	gi|1516457215|gb|MK070522.1|	27697	Sardina pilchardus isolate SF96-2 12S ribosomal RNA gene, partial sequence; mitochondrial	99.425	174	174	1	0	5.79e-82	316	100
MiFish_UE-asv0592	gi|1782942207|dbj|AB835543.1|	1364621	Rhizobacter sp. So1Ps_505 gene for 16S rRNA, partial sequence	100	254	254	0	0	6.62e-128	470	100
MiFish_UE-asv0593	gi|148922600|ref|NC_009581.1|	184585	Engraulis encrasicolus mitochondrion, complete genome	98.276	174	174	3	0	1.25e-78	305	100
MiFish_UE-asv0594	gi|1109493187|gb|KY277768.1|	77133	Uncultured bacterium clone CP_Otu2506 16S ribosomal RNA gene, partial sequence	97.551	253	245	6	0	6.73e-113	420	97
MiFish_UE-asv0595	gi|1863479707|dbj|LC549929.1|	77133	Uncultured bacterium HglApr13-1150 gene for 16S rRNA, partial sequence	95.582	249	249	11	0	8.61e-107	399	100
MiFish_UE-asv0596	gi|338201852|gb|JF929274.1|	1211	Uncultured cyanobacterium clone CNSD07 16S ribosomal RNA gene, partial sequence	96.484	256	256	9	0	5.28e-114	424	100
MiFish_UE-asv0597	gi|1798174239|gb|MN122935.1|	27722	Trisopterus luscus isolate DM235 mitochondrion	99.405	168	168	1	0	1.2e-78	305	100
MiFish_UE-asv0598	gi|2018537141|gb|MW818302.1|	112232	Mustelus asterias isolate SEA0454 small subunit ribosomal RNA gene, partial sequence; mitochondrial	100	182	182	0	0	4.7e-88	337	100
MiFish_UE-asv0599	gi|618731312|emb|HE803938.1|	120858	Uncultured epsilon proteobacterium partial 16S rRNA gene, isolate 1.2, clone 1b_12	100	253	253	0	0	2.37e-127	468	100
MiFish_UE-asv0600	gi|2233738453|emb|OW539359.1|	221218	uncultured Parcubacteria group bacterium DNA containing 16S-23S intergenic spacer region, clone 43	91.358	251	243	21	0	8.94e-87	333	97
MiFish_UE-asv0601	gi|1364873905|gb|MH076967.1|	86473	Uncultured Gammaproteobacteria bacterium clone AG-447-G04 16S ribosomal RNA gene, partial sequence	100	253	253	0	0	2.37e-127	468	100
MiFish_UE-asv0602	gi|388955118|gb|JQ199787.1|	77133	Uncultured bacterium clone SeaWat_55641 16S ribosomal RNA gene, partial sequence	100	254	254	0	0	6.62e-128	470	100
MiFish_UE-asv0603	gi|1919228505|gb|MW167661.1|	77133	Uncultured bacterium clone uncultured_bac2 16S ribosomal RNA gene, partial sequence	96.8	250	250	8	0	2.39e-112	418	100
MiFish_UE-asv0604	gi|426259401|gb|KC193690.1|	7950	Clupea harengus isolate SE_BLEKINGE_9 mitochondrion, complete genome	100	172	172	0	0	1.59e-82	318	100
MiFish_UE-asv0605	gi|1863479707|dbj|LC549929.1|	77133	Uncultured bacterium HglApr13-1150 gene for 16S rRNA, partial sequence	95.6	250	250	11	0	2.4e-107	401	100
MiFish_UE-asv0606	gi|388954861|gb|JQ199530.1|	77133	Uncultured bacterium clone SeaWat_51049 16S ribosomal RNA gene, partial sequence	100	253	253	0	0	2.37e-127	468	100
MiFish_UE-asv0607	gi|1134380252|gb|KX172465.1|	77133	Uncultured bacterium clone EzyYy293 16S ribosomal RNA gene, partial sequence	94.922	256	256	13	0	2.47e-107	401	100
MiFish_UE-asv0608	gi|1158627444|gb|KX013965.1|	1737140	Uncultured eukaryotic phytoplankton clone Stn1_Nov12_8 16S ribosomal RNA gene, partial sequence; plastid	100	253	253	0	0	2.37e-127	468	100
MiFish_UE-asv0609	gi|1189405795|gb|MF042768.1|	358574	Uncultured microorganism clone 406 16S ribosomal RNA gene, partial sequence	94.444	251	252	12	2	6.77e-103	387	100
MiFish_UE-asv0610	gi|1467221024|gb|MH819039.1|	137771	Uncultured diatom clone H1910-16S_35 small subunit ribosomal RNA gene, partial sequence; chloroplast	99.605	253	253	1	0	1.1e-125	462	100
MiFish_UE-asv0611	gi|1189405795|gb|MF042768.1|	358574	Uncultured microorganism clone 406 16S ribosomal RNA gene, partial sequence	94.422	250	251	12	2	2.42e-102	385	100
MiFish_UE-asv0612	gi|1134381060|gb|KX173273.1|	77133	Uncultured bacterium clone ExkYyy39 16S ribosomal RNA gene, partial sequence	100	253	253	0	0	2.37e-127	468	100
MiFish_UE-asv0613	gi|426259401|gb|KC193690.1|	7950	Clupea harengus isolate SE_BLEKINGE_9 mitochondrion, complete genome	100	173	173	0	0	4.45e-83	320	100
MiFish_UE-asv0614	gi|2018537141|gb|MW818302.1|	112232	Mustelus asterias isolate SEA0454 small subunit ribosomal RNA gene, partial sequence; mitochondrial	100	183	183	0	0	1.32e-88	339	100
MiFish_UE-asv0615	gi|1235719907|gb|MF692557.1|	77133	Uncultured bacterium clone OTU772 16S ribosomal RNA gene, partial sequence	99.606	254	254	1	0	3.08e-126	464	100
MiFish_UE-asv0617	gi|46392441|gb|AY580822.1|	86473	Uncultured gamma proteobacterium clone PI_4h10g 16S ribosomal RNA gene gene, partial sequence	99.605	253	253	0	1	3.97e-125	460	100
MiFish_UE-asv0618	gi|1516457215|gb|MK070522.1|	27697	Sardina pilchardus isolate SF96-2 12S ribosomal RNA gene, partial sequence; mitochondrial	99.425	174	174	1	0	5.79e-82	316	100
MiFish_UE-asv0619	gi|83284892|gb|DQ289913.1|	1211	Uncultured cyanobacterium clone LC3-54 16S ribosomal RNA gene, partial sequence	100	254	254	0	0	6.62e-128	470	100
MiFish_UE-asv0621	gi|1115230002|gb|KY342415.1|	1211	Uncultured cyanobacterium clone HS_int034 16S ribosomal RNA gene, partial sequence	100	254	254	0	0	6.62e-128	470	100
MiFish_UE-asv0623	gi|1293099562|dbj|LC340033.1|	184585	Engraulis encrasicolus mitochondrial gene for 12S rRNA, partial sequence	98.266	173	173	3	0	4.48e-78	303	100
MiFish_UE-asv0624	gi|1698245828|gb|MN145788.1|	77133	Uncultured bacterium clone NSIPB57 16S ribosomal RNA gene, partial sequence	100	254	254	0	0	6.62e-128	470	100
MiFish_UE-asv0625	gi|1919228542|gb|MW167698.1|	77133	Uncultured bacterium clone uncultured_bac39 16S ribosomal RNA gene, partial sequence	93.2	250	250	17	0	2.44e-97	368	100
MiFish_UE-asv0626	gi|1337429654|gb|MG876622.1|	77133;352351	Uncultured bacterium clone 7F_2110_18943_8666 16S ribosomal RNA gene, partial sequence	100	253	253	0	0	2.37e-127	468	100
MiFish_UE-asv0628	gi|1152262603|gb|KY691209.1|	77133	Uncultured bacterium clone 763 16S ribosomal RNA gene, partial sequence	92	250	250	20	0	2.46e-92	351	100
MiFish_UE-asv0629	gi|1217101469|gb|MF507374.1|	1211	Uncultured cyanobacterium clone WW_CYA_OTU0349 16S ribosomal RNA gene, partial sequence	100	254	254	0	0	6.62e-128	470	100
MiFish_UE-asv0630	gi|1158627404|gb|KX013925.1|	1737140	Uncultured eukaryotic phytoplankton clone Stn1_Oct12_21 16S ribosomal RNA gene, partial sequence; plastid	100	253	253	0	0	2.37e-127	468	100
MiFish_UE-asv0632	gi|315440385|gb|HM598254.1|	77133	Uncultured bacterium clone SCS_HX36_139 16S ribosomal RNA gene, partial sequence	96.8	250	250	8	0	2.39e-112	418	100
MiFish_UE-asv0633	gi|1132315161|gb|KX934130.1|	56765	Uncultured marine bacterium clone H3S1Bb035 16S ribosomal RNA gene, partial sequence	100	253	253	0	0	2.37e-127	468	100
MiFish_UE-asv0634	gi|1127547895|gb|KX177102.1|	77133	Uncultured bacterium clone MSS-16A08 16S ribosomal RNA gene, partial sequence	100	253	253	0	0	2.37e-127	468	100
MiFish_UE-asv0635	gi|399107281|gb|JX105545.1|	77133	Uncultured bacterium clone T0-An-20C-34 16S ribosomal RNA gene, complete sequence	92.969	256	256	18	0	5.39e-99	374	100
MiFish_UE-asv0636	gi|1516457215|gb|MK070522.1|	27697	Sardina pilchardus isolate SF96-2 12S ribosomal RNA gene, partial sequence; mitochondrial	99.425	174	174	1	0	5.79e-82	316	100
MiFish_UE-asv0637	gi|1516457215|gb|MK070522.1|	27697	Sardina pilchardus isolate SF96-2 12S ribosomal RNA gene, partial sequence; mitochondrial	99.422	173	173	1	0	2.07e-81	315	100
MiFish_UE-asv0638	gi|225675371|gb|FJ792367.1|	77133	Uncultured bacterium clone SGYF631 16S ribosomal RNA gene, partial sequence	94.821	250	251	11	2	5.21e-104	390	100
MiFish_UE-asv0639	gi|388951151|gb|JQ195820.1|	77133	Uncultured bacterium clone SeaWat_24577 16S ribosomal RNA gene, partial sequence	100	254	254	0	0	6.62e-128	470	100
MiFish_UE-asv0640	gi|1798174159|gb|MN122871.1|	90069	Solea solea isolate DM173 mitochondrion	99.408	169	169	1	0	3.36e-79	307	100
MiFish_UE-asv0641	gi|2233738458|emb|OW539364.1|	221218	uncultured Parcubacteria group bacterium DNA containing 16S-23S intergenic spacer region, clone 43	95.918	250	245	10	0	3.11e-106	398	98
MiFish_UE-asv0643	gi|1052475365|gb|KX703590.1|	77133	Uncultured bacterium clone 1516 16S ribosomal RNA gene, partial sequence	93.878	251	245	15	0	6.81e-98	370	98
MiFish_UE-asv0644	gi|1102583853|gb|KY125452.1|	77133	Uncultured bacterium clone A494_Bac838 16S ribosomal RNA gene, partial sequence	94.758	250	248	13	0	6.73e-103	387	99
MiFish_UE-asv0645	gi|1698245806|gb|MN145766.1|	77133	Uncultured bacterium clone NSIPB35 16S ribosomal RNA gene, partial sequence	100	253	253	0	0	2.37e-127	468	100
MiFish_UE-asv0646	gi|1516457215|gb|MK070522.1|	27697	Sardina pilchardus isolate SF96-2 12S ribosomal RNA gene, partial sequence; mitochondrial	99.422	173	173	1	0	2.07e-81	315	100
MiFish_UE-asv0647	gi|751136961|gb|KP410302.1|	77133	Uncultured bacterium clone TA2FL_31 small subunit ribosomal RNA gene, partial sequence	100	254	254	0	0	6.62e-128	470	100
MiFish_UE-asv0648	gi|1293099562|dbj|LC340033.1|	184585	Engraulis encrasicolus mitochondrial gene for 12S rRNA, partial sequence	98.266	173	173	3	0	4.48e-78	303	100
MiFish_UE-asv0649	gi|2233738457|emb|OW539363.1|	221218	uncultured Parcubacteria group bacterium DNA containing 16S-23S intergenic spacer region, clone 43	90.574	250	244	23	0	5.36e-84	324	98
MiFish_UE-asv0650	gi|1140396266|gb|KU677841.1|	77133	Uncultured bacterium clone SEAS_5454 16S ribosomal RNA gene, partial sequence	99.18	256	244	2	0	5.24e-119	440	95
MiFish_UE-asv0651	gi|1140396266|gb|KU677841.1|	77133	Uncultured bacterium clone SEAS_5454 16S ribosomal RNA gene, partial sequence	98.361	256	244	4	0	1.13e-115	429	95
MiFish_UE-asv0652	gi|1033915407|gb|KU648222.1|	77133	Uncultured bacterium clone AV-12_28 16S ribosomal RNA gene, partial sequence	100	113	113	0	0	5.75e-50	209	100
MiFish_UE-asv0653	gi|1845194312|gb|MT510186.1|	1194427	Vibrio toranzoniae strain 2-2 16S ribosomal RNA gene, partial sequence	100	253	253	0	0	2.37e-127	468	100
MiFish_UE-asv0654	gi|1026604610|gb|KU173575.1|	1211	Uncultured cyanobacterium clone SH3102B100 16S ribosomal RNA gene, partial sequence	100	254	254	0	0	6.62e-128	470	100
MiFish_UE-asv0655	gi|2018537227|gb|MW818388.1|	87757	Mullus surmuletus isolate SEA0603 small subunit ribosomal RNA gene, partial sequence; mitochondrial	99.408	169	169	1	0	3.36e-79	307	100
MiFish_UE-asv0656	gi|1364873937|gb|MH076999.1|	352351	Uncultured Rhodospirillaceae bacterium clone AG-447-K02 16S ribosomal RNA gene, partial sequence	99.605	253	253	1	0	1.1e-125	462	100
MiFish_UE-asv0657	gi|1364873410|gb|MH076472.1|	352351	Uncultured Rhodospirillaceae bacterium clone AG-422-K21 16S ribosomal RNA gene, partial sequence	100	253	253	0	0	2.37e-127	468	100
MiFish_UE-asv0658	gi|1557896468|gb|MG646412.1|	464989	Hemiselmis cryptochromatica isolate CRY03.ecy08 16S ribosomal RNA gene, partial sequence; plastid	100	254	254	0	0	6.62e-128	470	100
MiFish_UE-asv0659	gi|16518297|gb|AF424453.1|	174293	Uncultured candidate division OP11 bacterium MERTZ_21CM_334 16S ribosomal RNA gene, partial sequence	97.6	250	250	6	0	1.1e-115	429	100
MiFish_UE-asv0660	gi|148922600|ref|NC_009581.1|	184585	Engraulis encrasicolus mitochondrion, complete genome	98.276	174	174	3	0	1.25e-78	305	100
MiFish_UE-asv0661	gi|1500150061|gb|MK110416.1|	77133	Uncultured bacterium clone EB1_3cmOrig-B79 16S ribosomal RNA gene, partial sequence	100	253	253	0	0	2.37e-127	468	100
MiFish_UE-asv0662	gi|1919228509|gb|MW167665.1|	77133	Uncultured bacterium clone uncultured_bac6 16S ribosomal RNA gene, partial sequence	94	250	250	15	0	1.13e-100	379	100
MiFish_UE-asv0663	gi|1132316129|gb|KX935098.1|	203449	Uncultured marine eukaryote clone H3S3Bb05W 16S ribosomal RNA gene, partial sequence; plastid	100	253	253	0	0	2.37e-127	468	100
MiFish_UE-asv0664	gi|2018537183|gb|MW818344.1|	196075	Sprattus sprattus isolate SEA0267 small subunit ribosomal RNA gene, partial sequence; mitochondrial	99.422	173	173	1	0	2.07e-81	315	100
MiFish_UE-asv0666	gi|1919228505|gb|MW167661.1|	77133	Uncultured bacterium clone uncultured_bac2 16S ribosomal RNA gene, partial sequence	91.2	250	250	22	0	5.32e-89	340	100
MiFish_UE-asv0667	gi|388951981|gb|JQ196650.1|	77133	Uncultured bacterium clone SeaWat_30557 16S ribosomal RNA gene, partial sequence	100	254	254	0	0	6.62e-128	470	100
MiFish_UE-asv0668	gi|649965906|gb|KJ365328.1|	77133	Uncultured bacterium clone CFL_Sb24 16S ribosomal RNA gene, partial sequence	100	253	253	0	0	2.37e-127	468	100
MiFish_UE-asv0669	gi|1800684336|emb|LS998775.1|	9606	Homo sapiens genome assembly, organelle: mitochondrion	100	172	172	0	0	1.59e-82	318	100
MiFish_UE-asv0670	gi|364775799|gb|JN536996.1|	155900	Uncultured organism clone SBZP_3638 16S ribosomal RNA gene, partial sequence	97.244	254	254	7	0	3.12e-116	431	100
MiFish_UE-asv0671	gi|1021781399|gb|KX013545.1|	36881	Cymbomonas tetramitiformis strain PLY262 chloroplast, complete genome	100	253	253	0	0	2.37e-127	468	100
MiFish_UE-asv0672	gi|2231659446|gb|MT985563.1|	13225	Pomatoschistus minutus mitochondrion, partial genome	99.415	171	171	1	0	2.64e-80	311	100
MiFish_UE-asv0674	gi|2018537158|gb|MW818319.1|	94984	Echiichthys vipera isolate SEA0146 small subunit ribosomal RNA gene, partial sequence; mitochondrial	98.857	175	175	2	0	7.55e-81	313	100
MiFish_UE-asv0675	gi|576295595|gb|KF786984.1|	34034	Uncultured delta proteobacterium clone S2-8-080 16S ribosomal RNA gene, partial sequence	99.605	253	253	1	0	1.1e-125	462	100
MiFish_UE-asv0676	gi|1021781620|gb|KX013548.1|	36881	Cymbomonas tetramitiformis strain PLY262 mitochondrion, complete genome	100	251	251	0	0	3.04e-126	464	100
MiFish_UE-asv0677	gi|2018537158|gb|MW818319.1|	94984	Echiichthys vipera isolate SEA0146 small subunit ribosomal RNA gene, partial sequence; mitochondrial	98.851	174	174	2	0	2.7e-80	311	100
MiFish_UE-asv0678	gi|2091526160|ref|NC_057471.1|	83372	Thalassiosira nordenskioeldii isolate CNS00052 mitochondrion, complete genome	94.444	252	252	14	0	1.89e-103	388	100
MiFish_UE-asv0679	gi|2233733776|emb|OW539137.1|	221218	uncultured Parcubacteria group bacterium DNA containing 16S-23S intergenic spacer region, clone 43	90.947	251	243	22	0	4.16e-85	327	97
MiFish_UE-asv0680	gi|1799624491|gb|MN122853.1|	13677	Scomber scombrus isolate DM164c mitochondrion, complete genome	99.412	170	170	1	0	9.42e-80	309	100
MiFish_UE-asv0681	gi|985566233|dbj|LC049811.1|	1642134	Pomatoschistus sp. CBM DNA No. 2008-358 mitochondrial gene for 12S rRNA, partial sequence, specimen_voucher: CBM(Chiba Museum) DNA No. 2008-358	99.412	170	170	1	0	9.42e-80	309	100
MiFish_UE-asv0682	gi|1798174159|gb|MN122871.1|	90069	Solea solea isolate DM173 mitochondrion	99.408	169	169	1	0	3.36e-79	307	100
MiFish_UE-asv0683	gi|1840431337|gb|MT453890.1|	1872427	Alcanivorax sp. strain IO_7 16S ribosomal RNA gene, partial sequence	100	253	253	0	0	2.37e-127	468	100
MiFish_UE-asv0684	gi|5532309|gb|AF130038.1|	66468	Heterocapsa triquetra 16S ribosomal RNA minicircle, complete sequence; chloroplast	97.154	246	246	7	0	8.43e-112	416	100
MiFish_UE-asv0685	gi|338202024|gb|JF929446.1|	1211	Uncultured cyanobacterium clone CFA05 16S ribosomal RNA gene, partial sequence	94	250	250	15	0	1.13e-100	379	100
MiFish_UE-asv0686	gi|1206256058|emb|LT844018.1|	77133	Uncultured bacterium partial 16S rRNA gene, isolate BACT_OTU_2460	100	250	250	0	0	1.09e-125	462	100
MiFish_UE-asv0687	gi|745999665|ref|NC_026074.1|	13489	Dicentrarchus labrax isolate DLmgm57 mitochondrion, complete genome	100	173	173	0	0	4.45e-83	320	100
MiFish_UE-asv0689	gi|349582522|gb|JF827546.1|	77133	Uncultured bacterium clone 300E2 16S ribosomal RNA gene, partial sequence	100	253	253	0	0	2.37e-127	468	100
MiFish_UE-asv0690	gi|1046755073|gb|KX603348.1|	77133	Uncultured bacterium clone OTU_656 16S ribosomal RNA gene, partial sequence	98.515	250	202	3	0	5.28e-94	357	81
MiFish_UE-asv0692	gi|388951132|gb|JQ195801.1|	77133	Uncultured bacterium clone SeaWat_24290 16S ribosomal RNA gene, partial sequence	100	253	253	0	0	2.37e-127	468	100
MiFish_UE-asv0693	gi|2233738458|emb|OW539364.1|	221218	uncultured Parcubacteria group bacterium DNA containing 16S-23S intergenic spacer region, clone 43	95.102	251	245	12	0	6.77e-103	387	98
MiFish_UE-asv0694	gi|1798174171|gb|MN122873.1|	8262	Pleuronectes platessa isolate DM161a mitochondrion	99.408	169	169	1	0	3.36e-79	307	100
MiFish_UE-asv0695	gi|2088237800|ref|NC_056903.1|	59812	Lithodesmium undulatum mitochondrion, complete genome	99.603	252	252	1	0	3.95e-125	460	100
MiFish_UE-asv0696	gi|1679569517|emb|LR595120.1|	77133	uncultured bacterium partial 16S rRNA gene	99.606	254	254	1	0	3.08e-126	464	100
MiFish_UE-asv0698	gi|2087400908|gb|MZ950880.1|	1166481	Paramoritella sediminis strain KIGAM609 16S ribosomal RNA gene, partial sequence	100	253	253	0	0	2.37e-127	468	100
MiFish_UE-asv0700	gi|1109492546|gb|KY277127.1|	77133	Uncultured bacterium clone CP_Otu1791 16S ribosomal RNA gene, partial sequence	100	253	245	0	0	6.64e-123	453	97
MiFish_UE-asv0701	gi|1364872313|gb|MH075375.1|	86473	Uncultured Gammaproteobacteria bacterium clone AG-333-O13 16S ribosomal RNA gene, partial sequence	100	253	253	0	0	2.37e-127	468	100
MiFish_UE-asv0702	gi|1919228509|gb|MW167665.1|	77133	Uncultured bacterium clone uncultured_bac6 16S ribosomal RNA gene, partial sequence	96.4	250	250	9	0	1.11e-110	412	100
MiFish_UE-asv0703	gi|1585509836|gb|MK588995.1|	293400	Uncultured Rhodobacterales bacterium clone OTU12 16S ribosomal RNA gene, partial sequence	100	253	253	0	0	2.37e-127	468	100
MiFish_UE-asv0704	gi|364581809|gb|JN429805.1|	155900	Uncultured organism clone SBXY_5089 16S ribosomal RNA gene, partial sequence	91.406	256	256	22	0	2.53e-92	351	100
MiFish_UE-asv0705	gi|1516457215|gb|MK070522.1|	27697	Sardina pilchardus isolate SF96-2 12S ribosomal RNA gene, partial sequence; mitochondrial	98.844	173	173	2	0	9.62e-80	309	100
MiFish_UE-asv0706	gi|1798174159|gb|MN122871.1|	90069	Solea solea isolate DM173 mitochondrion	99.405	168	168	1	0	1.2e-78	305	100
MiFish_UE-asv0707	gi|1799624491|gb|MN122853.1|	13677	Scomber scombrus isolate DM164c mitochondrion, complete genome	99.412	170	170	1	0	9.42e-80	309	100
MiFish_UE-asv0708	gi|1158627457|gb|KX013978.1|	1737140	Uncultured eukaryotic phytoplankton clone Stn3_Nov12_2 16S ribosomal RNA gene, partial sequence; plastid	100	253	253	0	0	2.37e-127	468	100
MiFish_UE-asv0709	gi|16518297|gb|AF424453.1|	174293	Uncultured candidate division OP11 bacterium MERTZ_21CM_334 16S ribosomal RNA gene, partial sequence	96.8	250	250	8	0	2.39e-112	418	100
MiFish_UE-asv0710	gi|1515573906|gb|MK175859.1|	77133	Uncultured bacterium clone FW1W8_P5_F06 16S ribosomal RNA gene, partial sequence	100	253	253	0	0	2.37e-127	468	100
MiFish_UE-asv0711	gi|1293099641|dbj|LC340112.1|	13489	Dicentrarchus labrax mitochondrial gene for 12S rRNA, partial sequence	100	172	172	0	0	1.59e-82	318	100
MiFish_UE-asv0712	gi|2018537227|gb|MW818388.1|	87757	Mullus surmuletus isolate SEA0603 small subunit ribosomal RNA gene, partial sequence; mitochondrial	99.412	170	170	1	0	9.42e-80	309	100
MiFish_UE-asv0713	gi|1516457215|gb|MK070522.1|	27697	Sardina pilchardus isolate SF96-2 12S ribosomal RNA gene, partial sequence; mitochondrial	99.425	174	174	1	0	5.79e-82	316	100
MiFish_UE-asv0714	gi|1127548290|gb|KX177497.1|	77133	Uncultured bacterium clone MSS-RAB13 16S ribosomal RNA gene, partial sequence	100	253	253	0	0	2.37e-127	468	100
MiFish_UE-asv0715	gi|1137138624|gb|KY515984.1|	77133	Uncultured bacterium clone ELA_111314_OTU_402 16S ribosomal RNA gene, partial sequence	100	253	253	0	0	2.37e-127	468	100
MiFish_UE-asv0716	gi|1799624491|gb|MN122853.1|	13677	Scomber scombrus isolate DM164c mitochondrion, complete genome	99.408	169	169	1	0	3.36e-79	307	100
MiFish_UE-asv0717	gi|1619083793|gb|MK796297.1|	77133	Uncultured bacterium clone BacE1_156_win 16S ribosomal RNA gene, partial sequence	100	254	254	0	0	6.62e-128	470	100
MiFish_UE-asv0718	gi|1799624491|gb|MN122853.1|	13677	Scomber scombrus isolate DM164c mitochondrion, complete genome	99.408	169	169	1	0	3.36e-79	307	100
MiFish_UE-asv0719	gi|974073767|gb|KP792489.1|	243198	Virgulinella fragilis isolate J522-65 small subunit ribosomal RNA gene, partial sequence; plastid	100	253	253	0	0	2.37e-127	468	100
MiFish_UE-asv0720	gi|460502231|gb|JX521790.1|	77133	Uncultured bacterium clone TV002_69 16S ribosomal RNA gene, partial sequence	99.209	253	253	2	0	5.13e-124	457	100
MiFish_UE-asv0723	gi|127692604|gb|EF092210.1|	210934	Uncultured Legionella sp. clone Ax36_H9 16S ribosomal RNA gene, partial sequence	100	253	253	0	0	2.37e-127	468	100
MiFish_UE-asv0724	gi|1798174171|gb|MN122873.1|	8262	Pleuronectes platessa isolate DM161a mitochondrion	99.412	170	170	1	0	9.42e-80	309	100
MiFish_UE-asv0725	gi|1343184158|gb|KY498712.1|	89381	Pararotalia nipponica isolate Pn961-66 small subunit ribosomal RNA gene, partial sequence; chloroplast	99.605	253	253	1	0	1.1e-125	462	100
MiFish_UE-asv0726	gi|1109493187|gb|KY277768.1|	77133	Uncultured bacterium clone CP_Otu2506 16S ribosomal RNA gene, partial sequence	97.59	269	249	6	0	4.32e-115	427	93
MiFish_UE-asv0727	gi|1798174159|gb|MN122871.1|	90069	Solea solea isolate DM173 mitochondrion	99.405	168	168	1	0	1.2e-78	305	100
MiFish_UE-asv0729	gi|1132319040|gb|KX938009.1|	203449	Uncultured marine eukaryote clone 155D3Ac6mk 16S ribosomal RNA gene, partial sequence; plastid	99.209	253	253	2	0	5.13e-124	457	100
MiFish_UE-asv0730	gi|1919228509|gb|MW167665.1|	77133	Uncultured bacterium clone uncultured_bac6 16S ribosomal RNA gene, partial sequence	96.8	250	250	8	0	2.39e-112	418	100
MiFish_UE-asv0731	gi|1842103689|dbj|LC543483.1|	1969459	Litoreibacter sp. AI_6 gene for 16S ribosomal RNA, partial sequence	100	253	253	0	0	2.37e-127	468	100
MiFish_UE-asv0733	gi|5532309|gb|AF130038.1|	66468	Heterocapsa triquetra 16S ribosomal RNA minicircle, complete sequence; chloroplast	97.143	245	245	7	0	3.02e-111	414	100
MiFish_UE-asv0734	gi|1109493713|gb|KY278294.1|	77133	Uncultured bacterium clone CP_Otu3075 16S ribosomal RNA gene, partial sequence	90.283	255	247	20	4	7.09e-83	320	96
MiFish_UE-asv0735	gi|1798174171|gb|MN122873.1|	8262	Pleuronectes platessa isolate DM161a mitochondrion	99.412	170	170	1	0	9.42e-80	309	100
MiFish_UE-asv0736	gi|2088237800|ref|NC_056903.1|	59812	Lithodesmium undulatum mitochondrion, complete genome	99.602	251	251	1	0	1.41e-124	459	100
MiFish_UE-asv0738	gi|807410905|gb|KR077417.1|	77133	Uncultured bacterium clone S82 16S ribosomal RNA gene, partial sequence	100	253	253	0	0	2.37e-127	468	100
MiFish_UE-asv0741	gi|225675371|gb|FJ792367.1|	77133	Uncultured bacterium clone SGYF631 16S ribosomal RNA gene, partial sequence	94.841	251	252	11	2	1.45e-104	392	100
MiFish_UE-asv0742	gi|1798174159|gb|MN122871.1|	90069	Solea solea isolate DM173 mitochondrion	99.405	168	168	1	0	1.2e-78	305	100
MiFish_UE-asv0743	gi|156453974|gb|EU050878.1|	77133	Uncultured bacterium clone SS1_B_05_33 16S ribosomal RNA gene, partial sequence	100	253	253	0	0	2.37e-127	468	100
MiFish_UE-asv0745	gi|1109497293|gb|KY281874.1|	77133	Uncultured bacterium clone CP_Otu7053 16S ribosomal RNA gene, partial sequence	96.327	251	245	9	0	6.72e-108	403	98
MiFish_UE-asv0747	gi|1726641156|dbj|LC496430.1|	56765	Uncultured marine bacterium DGGE band G65 gene for 16S ribosomal RNA, partial sequence	100	254	254	0	0	6.62e-128	470	100
MiFish_UE-asv0748	gi|671752698|gb|CP003984.1|	666509	Planktomarina temperata RCA23, complete genome	90.591	370	372	29	5	2.79e-133	488	100
MiFish_UE-asv0749	gi|1798174076|gb|MN122827.1|	161589	Syngnathus rostellatus isolate DM177 mitochondrion	99.401	167	167	1	0	4.28e-78	303	100
MiFish_UE-asv0750	gi|2308952807|emb|OX044368.1|	1118065	MAG: uncultured PS1 clade bacterium isolate A_MB1 genome assembly, chromosome: A_MB1_contig-1	100	253	253	0	0	2.37e-127	468	100
MiFish_UE-asv0751	gi|385298910|gb|JQ436094.1|	77133	Uncultured bacterium clone ST11A4 16S ribosomal RNA gene, partial sequence	100	253	253	0	0	2.37e-127	468	100
MiFish_UE-asv0753	gi|646228698|gb|KJ615800.1|	77133	Uncultured bacterium clone PAH2week11ConcOxic_K21_5_H02 16S ribosomal RNA gene, partial sequence	98.814	253	253	3	0	2.39e-122	451	100
MiFish_UE-asv0755	gi|2018537077|gb|MW818238.1|	90071	Buglossidium luteum isolate SEA0248 small subunit ribosomal RNA gene, partial sequence; mitochondrial	100	169	169	0	0	7.22e-81	313	100
MiFish_UE-asv0756	gi|165882709|gb|EU236316.1|	77133	Uncultured bacterium clone Hg1bD2 16S ribosomal RNA gene, partial sequence	100	252	252	0	0	8.49e-127	466	100
MiFish_UE-asv0757	gi|168997163|gb|EU290302.1|	77133	Uncultured bacterium clone tet2ect1B3 16S ribosomal RNA gene, partial sequence	90.98	253	255	19	4	5.39e-89	340	100
MiFish_UE-asv0758	gi|1799624588|gb|MN122922.1|	146480	Ammodytes marinus isolate DM240 mitochondrion, complete genome	98.824	170	170	2	0	4.38e-78	303	100
MiFish_UE-asv0759	gi|1337429677|gb|MG876645.1|	77133	Uncultured bacterium clone 7G_1107_23092_16914 16S ribosomal RNA gene, partial sequence	100	253	253	0	0	2.37e-127	468	100
MiFish_UE-asv0760	gi|1798174171|gb|MN122873.1|	8262	Pleuronectes platessa isolate DM161a mitochondrion	99.408	169	169	1	0	3.36e-79	307	100
MiFish_UE-asv0761	gi|1799624588|gb|MN122922.1|	146480	Ammodytes marinus isolate DM240 mitochondrion, complete genome	98.824	170	170	2	0	4.38e-78	303	100
MiFish_UE-asv0762	gi|110814049|gb|DQ676481.1|	221218	Uncultured candidate division OD1 bacterium clone MVP-5A-23 16S ribosomal RNA gene, partial sequence	93.902	250	246	15	0	1.89e-98	372	98
MiFish_UE-asv0763	gi|1247556667|gb|MG010985.1|	77133	Uncultured bacterium clone Sort63 16S ribosomal RNA gene, partial sequence	100	253	253	0	0	2.37e-127	468	100
MiFish_UE-asv0764	gi|2248495748|ref|NC_063454.1|	265563	Odontella aurita isolate Qingdao in China mitochondrion, complete genome	100	256	256	0	0	5.16e-129	473	100
MiFish_UE-asv0765	gi|225675371|gb|FJ792367.1|	77133	Uncultured bacterium clone SGYF631 16S ribosomal RNA gene, partial sequence	94.024	250	251	13	2	1.13e-100	379	100
MiFish_UE-asv0768	gi|846937732|gb|KP638828.1|	77133	Uncultured bacterium clone M2-29 16S ribosomal RNA gene, partial sequence	99.605	253	253	1	0	1.1e-125	462	100
MiFish_UE-asv0769	gi|661414450|gb|KF374956.1|	48191	Liza aurata isolate Che_Lau_1 12S ribosomal RNA gene, partial sequence; mitochondrial	100	172	172	0	0	1.59e-82	318	100
MiFish_UE-asv0770	gi|2091526160|ref|NC_057471.1|	83372	Thalassiosira nordenskioeldii isolate CNS00052 mitochondrion, complete genome	94.466	253	253	14	0	5.28e-104	390	100
MiFish_UE-asv0771	gi|1476682344|gb|MH918121.1|	27704	Gobio gobio isolate GG_EVO2 small subunit ribosomal RNA gene, partial sequence; mitochondrial	100	178	178	0	0	7.66e-86	329	100
MiFish_UE-asv0772	gi|686028330|gb|KJ851345.1|	152507	Uncultured actinobacterium clone Shb-D53 16S ribosomal RNA gene, partial sequence	99.605	253	253	1	0	1.1e-125	462	100
MiFish_UE-asv0773	gi|1601531967|dbj|LC468875.1|	27704	Gobio gobio CBM:ZF:11741 mitochondrial gene for 12S rRNA, partial sequence	100	177	177	0	0	2.73e-85	327	100
MiFish_UE-asv0774	gi|388951863|gb|JQ196532.1|	77133	Uncultured bacterium clone SeaWat_O323 16S ribosomal RNA gene, partial sequence	100	253	253	0	0	2.37e-127	468	100
MiFish_UE-asv0775	gi|388954206|gb|JQ198875.1|	77133	Uncultured bacterium clone SeaWat_F628 16S ribosomal RNA gene, partial sequence	100	253	253	0	0	2.37e-127	468	100
MiFish_UE-asv0776	gi|1118718735|gb|KX968996.1|	77133	Uncultured bacterium clone OTU_1330 16S ribosomal RNA gene, partial sequence	90.8	250	250	23	0	2.47e-87	335	100
MiFish_UE-asv0777	gi|1585509976|gb|MK589135.1|	239730	Uncultured Actinomycetales bacterium clone OTU272 16S ribosomal RNA gene, partial sequence	100	253	253	0	0	2.37e-127	468	100
MiFish_UE-asv0778	gi|662012523|ref|NC_024081.1|	33642	Coscinodiscus radiatus chloroplast, complete genome	100	253	253	0	0	2.37e-127	468	100
MiFish_UE-asv0779	gi|1798174159|gb|MN122871.1|	90069	Solea solea isolate DM173 mitochondrion	99.408	169	169	1	0	3.36e-79	307	100
MiFish_UE-asv0780	gi|1919228505|gb|MW167661.1|	77133	Uncultured bacterium clone uncultured_bac2 16S ribosomal RNA gene, partial sequence	91.235	251	251	22	0	1.49e-89	342	100
MiFish_UE-asv0781	gi|2127877990|ref|NC_058793.1|	267982	Skeletonema tropicum strain CNS00166 mitochondrion, complete genome	100	253	253	0	0	2.37e-127	468	100
MiFish_UE-asv0782	gi|338201852|gb|JF929274.1|	1211	Uncultured cyanobacterium clone CNSD07 16S ribosomal RNA gene, partial sequence	98.047	256	256	5	0	1.13e-120	446	100
MiFish_UE-asv0783	gi|2192941233|ref|NC_060383.1|	49265	Thalassiosira rotula mitochondrion, complete sequence	92.913	254	254	17	1	2.48e-97	368	100
MiFish_UE-asv0784	gi|2127877990|ref|NC_058793.1|	267982	Skeletonema tropicum strain CNS00166 mitochondrion, complete genome	100	252	252	0	0	8.49e-127	466	100
MiFish_UE-asv0785	gi|283463477|gb|GU230258.1|	91750	Uncultured alpha proteobacterium clone ARTE4_269 16S ribosomal RNA gene, partial sequence	100	254	254	0	0	6.62e-128	470	100
MiFish_UE-asv0786	gi|1585510102|gb|MK589261.1|	293400	Uncultured Rhodobacterales bacterium clone OTU214 16S ribosomal RNA gene, partial sequence	100	253	253	0	0	2.37e-127	468	100
MiFish_UE-asv0787	gi|1798174076|gb|MN122827.1|	161589	Syngnathus rostellatus isolate DM177 mitochondrion	99.405	168	168	1	0	1.2e-78	305	100
MiFish_UE-asv0788	gi|807411142|gb|KR077654.1|	77133	Uncultured bacterium clone su57 16S ribosomal RNA gene, partial sequence	100	254	254	0	0	6.62e-128	470	100
MiFish_UE-asv0789	gi|168997143|gb|EU290282.1|	77133	Uncultured bacterium clone Tet1mes2C2 16S ribosomal RNA gene, partial sequence	100	253	253	0	0	2.37e-127	468	100
MiFish_UE-asv0790	gi|1698245846|gb|MN145806.1|	77133	Uncultured bacterium clone NSIPB75 16S ribosomal RNA gene, partial sequence	100	253	253	0	0	2.37e-127	468	100
MiFish_UE-asv0791	gi|1109491052|gb|KY275633.1|	77133	Uncultured bacterium clone CP_Otu135 16S ribosomal RNA gene, partial sequence	100	254	245	0	0	6.67e-123	453	96
MiFish_UE-asv0793	gi|661414450|gb|KF374956.1|	48191	Liza aurata isolate Che_Lau_1 12S ribosomal RNA gene, partial sequence; mitochondrial	100	173	173	0	0	4.45e-83	320	100
MiFish_UE-asv0794	gi|148732803|gb|EF575022.1|	77133	Uncultured bacterium clone S25_1366 16S ribosomal RNA gene, partial sequence	100	253	253	0	0	2.37e-127	468	100
MiFish_UE-asv0795	gi|1516457215|gb|MK070522.1|	27697	Sardina pilchardus isolate SF96-2 12S ribosomal RNA gene, partial sequence; mitochondrial	99.425	174	174	1	0	5.79e-82	316	100
MiFish_UE-asv0796	gi|1364871890|gb|MH074952.1|	157276	Uncultured Rhodobacteraceae bacterium clone AG-313-K19 16S ribosomal RNA gene, partial sequence	100	253	253	0	0	2.37e-127	468	100
MiFish_UE-asv0797	gi|1137139699|gb|KY517059.1|	77133	Uncultured bacterium clone ELA_111314_OTU_1521 16S ribosomal RNA gene, partial sequence	95.312	256	256	12	0	5.31e-109	407	100
MiFish_UE-asv0798	gi|2248495748|ref|NC_063454.1|	265563	Odontella aurita isolate Qingdao in China mitochondrion, complete genome	100	257	257	0	0	1.44e-129	475	100
MiFish_UE-asv0799	gi|383932861|gb|JN986257.1|	77133	Uncultured bacterium clone U1370-49 16S ribosomal RNA gene, partial sequence	98.419	253	253	4	0	1.11e-120	446	100
MiFish_UE-asv0800	gi|259150457|emb|FN396711.1|	56765	Uncultured marine bacterium partial 16S rRNA gene, clone s5_8_III_14	100	253	253	0	0	2.37e-127	468	100
MiFish_UE-asv0801	gi|295638896|gb|GU981810.1|	77133	Uncultured bacterium clone WE1 16S ribosomal RNA gene, partial sequence	94.821	251	251	13	0	1.45e-104	392	100
MiFish_UE-asv0802	gi|295638896|gb|GU981810.1|	77133	Uncultured bacterium clone WE1 16S ribosomal RNA gene, partial sequence	94.8	250	250	13	0	5.21e-104	390	100
MiFish_UE-asv0803	gi|1516457215|gb|MK070522.1|	27697	Sardina pilchardus isolate SF96-2 12S ribosomal RNA gene, partial sequence; mitochondrial	98.851	174	174	2	0	2.7e-80	311	100
MiFish_UE-asv0805	gi|2192941233|ref|NC_060383.1|	49265	Thalassiosira rotula mitochondrion, complete sequence	92.885	253	253	17	1	8.9e-97	366	100
MiFish_UE-asv0806	gi|1464612740|gb|MH556310.1|	77133	Uncultured bacterium clone PbHg3-1 16S ribosomal RNA gene, partial sequence	100	253	253	0	0	2.37e-127	468	100
MiFish_UE-asv0807	gi|378557294|gb|JQ357909.1|	77133	Uncultured bacterium clone SRD18_D07 16S ribosomal RNA gene, partial sequence	91.016	255	256	21	2	4.21e-90	344	100
MiFish_UE-asv0808	gi|388953335|gb|JQ198004.1|	77133	Uncultured bacterium clone SeaWat_71244 16S ribosomal RNA gene, partial sequence	100	253	253	0	0	2.37e-127	468	100
MiFish_UE-asv0809	gi|1118718691|gb|KX968952.1|	77133	Uncultured bacterium clone OTU_1285 16S ribosomal RNA gene, partial sequence	91.538	259	260	20	2	5.5e-94	357	100
MiFish_UE-asv0810	gi|1919228509|gb|MW167665.1|	77133	Uncultured bacterium clone uncultured_bac6 16S ribosomal RNA gene, partial sequence	94.4	250	250	14	0	2.42e-102	385	100
MiFish_UE-asv0811	gi|1467221024|gb|MH819039.1|	137771	Uncultured diatom clone H1910-16S_35 small subunit ribosomal RNA gene, partial sequence; chloroplast	99.606	254	254	1	0	3.08e-126	464	100
MiFish_UE-asv0812	gi|1665710821|gb|MK967110.1|	53406	Pseudomonas anguilliseptica strain 136 16S ribosomal RNA gene, partial sequence	100	254	254	0	0	6.62e-128	470	100
MiFish_UE-asv0813	gi|1874153294|gb|MT774807.1|	77133	Uncultured bacterium clone OTU_27 16S ribosomal RNA gene, partial sequence	100	253	253	0	0	2.37e-127	468	100
MiFish_UE-asv0814	gi|1118718735|gb|KX968996.1|	77133	Uncultured bacterium clone OTU_1330 16S ribosomal RNA gene, partial sequence	90.837	250	251	21	2	2.47e-87	335	100
MiFish_UE-asv0815	gi|953298998|gb|KT805959.1|	8175	Sparus aurata mitochondrion, complete genome	100	171	171	0	0	5.67e-82	316	100
MiFish_UE-asv0816	gi|1547044249|ref|NG_016423.2|	9606	Homo sapiens dynein cytoplasmic 2 heavy chain 1 (DYNC2H1), RefSeqGene on chromosome 11	100	184	184	0	0	3.69e-89	340	100
MiFish_UE-asv0818	gi|1364872311|gb|MH075373.1|	91750	Uncultured Alphaproteobacteria bacterium clone AG-333-O07 16S ribosomal RNA gene, partial sequence	100	254	254	0	0	6.62e-128	470	100
MiFish_UE-asv0819	gi|1858626016|gb|MN849868.1|	9606	Homo sapiens isolate PNG99 haplogroup Q1a mitochondrion, complete genome	99.415	171	171	1	0	2.64e-80	311	100
MiFish_UE-asv0821	gi|1134380226|gb|KX172439.1|	77133	Uncultured bacterium clone EzyYy264 16S ribosomal RNA gene, partial sequence	98.419	253	253	4	0	1.11e-120	446	100
MiFish_UE-asv0822	gi|1799624588|gb|MN122922.1|	146480	Ammodytes marinus isolate DM240 mitochondrion, complete genome	99.412	170	170	1	0	9.42e-80	309	100
MiFish_UE-asv0823	gi|1679569866|emb|LR595471.1|	77133	uncultured bacterium partial 16S rRNA gene	100	253	253	0	0	2.37e-127	468	100
MiFish_UE-asv0824	gi|874556741|gb|KP930676.1|	77133	Uncultured bacterium clone OTU47109_AL242_58928 16S ribosomal RNA gene, partial sequence	95.102	256	245	12	0	6.92e-103	387	96
MiFish_UE-asv0826	gi|1247173604|dbj|LC192989.1|	77133	Uncultured bacterium gene for 16S ribosomal RNA, partial sequence, clone: a15_31	100	253	253	0	0	2.37e-127	468	100
MiFish_UE-asv0828	gi|378557294|gb|JQ357909.1|	77133	Uncultured bacterium clone SRD18_D07 16S ribosomal RNA gene, partial sequence	90.98	254	255	21	2	1.51e-89	342	100
MiFish_UE-asv0829	gi|1132319227|gb|KX938196.1|	203449	Uncultured marine eukaryote clone 155D3Ac6na 16S ribosomal RNA gene, partial sequence; plastid	93.701	254	254	15	1	1.15e-100	379	100
MiFish_UE-asv0830	gi|1132316129|gb|KX935098.1|	203449	Uncultured marine eukaryote clone H3S3Bb05W 16S ribosomal RNA gene, partial sequence; plastid	100	254	254	0	0	6.62e-128	470	100
MiFish_UE-asv0831	gi|338202024|gb|JF929446.1|	1211	Uncultured cyanobacterium clone CFA05 16S ribosomal RNA gene, partial sequence	91.6	250	250	21	0	1.14e-90	346	100
MiFish_UE-asv0832	gi|1216866976|gb|MF498482.1|	77133	Uncultured bacterium clone W6-63 16S ribosomal RNA gene, partial sequence	100	253	253	0	0	2.37e-127	468	100
MiFish_UE-asv0833	gi|58372097|ref|NC_006818.1|	36212	Trachurus trachurus mitochondrion, complete genome	99.415	171	171	1	0	2.64e-80	311	100
MiFish_UE-asv0834	gi|1140396266|gb|KU677841.1|	77133	Uncultured bacterium clone SEAS_5454 16S ribosomal RNA gene, partial sequence	98.77	256	244	3	0	2.44e-117	435	95
MiFish_UE-asv0835	gi|2237335130|emb|OW750539.1|	120965	uncultured planctomycete DNA containing 16S-23S intergenic spacer region, clone 43	99.592	253	245	1	0	3.09e-121	448	97
MiFish_UE-asv0836	gi|1799624491|gb|MN122853.1|	13677	Scomber scombrus isolate DM164c mitochondrion, complete genome	99.412	170	170	1	0	9.42e-80	309	100
MiFish_UE-asv0838	gi|583844542|gb|KF875623.1|	77133	Uncultured bacterium clone 1-85 16S ribosomal RNA gene, partial sequence	91.27	250	252	18	4	5.32e-89	340	100
MiFish_UE-asv0839	gi|1799624588|gb|MN122922.1|	146480	Ammodytes marinus isolate DM240 mitochondrion, complete genome	98.817	169	169	2	0	1.56e-77	302	100
MiFish_UE-asv0840	gi|1800684336|emb|LS998775.1|	9606	Homo sapiens genome assembly, organelle: mitochondrion	100	171	171	0	0	5.67e-82	316	100
MiFish_UE-asv0841	gi|1874153968|gb|MT775205.1|	77133	Uncultured bacterium clone OTU_502 16S ribosomal RNA gene, partial sequence	100	253	253	0	0	2.37e-127	468	100
MiFish_UE-asv0842	gi|1364874285|gb|MH077347.1|	86473	Uncultured Gammaproteobacteria bacterium clone AG-461-I20 16S ribosomal RNA gene, partial sequence	100	253	253	0	0	2.37e-127	468	100
MiFish_UE-asv0843	gi|1026604655|gb|KU173620.1|	91750	Uncultured Alphaproteobacteria bacterium clone ZJ0208B30 16S ribosomal RNA gene, partial sequence	100	253	253	0	0	2.37e-127	468	100
MiFish_UE-asv0844	gi|1827965219|gb|MT278117.1|	1871066	Mesorhizobium sp. strain 2F22 16S ribosomal RNA gene, partial sequence	100	253	253	0	0	2.37e-127	468	100
MiFish_UE-asv0845	gi|224714747|gb|FJ717167.1|	77133	Uncultured bacterium clone B5_10.4_2 16S ribosomal RNA gene, partial sequence	100	253	253	0	0	2.37e-127	468	100
MiFish_UE-asv0846	gi|1841577763|gb|MT464602.1|	1305752	Uncultured Phalacroma clone OTU_342 16S ribosomal RNA gene, partial sequence; plastid.	100	253	253	0	0	2.37e-127	468	100
MiFish_UE-asv0847	gi|570553614|gb|KF799183.1|	77133	Uncultured bacterium clone Woods-Hole_a5725 16S ribosomal RNA gene, partial sequence	100	253	253	0	0	2.37e-127	468	100
MiFish_UE-asv0848	gi|1798174225|gb|MN122933.1|	106175	Microstomus kitt isolate DM166 mitochondrion	100	169	169	0	0	7.22e-81	313	100
MiFish_UE-asv0849	gi|388951863|gb|JQ196532.1|	77133	Uncultured bacterium clone SeaWat_O323 16S ribosomal RNA gene, partial sequence	100	254	254	0	0	6.62e-128	470	100
MiFish_UE-asv0850	gi|383932861|gb|JN986257.1|	77133	Uncultured bacterium clone U1370-49 16S ribosomal RNA gene, partial sequence	98.425	254	254	4	0	3.1e-121	448	100
MiFish_UE-asv0851	gi|111154325|gb|DQ778241.1|	91750	Uncultured alpha proteobacterium clone BL03-AUT61 16S ribosomal RNA gene, partial sequence	99.209	253	253	2	0	5.13e-124	457	100
MiFish_UE-asv0852	gi|1441296653|dbj|LC314461.1|	310071	Uncultured Acidimicrobiales bacterium gene for 16S ribosomal RNA, partial sequence, clone: SFM10-51	99.606	254	254	1	0	3.08e-126	464	100
MiFish_UE-asv0853	gi|2028741869|gb|MW995351.1|	1306753	Gymnammodytes semisquamatus voucher P2396148 small subunit ribosomal RNA gene, partial sequence; mitochondrial	100	169	169	0	0	7.22e-81	313	100
MiFish_UE-asv0854	gi|1343184158|gb|KY498712.1|	89381	Pararotalia nipponica isolate Pn961-66 small subunit ribosomal RNA gene, partial sequence; chloroplast	99.606	254	254	1	0	3.08e-126	464	100
MiFish_UE-asv0855	gi|1798174225|gb|MN122933.1|	106175	Microstomus kitt isolate DM166 mitochondrion	100	170	170	0	0	2.02e-81	315	100
MiFish_UE-asv0856	gi|1799624588|gb|MN122922.1|	146480	Ammodytes marinus isolate DM240 mitochondrion, complete genome	99.408	169	169	1	0	3.36e-79	307	100
MiFish_UE-asv0857	gi|1364873905|gb|MH076967.1|	86473	Uncultured Gammaproteobacteria bacterium clone AG-447-G04 16S ribosomal RNA gene, partial sequence	100	254	254	0	0	6.62e-128	470	100
MiFish_UE-asv0858	gi|16518297|gb|AF424453.1|	174293	Uncultured candidate division OP11 bacterium MERTZ_21CM_334 16S ribosomal RNA gene, partial sequence	97.61	251	251	6	0	3.08e-116	431	100
MiFish_UE-asv0860	gi|1515573821|gb|MK175774.1|	77133	Uncultured bacterium clone FW1W8_P2_C10 16S ribosomal RNA gene, partial sequence	100	253	253	0	0	2.37e-127	468	100
MiFish_UE-asv0861	gi|430006897|emb|HF545594.1|	77133	Uncultured bacterium partial 16S rRNA gene, clone 2ARNbW14_S1_96	98	250	250	5	0	6.59e-118	436	100
MiFish_UE-asv0863	gi|507528254|gb|KC295307.1|	91750	Uncultured alpha proteobacterium clone AC400B10 16S ribosomal RNA gene, partial sequence	100	253	253	0	0	2.37e-127	468	100
MiFish_UE-asv0864	gi|1132317388|gb|KX936357.1|	56765	Uncultured marine bacterium clone 155D1Ac4Pu 16S ribosomal RNA gene, partial sequence	100	254	254	0	0	6.62e-128	470	100
MiFish_UE-asv0865	gi|1799624588|gb|MN122922.1|	146480	Ammodytes marinus isolate DM240 mitochondrion, complete genome	98.817	169	169	2	0	1.56e-77	302	100
MiFish_UE-asv0866	gi|16518297|gb|AF424453.1|	174293	Uncultured candidate division OP11 bacterium MERTZ_21CM_334 16S ribosomal RNA gene, partial sequence	96.813	251	251	8	0	6.67e-113	420	100
MiFish_UE-asv0867	gi|388951473|gb|JQ196142.1|	77133	Uncultured bacterium clone SeaWat_24288 16S ribosomal RNA gene, partial sequence	98.419	253	253	4	0	1.11e-120	446	100
MiFish_UE-asv0868	gi|306479534|emb|FR648230.1|	86473	Uncultured gamma proteobacterium partial 16S rRNA gene, clone 4819-27F	100	254	254	0	0	6.62e-128	470	100
MiFish_UE-asv0869	gi|1516457215|gb|MK070522.1|	27697	Sardina pilchardus isolate SF96-2 12S ribosomal RNA gene, partial sequence; mitochondrial	99.425	174	174	1	0	5.79e-82	316	100
MiFish_UE-asv0870	gi|17223022|gb|AF419697.1|	77133	Uncultured bacterium C1_B036 16S ribosomal RNA gene, partial sequence	93.2	250	250	17	0	2.44e-97	368	100
MiFish_UE-asv0871	gi|939595110|gb|KR848033.1|	77133	Uncultured bacterium clone OTU_16749 16S ribosomal RNA gene, partial sequence	90.574	252	244	22	1	1.94e-83	322	96
MiFish_UE-asv0872	gi|1858626016|gb|MN849868.1|	9606	Homo sapiens isolate PNG99 haplogroup Q1a mitochondrion, complete genome	99.419	172	172	1	0	7.39e-81	313	100
MiFish_UE-asv0873	gi|1799624588|gb|MN122922.1|	146480	Ammodytes marinus isolate DM240 mitochondrion, complete genome	99.412	170	170	1	0	9.42e-80	309	100
MiFish_UE-asv0874	gi|2028741855|gb|MW995337.1|	90071	Buglossidium luteum voucher P2396157 small subunit ribosomal RNA gene, partial sequence; mitochondrial	100	168	168	0	0	2.58e-80	311	100
MiFish_UE-asv0875	gi|1109497293|gb|KY281874.1|	77133	Uncultured bacterium clone CP_Otu7053 16S ribosomal RNA gene, partial sequence	96.327	250	245	9	0	6.69e-108	403	98
MiFish_UE-asv0876	gi|1919228580|gb|MW167736.1|	77133	Uncultured bacterium clone uncultured_bac77 16S ribosomal RNA gene, partial sequence	93.6	250	250	16	0	5.24e-99	374	100
MiFish_UE-asv0879	gi|359465851|gb|JN858942.1|	77133	Uncultured bacterium clone Mus-14 16S ribosomal RNA gene, partial sequence	99.115	113	113	1	0	2.67e-48	204	100
MiFish_UE-asv0880	gi|2308952775|emb|OX044361.1|	332614	MAG: uncultured Pseudomonadales bacterium isolate AK_MB1 genome assembly, chromosome: AK_MB1_contig-1	100	253	253	0	0	2.37e-127	468	100
MiFish_UE-asv0881	gi|1337428920|gb|MG875888.1|	77133	Uncultured bacterium clone 2H_1113_22377_15152 16S ribosomal RNA gene, partial sequence	100	254	254	0	0	6.62e-128	470	100
MiFish_UE-asv0882	gi|1848856403|dbj|LC552481.1|	195632	Platichthys stellatus CBM:ZF:12417-13 mitochondrial gene for 12S rRNA, partial sequence	99.408	169	169	1	0	3.36e-79	307	100
MiFish_UE-asv0884	gi|916488577|gb|CP011998.1|	305	Ralstonia solanacearum strain YC45 plasmid, complete sequence	100	253	253	0	0	2.37e-127	468	100
MiFish_UE-asv0885	gi|187423994|gb|AY193133.2|	221218	Uncultured candidate division OD1 bacterium clone Bol79 16S ribosomal RNA gene, partial sequence	98.4	250	250	4	0	5.1e-119	440	100
MiFish_UE-asv0886	gi|1547044249|ref|NG_016423.2|	9606	Homo sapiens dynein cytoplasmic 2 heavy chain 1 (DYNC2H1), RefSeqGene on chromosome 11	100	185	185	0	0	1.03e-89	342	100
MiFish_UE-asv0887	gi|403310908|gb|JX537882.1|	77133	Uncultured bacterium clone 32-40 16S ribosomal RNA gene, partial sequence	96.443	253	253	9	0	2.42e-112	418	100
MiFish_UE-asv0888	gi|1293099562|dbj|LC340033.1|	184585	Engraulis encrasicolus mitochondrial gene for 12S rRNA, partial sequence	99.422	173	173	1	0	2.07e-81	315	100
MiFish_UE-asv0889	gi|1247173722|dbj|LC193104.1|	77133	Uncultured bacterium gene for 16S ribosomal RNA, partial sequence, clone: f86_5	100	253	253	0	0	2.37e-127	468	100
MiFish_UE-asv0890	gi|1031178973|gb|KX088610.1|	77133	Uncultured bacterium clone MLGsedbac-36 16S ribosomal RNA gene, partial sequence	100	253	253	0	0	2.37e-127	468	100
MiFish_UE-asv0893	gi|703890831|gb|KM223205.1|	56765	Uncultured marine bacterium clone BIOS04_HNL_5m66 16S ribosomal RNA gene, partial sequence	100	253	253	0	0	2.37e-127	468	100
MiFish_UE-asv0894	gi|148922600|ref|NC_009581.1|	184585	Engraulis encrasicolus mitochondrion, complete genome	99.425	174	174	1	0	5.79e-82	316	100
MiFish_UE-asv0895	gi|1109491321|gb|KY275902.1|	77133	Uncultured bacterium clone CP_Otu431 16S ribosomal RNA gene, partial sequence	97.959	253	245	5	0	1.45e-114	425	97
MiFish_UE-asv0896	gi|1109491090|gb|KY275671.1|	77133	Uncultured bacterium clone CP_Otu177 16S ribosomal RNA gene, partial sequence	99.59	252	244	1	0	1.11e-120	446	97
MiFish_UE-asv0897	gi|1516457215|gb|MK070522.1|	27697	Sardina pilchardus isolate SF96-2 12S ribosomal RNA gene, partial sequence; mitochondrial	99.422	173	173	1	0	2.07e-81	315	100
MiFish_UE-asv0898	gi|168997163|gb|EU290302.1|	77133	Uncultured bacterium clone tet2ect1B3 16S ribosomal RNA gene, partial sequence	90.945	252	254	19	4	1.93e-88	339	100
MiFish_UE-asv0899	gi|1799624491|gb|MN122853.1|	13677	Scomber scombrus isolate DM164c mitochondrion, complete genome	99.408	169	169	1	0	3.36e-79	307	100
MiFish_UE-asv0900	gi|58372097|ref|NC_006818.1|	36212	Trachurus trachurus mitochondrion, complete genome	99.412	170	170	1	0	9.42e-80	309	100
MiFish_UE-asv0901	gi|314912219|gb|HQ691934.1|	77133	Uncultured bacterium clone Clip 159 16S ribosomal RNA gene, partial sequence	93.2	250	250	17	0	2.44e-97	368	100
MiFish_UE-asv0902	gi|1189405795|gb|MF042768.1|	358574	Uncultured microorganism clone 406 16S ribosomal RNA gene, partial sequence	93.625	250	251	14	2	5.24e-99	374	100
MiFish_UE-asv0903	gi|1799624630|gb|MN122937.1|	161584	Syngnathus acus isolate DM243 mitochondrion, complete genome	100	168	168	0	0	2.58e-80	311	100
MiFish_UE-asv0906	gi|1008328317|gb|KT974175.1|	198431	Uncultured prokaryote clone 549748 16S ribosomal RNA gene, partial sequence	100	253	253	0	0	2.37e-127	468	100
MiFish_UE-asv0907	gi|1919228542|gb|MW167698.1|	77133	Uncultured bacterium clone uncultured_bac39 16S ribosomal RNA gene, partial sequence	93.227	251	251	17	0	6.81e-98	370	100
MiFish_UE-asv0908	gi|516558629|gb|KF185535.1|	56765	Uncultured marine bacterium clone J9-C8 16S ribosomal RNA gene, partial sequence	99.605	253	253	1	0	1.1e-125	462	100
MiFish_UE-asv0909	gi|1132315907|gb|KX934876.1|	203449	Uncultured marine eukaryote clone 155D3Ab045 16S ribosomal RNA gene, partial sequence; plastid	100	253	253	0	0	2.37e-127	468	100
MiFish_UE-asv0910	gi|1158627457|gb|KX013978.1|	1737140	Uncultured eukaryotic phytoplankton clone Stn3_Nov12_2 16S ribosomal RNA gene, partial sequence; plastid	100	254	254	0	0	6.62e-128	470	100
MiFish_UE-asv0912	gi|1795742494|emb|LR136906.1|	77133	uncultured bacterium partial 16S rRNA gene	100	254	254	0	0	6.62e-128	470	100
MiFish_UE-asv0913	gi|364666078|gb|JN479559.1|	155900	Uncultured organism clone SBYT_3375 16S ribosomal RNA gene, partial sequence	97.233	253	253	7	0	1.12e-115	429	100
MiFish_UE-asv0915	gi|1726640103|dbj|LC496421.1|	56765	Uncultured marine bacterium DGGE band G48 gene for 16S ribosomal RNA, partial sequence	100	254	254	0	0	6.62e-128	470	100
MiFish_UE-asv0917	gi|1206256058|emb|LT844018.1|	77133	Uncultured bacterium partial 16S rRNA gene, isolate BACT_OTU_2460	100	251	251	0	0	3.04e-126	464	100
MiFish_UE-asv0919	gi|1799624588|gb|MN122922.1|	146480	Ammodytes marinus isolate DM240 mitochondrion, complete genome	99.408	169	169	1	0	3.36e-79	307	100
MiFish_UE-asv0920	gi|1825511888|gb|MT103916.1|	8258	Myzopsetta ferruginea voucher r19D 1167 12S ribosomal RNA gene, partial sequence; mitochondrial	99.412	170	170	1	0	9.42e-80	309	100
MiFish_UE-asv0921	gi|364775799|gb|JN536996.1|	155900	Uncultured organism clone SBZP_3638 16S ribosomal RNA gene, partial sequence	97.255	255	255	7	0	8.73e-117	433	100
MiFish_UE-asv0922	gi|1919228509|gb|MW167665.1|	77133	Uncultured bacterium clone uncultured_bac6 16S ribosomal RNA gene, partial sequence	94.024	251	251	15	0	3.15e-101	381	100
MiFish_UE-asv0923	gi|1798174076|gb|MN122827.1|	161589	Syngnathus rostellatus isolate DM177 mitochondrion	99.405	168	168	1	0	1.2e-78	305	100
MiFish_UE-asv0924	gi|148922558|ref|NC_009578.1|	30724	Clupea pallasii mitochondrion, complete genome	99.422	173	173	1	0	2.07e-81	315	100
MiFish_UE-asv0925	gi|148922600|ref|NC_009581.1|	184585	Engraulis encrasicolus mitochondrion, complete genome	99.425	174	174	1	0	5.79e-82	316	100
MiFish_UE-asv0927	gi|1798174171|gb|MN122873.1|	8262	Pleuronectes platessa isolate DM161a mitochondrion	98.824	170	170	2	0	4.38e-78	303	100
MiFish_UE-asv0928	gi|1132319227|gb|KX938196.1|	203449	Uncultured marine eukaryote clone 155D3Ac6na 16S ribosomal RNA gene, partial sequence; plastid	95.652	253	253	11	0	5.24e-109	407	100
MiFish_UE-asv0929	gi|939601525|gb|KR854448.1|	77133	Uncultured bacterium clone OTU_23164 16S ribosomal RNA gene, partial sequence	90.323	259	248	23	1	5.58e-84	324	96
MiFish_UE-asv0930	gi|148922600|ref|NC_009581.1|	184585	Engraulis encrasicolus mitochondrion, complete genome	99.425	174	174	1	0	5.79e-82	316	100
MiFish_UE-asv0931	gi|1329725616|gb|MG673958.1|	1883156	Winogradskyella sp. strain KYW1333 16S ribosomal RNA gene, partial sequence	100	253	253	0	0	2.37e-127	468	100
MiFish_UE-asv0932	gi|1152262500|gb|KY691106.1|	77133	Uncultured bacterium clone 652 16S ribosomal RNA gene, partial sequence	91.016	256	256	23	0	1.17e-90	346	100
MiFish_UE-asv0933	gi|974073767|gb|KP792489.1|	243198	Virgulinella fragilis isolate J522-65 small subunit ribosomal RNA gene, partial sequence; plastid	100	254	254	0	0	6.62e-128	470	100
MiFish_UE-asv0934	gi|364589171|gb|JN437167.1|	155900	Uncultured organism clone SBXZ_6098 16S ribosomal RNA gene, partial sequence	91.506	258	259	21	1	1.97e-93	355	100
MiFish_UE-asv0935	gi|1421084175|gb|MH594543.1|	77133	Uncultured bacterium clone RL3(5) 16S ribosomal RNA gene, partial sequence	100	254	254	0	0	6.62e-128	470	100
MiFish_UE-asv0936	gi|1132319040|gb|KX938009.1|	203449	Uncultured marine eukaryote clone 155D3Ac6mk 16S ribosomal RNA gene, partial sequence; plastid	99.213	254	254	2	0	1.43e-124	459	100
MiFish_UE-asv0937	gi|403310908|gb|JX537882.1|	77133	Uncultured bacterium clone 32-40 16S ribosomal RNA gene, partial sequence	100	253	253	0	0	2.37e-127	468	100
MiFish_UE-asv0938	gi|1418585948|ref|NC_037972.1|	7781	Raja clavata voucher efish-1197 mitochondrion, complete genome	100	182	182	0	0	4.7e-88	337	100
MiFish_UE-asv0939	gi|1515573821|gb|MK175774.1|	77133	Uncultured bacterium clone FW1W8_P2_C10 16S ribosomal RNA gene, partial sequence	99.605	253	253	1	0	1.1e-125	462	100
MiFish_UE-asv0942	gi|1001621621|emb|LT220175.2|	77133	Uncultured bacterium partial 16S rRNA gene, isolate SK_AN007	100	254	254	0	0	6.62e-128	470	100
MiFish_UE-asv0943	gi|1543384086|ref|NG_016607.2|	9606	Homo sapiens mutS homolog 3 (MSH3), RefSeqGene on chromosome 5	100	171	171	0	0	5.67e-82	316	100
MiFish_UE-asv0944	gi|1982501310|gb|MW590048.1|	298571	Uncultured Pirellula sp. clone 16S403 16S ribosomal RNA gene, partial sequence	98.024	253	253	5	0	5.17e-119	440	100
MiFish_UE-asv0945	gi|1861720594|gb|MT667659.1|	77133	Uncultured bacterium clone denovo262 16S ribosomal RNA gene, partial sequence	99.605	253	253	1	0	1.1e-125	462	100
MiFish_UE-asv0946	gi|2233733279|emb|OW538953.1|	221218	uncultured Parcubacteria group bacterium DNA containing 16S-23S intergenic spacer region, clone 43	99.184	256	245	2	0	1.46e-119	442	96
MiFish_UE-asv0947	gi|54125604|gb|AY702142.1|	33658;118079	Phaeocystis cordata strain RCC186 16S ribosomal RNA gene, partial sequence; plastid	100	253	253	0	0	2.37e-127	468	100
MiFish_UE-asv0949	gi|1434886026|gb|AY361941.2|	77133	Uncultured bacterium clone P8-GEO-4 16S ribosomal RNA gene, partial sequence	100	253	253	0	0	2.37e-127	468	100
MiFish_UE-asv0951	gi|1152262603|gb|KY691209.1|	77133	Uncultured bacterium clone 763 16S ribosomal RNA gene, partial sequence	92.032	251	251	20	0	6.86e-93	353	100
MiFish_UE-asv0952	gi|1863479707|dbj|LC549929.1|	77133	Uncultured bacterium HglApr13-1150 gene for 16S rRNA, partial sequence	96.787	249	249	8	0	8.55e-112	416	100
MiFish_UE-asv0954	gi|2233738458|emb|OW539364.1|	221218	uncultured Parcubacteria group bacterium DNA containing 16S-23S intergenic spacer region, clone 43	94.694	251	245	13	0	3.15e-101	381	98
MiFish_UE-asv0955	gi|403310908|gb|JX537882.1|	77133	Uncultured bacterium clone 32-40 16S ribosomal RNA gene, partial sequence	96.429	252	252	9	0	8.67e-112	416	100
MiFish_UE-asv0956	gi|255046967|gb|FJ580887.1|	77133	Uncultured bacterium clone Sigab_G08 16S ribosomal RNA gene, partial sequence	98.819	254	254	3	0	6.67e-123	453	100
MiFish_UE-asv0957	gi|1109492691|gb|KY277272.1|	77133	Uncultured bacterium clone CP_Otu1954 16S ribosomal RNA gene, partial sequence	97.143	253	245	7	0	3.13e-111	414	97
MiFish_UE-asv0958	gi|1329725616|gb|MG673958.1|	1883156	Winogradskyella sp. strain KYW1333 16S ribosomal RNA gene, partial sequence	100	254	254	0	0	6.62e-128	470	100
MiFish_UE-asv0959	gi|403310908|gb|JX537882.1|	77133	Uncultured bacterium clone 32-40 16S ribosomal RNA gene, partial sequence	100	252	252	0	0	8.49e-127	466	100
MiFish_UE-asv0960	gi|1103654394|gb|KX953108.1|	77133	Uncultured bacterium clone 491CT10B94 16S ribosomal RNA gene, partial sequence	100	253	253	0	0	2.37e-127	468	100
MiFish_UE-asv0961	gi|1467221035|gb|MH819050.1|	137771	Uncultured diatom clone H1910-16S_47 small subunit ribosomal RNA gene, partial sequence; chloroplast	100	253	253	0	0	2.37e-127	468	100
MiFish_UE-asv0963	gi|1848856272|dbj|LC552350.1|	30724	Clupea pallasii CBM:ZF:20436 mitochondrial gene for 12S rRNA, partial sequence	99.419	172	172	1	0	7.39e-81	313	100
MiFish_UE-asv0964	gi|1919228509|gb|MW167665.1|	77133	Uncultured bacterium clone uncultured_bac6 16S ribosomal RNA gene, partial sequence	94	250	250	15	0	1.13e-100	379	100
MiFish_UE-asv0965	gi|1418585948|ref|NC_037972.1|	7781	Raja clavata voucher efish-1197 mitochondrion, complete genome	100	181	181	0	0	1.68e-87	335	100
MiFish_UE-asv0966	gi|1799624477|gb|MN122852.1|	8049	Gadus morhua isolate DM163a mitochondrion, complete genome	97.661	170	171	2	2	9.48e-75	292	100
MiFish_UE-asv0967	gi|2237334108|emb|OW749517.1|	2052139	Patescibacteria group bacterium DNA containing 16S-23S intergenic spacer region, clone 43	93.878	250	245	15	0	6.78e-98	370	98
MiFish_UE-asv0968	gi|943850905|gb|KT019180.1|	198431	Uncultured prokaryote clone OTU_6119 16S ribosomal RNA gene, partial sequence	95.918	250	245	10	0	3.11e-106	398	98
MiFish_UE-asv0969	gi|1799624588|gb|MN122922.1|	146480	Ammodytes marinus isolate DM240 mitochondrion, complete genome	99.412	170	170	1	0	9.42e-80	309	100
MiFish_UE-asv0970	gi|452096656|gb|JX864754.1|	77133	Uncultured bacterium clone BF2010_Jul_5m_C4 16S ribosomal RNA gene, partial sequence	100	253	253	0	0	2.37e-127	468	100
MiFish_UE-asv0971	gi|1046755073|gb|KX603348.1|	77133	Uncultured bacterium clone OTU_656 16S ribosomal RNA gene, partial sequence	99.01	250	202	2	0	1.13e-95	363	81
MiFish_UE-asv0973	gi|1343330854|gb|MG949158.1|	77133	Uncultured bacterium clone PET4-48 16S ribosomal RNA gene, partial sequence	100	253	253	0	0	2.37e-127	468	100
MiFish_UE-asv0974	gi|2018537267|gb|MW818428.1|	34785	Callionymus lyra isolate SEA0126 small subunit ribosomal RNA gene, partial sequence; mitochondrial	100	167	166	0	0	3.31e-79	307	99
MiFish_UE-asv0975	gi|1132319227|gb|KX938196.1|	203449	Uncultured marine eukaryote clone 155D3Ac6na 16S ribosomal RNA gene, partial sequence; plastid	95.669	254	254	11	0	1.46e-109	409	100
MiFish_UE-asv0976	gi|333408957|gb|JF514258.1|	77133	Uncultured bacterium clone LX 72 16S ribosomal RNA gene, partial sequence	100	253	253	0	0	2.37e-127	468	100
MiFish_UE-asv0977	gi|472054224|gb|KC631491.1|	77133	Uncultured bacterium clone YF1_B102 16S ribosomal RNA gene, partial sequence	94.332	250	247	14	0	1.13e-100	379	99
MiFish_UE-asv0978	gi|1159618876|gb|KY771149.1|	77133	Uncultured bacterium clone 1581 16S ribosomal RNA gene, partial sequence	100	253	253	0	0	2.37e-127	468	100
MiFish_UE-asv0981	gi|1799624477|gb|MN122852.1|	8049	Gadus morhua isolate DM163a mitochondrion, complete genome	97.647	169	170	2	2	3.39e-74	291	100
MiFish_UE-asv0982	gi|2233738458|emb|OW539364.1|	221218	uncultured Parcubacteria group bacterium DNA containing 16S-23S intergenic spacer region, clone 43	95.51	250	245	11	0	1.45e-104	392	98
MiFish_UE-asv0983	gi|225675371|gb|FJ792367.1|	77133	Uncultured bacterium clone SGYF631 16S ribosomal RNA gene, partial sequence	94.048	251	252	13	2	3.15e-101	381	100
MiFish_UE-asv0984	gi|1132319227|gb|KX938196.1|	203449	Uncultured marine eukaryote clone 155D3Ac6na 16S ribosomal RNA gene, partial sequence; plastid	93.725	255	255	15	1	3.21e-101	381	100
MiFish_UE-asv0985	gi|2018537267|gb|MW818428.1|	34785	Callionymus lyra isolate SEA0126 small subunit ribosomal RNA gene, partial sequence; mitochondrial	100	166	166	0	0	3.29e-79	307	100
MiFish_UE-asv0986	gi|1474769893|gb|MH445049.1|	77133	Uncultured bacterium clone JSP_130 16S ribosomal RNA gene, and 16S-23S ribosomal RNA intergenic spacer gene, region	100	253	253	0	0	2.37e-127	468	100
MiFish_UE-asv0987	gi|1189449090|gb|MF047784.1|	77133	Uncultured bacterium clone A1202 16S ribosomal RNA gene, partial sequence	100	253	253	0	0	2.37e-127	468	100
MiFish_UE-asv0988	gi|388945078|gb|JQ215669.1|	77133	Uncultured bacterium clone DolOr_40314 16S ribosomal RNA gene, partial sequence	95.312	256	256	12	0	5.31e-109	407	100
MiFish_UE-asv0989	gi|854907541|gb|KP681384.1|	77133	Uncultured bacterium clone HF_CarbSour31 16S ribosomal RNA gene, partial sequence	99.216	255	255	2	0	4e-125	460	100
MiFish_UE-asv0990	gi|1021781399|gb|KX013545.1|	36881	Cymbomonas tetramitiformis strain PLY262 chloroplast, complete genome	97.244	254	254	7	0	3.12e-116	431	100
MiFish_UE-asv0991	gi|1798174171|gb|MN122873.1|	8262	Pleuronectes platessa isolate DM161a mitochondrion	99.412	170	170	1	0	9.42e-80	309	100
MiFish_UE-asv0992	gi|1798174171|gb|MN122873.1|	8262	Pleuronectes platessa isolate DM161a mitochondrion	98.817	169	169	2	0	1.56e-77	302	100
MiFish_UE-asv0993	gi|407313717|gb|JX564302.1|	77133	Uncultured bacterium clone EF_bacF12 16S ribosomal RNA gene, partial sequence	95.331	256	257	10	2	5.31e-109	407	100
MiFish_UE-asv0994	gi|854907541|gb|KP681384.1|	77133	Uncultured bacterium clone HF_CarbSour31 16S ribosomal RNA gene, partial sequence	99.213	254	254	2	0	1.43e-124	459	100
MiFish_UE-asv0996	gi|1118723421|gb|KX973682.1|	77133	Uncultured bacterium clone OTU_6252 16S ribosomal RNA gene, partial sequence	94.286	251	245	14	0	1.46e-99	375	98
MiFish_UE-asv0997	gi|1516457215|gb|MK070522.1|	27697	Sardina pilchardus isolate SF96-2 12S ribosomal RNA gene, partial sequence; mitochondrial	98.844	173	173	2	0	9.62e-80	309	100
MiFish_UE-asv0998	gi|1919228509|gb|MW167665.1|	77133	Uncultured bacterium clone uncultured_bac6 16S ribosomal RNA gene, partial sequence	96.813	251	251	8	0	6.67e-113	420	100
MiFish_UE-asv0999	gi|290565778|gb|GU479437.1|	742182	Altererythrobacter sp. IMCC5004 16S ribosomal RNA gene, partial sequence	100	253	253	0	0	2.37e-127	468	100
MiFish_UE-asv1000	gi|1500150073|gb|MK110428.1|	77133	Uncultured bacterium clone EB6_3cmOrig-B05 16S ribosomal RNA gene, partial sequence	100	253	253	0	0	2.37e-127	468	100
MiFish_UE-asv1001	gi|1109491585|gb|KY276166.1|	77133	Uncultured bacterium clone CP_Otu715 16S ribosomal RNA gene, partial sequence	100	257	249	0	0	4.04e-125	460	97
MiFish_UE-asv1002	gi|1337429654|gb|MG876622.1|	77133;352351	Uncultured bacterium clone 7F_2110_18943_8666 16S ribosomal RNA gene, partial sequence	100	254	254	0	0	6.62e-128	470	100
MiFish_UE-asv1003	gi|884535382|gb|KT223180.1|	77133	Uncultured bacterium clone 057_4650_24_0to1_37.1 16S ribosomal RNA gene, partial sequence	95.6	250	250	11	0	2.4e-107	401	100
MiFish_UE-asv1004	gi|1799624630|gb|MN122937.1|	161584	Syngnathus acus isolate DM243 mitochondrion, complete genome	100	167	167	0	0	9.21e-80	309	100
MiFish_UE-asv1008	gi|1799624588|gb|MN122922.1|	146480	Ammodytes marinus isolate DM240 mitochondrion, complete genome	99.412	170	170	1	0	9.42e-80	309	100
MiFish_UE-asv1009	gi|1919228505|gb|MW167661.1|	77133	Uncultured bacterium clone uncultured_bac2 16S ribosomal RNA gene, partial sequence	97.6	250	250	6	0	1.1e-115	429	100
MiFish_UE-asv1011	gi|1863479707|dbj|LC549929.1|	77133	Uncultured bacterium HglApr13-1150 gene for 16S rRNA, partial sequence	96.8	250	250	8	0	2.39e-112	418	100
MiFish_UE-asv1012	gi|1132317833|gb|KX936802.1|	56765	Uncultured marine bacterium clone 70S1Ac5Qy 16S ribosomal RNA gene, partial sequence	100	254	254	0	0	6.62e-128	470	100
MiFish_UE-asv1013	gi|426259359|gb|KC193687.1|	7950	Clupea harengus isolate SE_BLEKINGE_2 mitochondrion, complete genome	100	173	173	0	0	4.45e-83	320	100
MiFish_UE-asv1014	gi|1247173605|dbj|LC192990.1|	77133	Uncultured bacterium gene for 16S ribosomal RNA, partial sequence, clone: a52_1	100	253	253	0	0	2.37e-127	468	100
MiFish_UE-asv1015	gi|1835707959|gb|MT406707.1|	1737061	Halioglobus lutimaris strain Hal327 16S ribosomal RNA gene, partial sequence	100	253	253	0	0	2.37e-127	468	100
MiFish_UE-asv1016	gi|1841300405|gb|MT462124.1|	194373	Uncultured Hyphomicrobium sp. clone MS_D-B4 16S ribosomal RNA gene, partial sequence	100	254	254	0	0	6.62e-128	470	100
MiFish_UE-asv1017	gi|223031105|gb|FJ350830.1|	155900	Uncultured organism clone 060127_T6S4_W_T_SDP_170 small subunit ribosomal RNA gene, partial sequence; mitochondrial	95.918	253	245	10	0	3.15e-106	398	97
MiFish_UE-asv1018	gi|2308952807|emb|OX044368.1|	1118065	MAG: uncultured PS1 clade bacterium isolate A_MB1 genome assembly, chromosome: A_MB1_contig-1	100	254	254	0	0	6.62e-128	470	100
MiFish_UE-asv1019	gi|1774855408|gb|MN688714.1|	77133	Uncultured bacterium clone ZM-OTU036 16S ribosomal RNA gene, partial sequence	100	253	253	0	0	2.37e-127	468	100
MiFish_UE-asv1020	gi|1919228509|gb|MW167665.1|	77133	Uncultured bacterium clone uncultured_bac6 16S ribosomal RNA gene, partial sequence	94.422	251	251	14	0	6.77e-103	387	100
MiFish_UE-asv1021	gi|388955087|gb|JQ199756.1|	77133	Uncultured bacterium clone SeaWat_55066 16S ribosomal RNA gene, partial sequence	99.605	253	253	1	0	1.1e-125	462	100
MiFish_UE-asv1023	gi|2018537140|gb|MW818301.1|	84621	Ammodytes tobianus isolate SEA0543 small subunit ribosomal RNA gene, partial sequence; mitochondrial	100	170	170	0	0	2.02e-81	315	100
MiFish_UE-asv1024	gi|1246764378|gb|MG002077.1|	77133	Uncultured bacterium clone PS114 16S ribosomal RNA gene, partial sequence	100	253	253	0	0	2.37e-127	468	100
MiFish_UE-asv1025	gi|1798174076|gb|MN122827.1|	161589	Syngnathus rostellatus isolate DM177 mitochondrion	99.401	167	167	1	0	4.28e-78	303	100
MiFish_UE-asv1026	gi|1919228509|gb|MW167665.1|	77133	Uncultured bacterium clone uncultured_bac6 16S ribosomal RNA gene, partial sequence	96.414	251	251	9	0	3.1e-111	414	100
MiFish_UE-asv1027	gi|1109497218|gb|KY281799.1|	77133	Uncultured bacterium clone CP_Otu6969 16S ribosomal RNA gene, partial sequence	96.327	250	245	9	0	6.69e-108	403	98
MiFish_UE-asv1029	gi|310279805|gb|HM017990.1|	77133	Uncultured bacterium clone Dec07_20 16S ribosomal RNA gene, partial sequence	100	253	253	0	0	2.37e-127	468	100
MiFish_UE-asv1030	gi|1118723421|gb|KX973682.1|	77133	Uncultured bacterium clone OTU_6252 16S ribosomal RNA gene, partial sequence	94.262	250	244	14	0	5.24e-99	374	98
MiFish_UE-asv1031	gi|1109497293|gb|KY281874.1|	77133	Uncultured bacterium clone CP_Otu7053 16S ribosomal RNA gene, partial sequence	95.918	251	245	10	0	3.13e-106	398	98
MiFish_UE-asv1032	gi|1132315608|gb|KX934577.1|	56765	Uncultured marine bacterium clone H3SA1b076 16S ribosomal RNA gene, partial sequence	100	253	253	0	0	2.37e-127	468	100
MiFish_UE-asv1033	gi|577860215|dbj|AB826793.1|	171953	Uncultured Acidobacteria bacterium gene for 16S rRNA, partial sequence, clone: OGT_AB15_5cm_27	100	254	249	0	0	3.98e-125	460	98
MiFish_UE-asv1034	gi|1293099562|dbj|LC340033.1|	184585	Engraulis encrasicolus mitochondrial gene for 12S rRNA, partial sequence	99.422	173	173	1	0	2.07e-81	315	100
MiFish_UE-asv1035	gi|1137139883|gb|KY517243.1|	77133	Uncultured bacterium clone ELA_111314_OTU_1717 16S ribosomal RNA gene, partial sequence	92.771	250	249	14	4	5.28e-94	357	99
MiFish_UE-asv1037	gi|1031178952|gb|KX088589.1|	77133	Uncultured bacterium clone MLGsedbac-14 16S ribosomal RNA gene, partial sequence	100	253	253	0	0	2.37e-127	468	100
MiFish_UE-asv1038	gi|2074156125|gb|MW413902.1|	2914904	Actinocyclus sp. mgcode 4 mitochondrion, complete genome	100	254	254	0	0	6.62e-128	470	100
MiFish_UE-asv1040	gi|165975308|gb|EU374047.1|	77133	Uncultured bacterium clone HCM3MC83_3A_FL 16S ribosomal RNA gene, partial sequence	97.656	256	256	4	2	1.88e-118	438	100
MiFish_UE-asv1041	gi|2325477602|gb|OM736799.1|	8284	Squalius cephalus voucher NEFC_F20-105 mitochondrion, complete genome	100	176	176	0	0	9.76e-85	326	100
MiFish_UE-asv1042	gi|338201852|gb|JF929274.1|	1211	Uncultured cyanobacterium clone CNSD07 16S ribosomal RNA gene, partial sequence	97.656	256	256	6	0	5.24e-119	440	100
MiFish_UE-asv1043	gi|1132317765|gb|KX936734.1|	56765	Uncultured marine bacterium clone 155D8Bc668 16S ribosomal RNA gene, partial sequence	100	254	254	0	0	6.62e-128	470	100
MiFish_UE-asv1044	gi|1189405795|gb|MF042768.1|	358574	Uncultured microorganism clone 406 16S ribosomal RNA gene, partial sequence	93.651	251	252	14	2	1.46e-99	375	100
MiFish_UE-asv1045	gi|460507181|gb|JX529819.1|	77133	Uncultured bacterium clone C146Chl064 16S ribosomal RNA gene, partial sequence	96.047	253	253	10	0	1.13e-110	412	100
MiFish_UE-asv1046	gi|2233738458|emb|OW539364.1|	221218	uncultured Parcubacteria group bacterium DNA containing 16S-23S intergenic spacer region, clone 43	95.102	250	245	12	0	6.73e-103	387	98
MiFish_UE-asv1047	gi|662012523|ref|NC_024081.1|	33642	Coscinodiscus radiatus chloroplast, complete genome	100	254	254	0	0	6.62e-128	470	100
MiFish_UE-asv1048	gi|1698245806|gb|MN145766.1|	77133	Uncultured bacterium clone NSIPB35 16S ribosomal RNA gene, partial sequence	100	254	254	0	0	6.62e-128	470	100
MiFish_UE-asv1049	gi|544166993|gb|KF624481.1|	77133	Uncultured bacterium clone JSC_121 16S ribosomal RNA gene, partial sequence	100	253	253	0	0	2.37e-127	468	100
MiFish_UE-asv1050	gi|1109497218|gb|KY281799.1|	77133	Uncultured bacterium clone CP_Otu6969 16S ribosomal RNA gene, partial sequence	94.286	250	245	14	0	1.46e-99	375	98
MiFish_UE-asv1051	gi|1137142159|gb|KY519519.1|	77133	Uncultured bacterium clone ELA_111314_OTU_4173 16S ribosomal RNA gene, partial sequence	95.219	251	251	12	0	3.13e-106	398	100
MiFish_UE-asv1052	gi|169787978|emb|AM501745.1|	337521	Uncultured Schlegelella sp. partial 16S rRNA gene, clone 16B_221	100	253	253	0	0	2.37e-127	468	100
MiFish_UE-asv1053	gi|148922600|ref|NC_009581.1|	184585	Engraulis encrasicolus mitochondrion, complete genome	98.276	174	174	3	0	1.25e-78	305	100
MiFish_UE-asv1054	gi|219842110|dbj|AB476296.1|	77133	Uncultured bacterium gene for 16S rRNA, partial sequence, clone: IHE5_96	93.307	253	254	15	2	5.32e-99	374	100
MiFish_UE-asv1055	gi|2074156200|gb|MW413905.1|	216802	Guinardia delicatula mitochondrion, complete genome	92.49	253	253	18	1	4.14e-95	361	100
MiFish_UE-asv1056	gi|407313775|gb|JX564360.1|	77133	Uncultured bacterium clone IN_F03 16S ribosomal RNA gene, partial sequence	92.636	256	258	15	4	2.51e-97	368	100
MiFish_UE-asv1057	gi|916488577|gb|CP011998.1|	305	Ralstonia solanacearum strain YC45 plasmid, complete sequence	100	254	254	0	0	6.62e-128	470	100
MiFish_UE-asv1058	gi|223031105|gb|FJ350830.1|	155900	Uncultured organism clone 060127_T6S4_W_T_SDP_170 small subunit ribosomal RNA gene, partial sequence; mitochondrial	95.918	254	245	10	0	3.17e-106	398	96
MiFish_UE-asv1059	gi|2127877266|ref|NC_058784.1|	183589	Pseudo-nitzschia multistriata isolate CNS00142 chloroplast, complete genome	100	253	253	0	0	2.37e-127	468	100
MiFish_UE-asv1060	gi|58372097|ref|NC_006818.1|	36212	Trachurus trachurus mitochondrion, complete genome	99.412	170	170	1	0	9.42e-80	309	100
MiFish_UE-asv1061	gi|1189405773|gb|MF042746.1|	173974	Uncultured Psychromonas sp. clone 384 16S ribosomal RNA gene, partial sequence	100	253	253	0	0	2.37e-127	468	100
MiFish_UE-asv1062	gi|846466823|gb|KP946061.1|	77133	Uncultured bacterium clone IZ1RPV403DEZDM 16S ribosomal RNA gene, partial sequence	98.814	253	253	3	0	2.39e-122	451	100
MiFish_UE-asv1064	gi|1109491090|gb|KY275671.1|	77133	Uncultured bacterium clone CP_Otu177 16S ribosomal RNA gene, partial sequence	99.59	253	244	1	0	1.11e-120	446	96
MiFish_UE-asv1065	gi|1585509869|gb|MK589028.1|	293400	Uncultured Rhodobacterales bacterium clone OTU174 16S ribosomal RNA gene, partial sequence	100	254	254	0	0	6.62e-128	470	100
MiFish_UE-asv1066	gi|452096656|gb|JX864754.1|	77133	Uncultured bacterium clone BF2010_Jul_5m_C4 16S ribosomal RNA gene, partial sequence	100	254	254	0	0	6.62e-128	470	100
MiFish_UE-asv1067	gi|1364871890|gb|MH074952.1|	157276	Uncultured Rhodobacteraceae bacterium clone AG-313-K19 16S ribosomal RNA gene, partial sequence	100	254	254	0	0	6.62e-128	470	100
MiFish_UE-asv1068	gi|336111270|gb|JF488723.1|	1010571	Eukaryote SCGC AAA074-N03 16S ribosomal RNA gene, partial sequence; chloroplast	100	253	253	0	0	2.37e-127	468	100
MiFish_UE-asv1069	gi|430006897|emb|HF545594.1|	77133	Uncultured bacterium partial 16S rRNA gene, clone 2ARNbW14_S1_96	94.332	250	247	14	0	3.13e-101	381	99
MiFish_UE-asv1070	gi|1799624588|gb|MN122922.1|	146480	Ammodytes marinus isolate DM240 mitochondrion, complete genome	99.408	169	169	1	0	3.36e-79	307	100
MiFish_UE-asv1071	gi|1798174171|gb|MN122873.1|	8262	Pleuronectes platessa isolate DM161a mitochondrion	99.408	169	169	1	0	3.36e-79	307	100
MiFish_UE-asv1072	gi|404427785|gb|JQ515115.1|	77133	Uncultured bacterium clone 0306_MLB81 16S ribosomal RNA gene, partial sequence	100	252	252	0	0	8.49e-127	466	100
MiFish_UE-asv1073	gi|2018537183|gb|MW818344.1|	196075	Sprattus sprattus isolate SEA0267 small subunit ribosomal RNA gene, partial sequence; mitochondrial	99.422	173	173	1	0	2.07e-81	315	100
MiFish_UE-asv1074	gi|2192941233|ref|NC_060383.1|	49265	Thalassiosira rotula mitochondrion, complete sequence	100	252	252	0	0	8.49e-127	466	100
MiFish_UE-asv1076	gi|686483464|gb|KM042660.1|	77133	Uncultured bacterium clone Loihi_SCGC_AB-602-K08 16S ribosomal RNA gene, partial sequence	100	253	253	0	0	2.37e-127	468	100
MiFish_UE-asv1077	gi|1075051902|gb|KX955601.1|	77133	Uncultured bacterium clone OTU1313 16S ribosomal RNA gene, partial sequence	100	253	253	0	0	2.37e-127	468	100
MiFish_UE-asv1080	gi|1919228509|gb|MW167665.1|	77133	Uncultured bacterium clone uncultured_bac6 16S ribosomal RNA gene, partial sequence	98.8	250	250	3	0	1.1e-120	446	100
MiFish_UE-asv1081	gi|1232018002|gb|MF667473.1|	246132	Uncultured Desulfobacterales bacterium clone JS_04_455 16S ribosomal RNA gene, partial sequence	100	253	253	0	0	2.37e-127	468	100
MiFish_UE-asv1082	gi|1127547861|gb|KX177068.1|	77133	Uncultured bacterium clone MSS-17H03 16S ribosomal RNA gene, partial sequence	97.628	253	253	6	0	2.4e-117	435	100
MiFish_UE-asv1083	gi|388945078|gb|JQ215669.1|	77133	Uncultured bacterium clone DolOr_40314 16S ribosomal RNA gene, partial sequence	91.797	256	256	21	0	5.43e-94	357	100
MiFish_UE-asv1084	gi|984685680|gb|KU578413.1|	77133	Uncultured bacterium clone E128_D05 16S ribosomal RNA gene, partial sequence	100	255	255	0	0	1.85e-128	472	100
MiFish_UE-asv1085	gi|1132319226|gb|KX938195.1|	203449	Uncultured marine eukaryote clone 155S8Bc8bY 16S ribosomal RNA gene, partial sequence; plastid	92.885	253	253	18	0	2.47e-97	368	100
MiFish_UE-asv1088	gi|1132316332|gb|KX935301.1|	56765	Uncultured marine bacterium clone 13H3Tc9oF 16S ribosomal RNA gene, partial sequence	100	254	254	0	0	6.62e-128	470	100
MiFish_UE-asv1089	gi|403310916|gb|JX537890.1|	77133	Uncultured bacterium clone 32-28 16S ribosomal RNA gene, partial sequence	99.606	254	254	1	0	3.08e-126	464	100
MiFish_UE-asv1090	gi|1293099964|dbj|LC340169.1|	8175	Sparus aurata mitochondrial gene for 12S rRNA, partial sequence	100	170	170	0	0	2.02e-81	315	100
MiFish_UE-asv1091	gi|1523552833|gb|MK224668.1|	1870901	Loktanella sp. strain 4 HE 2 16S ribosomal RNA gene, partial sequence	99.605	253	253	1	0	1.1e-125	462	100
MiFish_UE-asv1092	gi|1798174171|gb|MN122873.1|	8262	Pleuronectes platessa isolate DM161a mitochondrion	99.408	169	169	1	0	3.36e-79	307	100
MiFish_UE-asv1093	gi|1008328317|gb|KT974175.1|	198431	Uncultured prokaryote clone 549748 16S ribosomal RNA gene, partial sequence	100	254	254	0	0	6.62e-128	470	100
MiFish_UE-asv1094	gi|1863479665|dbj|LC549889.1|	77133	Uncultured bacterium HglApr13-1108 gene for 16S rRNA, partial sequence	100	255	255	0	0	1.85e-128	472	100
MiFish_UE-asv1095	gi|1109495415|gb|KY279996.1|	77133	Uncultured bacterium clone CP_Otu4971 16S ribosomal RNA gene, partial sequence	93.496	253	246	14	2	3.2e-96	364	97
MiFish_UE-asv1096	gi|2018537183|gb|MW818344.1|	196075	Sprattus sprattus isolate SEA0267 small subunit ribosomal RNA gene, partial sequence; mitochondrial	99.419	172	172	1	0	7.39e-81	313	100
MiFish_UE-asv1097	gi|187423994|gb|AY193133.2|	221218	Uncultured candidate division OD1 bacterium clone Bol79 16S ribosomal RNA gene, partial sequence	97.6	250	250	6	0	1.1e-115	429	100
MiFish_UE-asv1098	gi|1798174159|gb|MN122871.1|	90069	Solea solea isolate DM173 mitochondrion	99.408	169	169	1	0	3.36e-79	307	100
MiFish_UE-asv1100	gi|1214998253|gb|MF450552.1|	77133	Uncultured bacterium clone OTU104 16S ribosomal RNA gene, partial sequence	91.2	250	250	22	0	5.32e-89	340	100
MiFish_UE-asv1101	gi|2192941233|ref|NC_060383.1|	49265	Thalassiosira rotula mitochondrion, complete sequence	100	253	253	0	0	2.37e-127	468	100
MiFish_UE-asv1102	gi|1109491321|gb|KY275902.1|	77133	Uncultured bacterium clone CP_Otu431 16S ribosomal RNA gene, partial sequence	97.959	254	245	5	0	1.45e-114	425	96
MiFish_UE-asv1103	gi|1858626016|gb|MN849868.1|	9606	Homo sapiens isolate PNG99 haplogroup Q1a mitochondrion, complete genome	99.419	172	172	1	0	7.39e-81	313	100
MiFish_UE-asv1104	gi|1799624588|gb|MN122922.1|	146480	Ammodytes marinus isolate DM240 mitochondrion, complete genome	99.408	169	169	1	0	3.36e-79	307	100
MiFish_UE-asv1105	gi|2127877990|ref|NC_058793.1|	267982	Skeletonema tropicum strain CNS00166 mitochondrion, complete genome	99.605	253	253	1	0	1.1e-125	462	100
MiFish_UE-asv1106	gi|1594358940|dbj|LC065880.1|	77133	Uncultured bacterium gene for 16S ribosomal RNA, partial sequence, clone: Sa_CY_M_60	98.814	253	253	3	0	2.39e-122	451	100
MiFish_UE-asv1107	gi|1919228509|gb|MW167665.1|	77133	Uncultured bacterium clone uncultured_bac6 16S ribosomal RNA gene, partial sequence	94.024	251	251	15	0	3.15e-101	381	100
MiFish_UE-asv1108	gi|58372097|ref|NC_006818.1|	36212	Trachurus trachurus mitochondrion, complete genome	99.415	171	171	1	0	2.64e-80	311	100
MiFish_UE-asv1109	gi|111154324|gb|DQ778240.1|	91750	Uncultured alpha proteobacterium clone BL03-AUT45 16S ribosomal RNA gene, partial sequence	100	253	253	0	0	2.37e-127	468	100
MiFish_UE-asv1110	gi|336111258|gb|JF488711.1|	1010552	Eukaryote SCGC AAA074-K22 16S ribosomal RNA gene, partial sequence; chloroplast	98.814	253	253	3	0	2.39e-122	451	100
MiFish_UE-asv1111	gi|516558999|gb|KF185856.1|	56765	Uncultured marine bacterium clone J12-E10 16S ribosomal RNA gene, partial sequence	100	253	253	0	0	2.37e-127	468	100
MiFish_UE-asv1112	gi|2127877990|ref|NC_058793.1|	267982	Skeletonema tropicum strain CNS00166 mitochondrion, complete genome	99.603	252	252	1	0	3.95e-125	460	100
MiFish_UE-asv1113	gi|1679569600|emb|LR595203.1|	77133	uncultured bacterium partial 16S rRNA gene	100	253	253	0	0	2.37e-127	468	100
MiFish_UE-asv1114	gi|190709227|gb|EU804302.1|	77133	Uncultured bacterium clone 6C232204 16S ribosomal RNA gene, partial sequence	99.605	253	253	1	0	1.1e-125	462	100
MiFish_UE-asv1115	gi|58372097|ref|NC_006818.1|	36212	Trachurus trachurus mitochondrion, complete genome	99.412	170	170	1	0	9.42e-80	309	100
MiFish_UE-asv1116	gi|1132319226|gb|KX938195.1|	203449	Uncultured marine eukaryote clone 155S8Bc8bY 16S ribosomal RNA gene, partial sequence; plastid	92.913	254	254	18	0	6.91e-98	370	100
MiFish_UE-asv1117	gi|2073953334|gb|MW849271.1|	2914905	Lithodesmioides sp. mgcode 4 isolate Qingdao in China mitochondrion, complete genome	92.885	253	253	18	0	2.47e-97	368	100
MiFish_UE-asv1118	gi|1134380379|gb|KX172592.1|	77133	Uncultured bacterium clone EyjYyy78 16S ribosomal RNA gene, partial sequence	100	253	253	0	0	2.37e-127	468	100
MiFish_UE-asv1119	gi|472440255|gb|KC432273.1|	77133	Uncultured bacterium clone SEAB1AD061 16S ribosomal RNA gene, partial sequence	91.44	256	257	20	2	2.53e-92	351	100
MiFish_UE-asv1120	gi|1735560325|gb|MN421796.1|	78556	Moritella sp. strain GS6 16S ribosomal RNA gene, partial sequence	100	253	253	0	0	2.37e-127	468	100
MiFish_UE-asv1121	gi|364686093|gb|JN489574.1|	155900	Uncultured organism clone SBYX_417 16S ribosomal RNA gene, partial sequence	91.12	259	259	23	0	2.56e-92	351	100
MiFish_UE-asv1123	gi|1152262460|gb|KY691066.1|	77133	Uncultured bacterium clone 608 16S ribosomal RNA gene, partial sequence	90.625	256	256	24	0	5.47e-89	340	100
MiFish_UE-asv1124	gi|1798174145|gb|MN122861.1|	8058	Merlangius merlangus isolate DM167 mitochondrion	99.415	171	171	1	0	2.64e-80	311	100
MiFish_UE-asv1126	gi|1919228509|gb|MW167665.1|	77133	Uncultured bacterium clone uncultured_bac6 16S ribosomal RNA gene, partial sequence	95.2	250	250	12	0	1.12e-105	396	100
MiFish_UE-asv1127	gi|1798174159|gb|MN122871.1|	90069	Solea solea isolate DM173 mitochondrion	99.405	168	168	1	0	1.2e-78	305	100
MiFish_UE-asv1129	gi|2073953334|gb|MW849271.1|	2914905	Lithodesmioides sp. mgcode 4 isolate Qingdao in China mitochondrion, complete genome	92.857	252	252	18	0	8.85e-97	366	100
MiFish_UE-asv1130	gi|1118725297|gb|KX975558.1|	77133	Uncultured bacterium clone OTU_8237 16S ribosomal RNA gene, partial sequence	91.633	250	251	19	2	1.14e-90	346	100
MiFish_UE-asv1131	gi|1612873172|gb|MK782653.1|	77133	Uncultured bacterium clone BacE1_18_sum_ 16S ribosomal RNA gene, partial sequence	100	253	253	0	0	2.37e-127	468	100
MiFish_UE-asv1132	gi|971455634|emb|LM652207.1|	1295078	Uncultured protist partial 16S rRNA gene, clone EE5-002_F10	100	253	253	0	0	2.37e-127	468	100
MiFish_UE-asv1133	gi|388955087|gb|JQ199756.1|	77133	Uncultured bacterium clone SeaWat_55066 16S ribosomal RNA gene, partial sequence	100	253	253	0	0	2.37e-127	468	100
MiFish_UE-asv1134	gi|1386548574|gb|MF351953.1|	77133	Uncultured bacterium clone Mar-18 16S ribosomal RNA gene, partial sequence	100	253	253	0	0	2.37e-127	468	100
MiFish_UE-asv1136	gi|85822834|gb|DQ351759.1|	86473	Uncultured gamma proteobacterium clone Belgica2005/10-130-14 16S ribosomal RNA gene, complete sequence	99.605	253	253	1	0	3.07e-126	464	100
MiFish_UE-asv1137	gi|1293099562|dbj|LC340033.1|	184585	Engraulis encrasicolus mitochondrial gene for 12S rRNA, partial sequence	98.266	173	173	3	0	4.48e-78	303	100
MiFish_UE-asv1138	gi|148922600|ref|NC_009581.1|	184585	Engraulis encrasicolus mitochondrion, complete genome	99.425	174	174	1	0	5.79e-82	316	100
MiFish_UE-asv1139	gi|1421084175|gb|MH594543.1|	77133	Uncultured bacterium clone RL3(5) 16S ribosomal RNA gene, partial sequence	100	253	253	0	0	2.37e-127	468	100
MiFish_UE-asv1140	gi|2192941233|ref|NC_060383.1|	49265	Thalassiosira rotula mitochondrion, complete sequence	93.281	253	253	17	0	5.32e-99	374	100
MiFish_UE-asv1141	gi|2192941233|ref|NC_060383.1|	49265	Thalassiosira rotula mitochondrion, complete sequence	93.254	252	252	17	0	1.9e-98	372	100
MiFish_UE-asv1142	gi|364666078|gb|JN479559.1|	155900	Uncultured organism clone SBYT_3375 16S ribosomal RNA gene, partial sequence	97.628	253	253	6	0	2.4e-117	435	100
MiFish_UE-asv1143	gi|1026604700|gb|KU173665.1|	86473	Uncultured Gammaproteobacteria bacterium clone ZJ0902B72 16S ribosomal RNA gene, partial sequence	100	254	254	0	0	6.62e-128	470	100
MiFish_UE-asv1144	gi|156453974|gb|EU050878.1|	77133	Uncultured bacterium clone SS1_B_05_33 16S ribosomal RNA gene, partial sequence	99.605	253	253	1	0	1.1e-125	462	100
MiFish_UE-asv1145	gi|53772633|gb|AY711158.1|	86473	Uncultured Gammaproteobacteria bacterium clone SIMO-1792 16S ribosomal RNA gene, partial sequence	100	253	253	0	0	2.37e-127	468	100
MiFish_UE-asv1146	gi|426259359|gb|KC193687.1|	7950	Clupea harengus isolate SE_BLEKINGE_2 mitochondrion, complete genome	100	172	172	0	0	1.59e-82	318	100
MiFish_UE-asv1147	gi|2074156236|gb|MW413904.1|	1514137	Guinardia striata mitochondrion, complete genome	99.605	253	253	1	0	1.1e-125	462	100
MiFish_UE-asv1149	gi|891166230|dbj|AB974015.1|	77133	Uncultured bacterium gene for 16S rRNA, partial sequence, clone: E11D005E38 (OTU038)	100	253	253	0	0	2.37e-127	468	100
MiFish_UE-asv1150	gi|1802790973|gb|MN122939.1|	278165	Alosa fallax isolate DM234 mitochondrion	100	173	173	0	0	4.45e-83	320	100
MiFish_UE-asv1151	gi|1860756198|gb|CP054701.1|	663	Vibrio alginolyticus strain GS_MYPK1 chromosome 2, complete sequence	100	253	253	0	0	2.37e-127	468	100
MiFish_UE-asv1152	gi|460502231|gb|JX521790.1|	77133	Uncultured bacterium clone TV002_69 16S ribosomal RNA gene, partial sequence	99.605	253	253	1	0	1.1e-125	462	100
MiFish_UE-asv1153	gi|2233738458|emb|OW539364.1|	221218	uncultured Parcubacteria group bacterium DNA containing 16S-23S intergenic spacer region, clone 43	99.592	250	245	1	0	3.05e-121	448	98
MiFish_UE-asv1154	gi|336111270|gb|JF488723.1|	1010571	Eukaryote SCGC AAA074-N03 16S ribosomal RNA gene, partial sequence; chloroplast	100	254	254	0	0	6.62e-128	470	100
MiFish_UE-asv1155	gi|1679569517|emb|LR595120.1|	77133	uncultured bacterium partial 16S rRNA gene	99.605	253	253	1	0	1.1e-125	462	100
MiFish_UE-asv1156	gi|288551425|gb|GU327806.1|	120965	Uncultured planctomycete clone AS-anammox-24 16S ribosomal RNA gene, partial sequence	98.419	253	253	4	0	1.11e-120	446	100
MiFish_UE-asv1158	gi|1642520750|ref|NC_042186.1|	8097	Myoxocephalus scorpius mitochondrion, complete genome	99.412	170	170	1	0	9.42e-80	309	100
MiFish_UE-asv1159	gi|1851864693|gb|MT588692.1|	50741	Marinobacter sp. strain Voy50th9-4 16S ribosomal RNA gene, partial sequence	100	253	253	0	0	2.37e-127	468	100
MiFish_UE-asv1160	gi|403310916|gb|JX537890.1|	77133	Uncultured bacterium clone 32-28 16S ribosomal RNA gene, partial sequence	100	254	254	0	0	6.62e-128	470	100
MiFish_UE-asv1161	gi|340764409|gb|HQ877727.1|	77133	Uncultured bacterium clone pfbac5 16S ribosomal RNA gene, partial sequence	100	253	253	0	0	2.37e-127	468	100
MiFish_UE-asv1162	gi|1798174145|gb|MN122861.1|	8058	Merlangius merlangus isolate DM167 mitochondrion	99.415	171	171	1	0	2.64e-80	311	100
MiFish_UE-asv1163	gi|372468189|gb|JQ033854.1|	293402	Uncultured Desulfobulbaceae bacterium clone SRO176B11 16S ribosomal RNA gene, partial sequence	100	253	253	0	0	2.37e-127	468	100
MiFish_UE-asv1164	gi|58372097|ref|NC_006818.1|	36212	Trachurus trachurus mitochondrion, complete genome	99.415	171	171	1	0	2.64e-80	311	100
MiFish_UE-asv1165	gi|1515574009|gb|MK175962.1|	77133	Uncultured bacterium clone FW1B8_P3_E07 16S ribosomal RNA gene, partial sequence	100	253	253	0	0	2.37e-127	468	100
MiFish_UE-asv1166	gi|1798174145|gb|MN122861.1|	8058	Merlangius merlangus isolate DM167 mitochondrion	99.412	170	170	1	0	9.42e-80	309	100
MiFish_UE-asv1167	gi|1140396266|gb|KU677841.1|	77133	Uncultured bacterium clone SEAS_5454 16S ribosomal RNA gene, partial sequence	97.951	256	244	5	0	5.28e-114	424	95
MiFish_UE-asv1168	gi|1798174171|gb|MN122873.1|	8262	Pleuronectes platessa isolate DM161a mitochondrion	99.412	170	170	1	0	9.42e-80	309	100
MiFish_UE-asv1170	gi|924899711|gb|KR825060.1|	77133	Uncultured bacterium clone JS2_176 16S ribosomal RNA gene, partial sequence	100	253	253	0	0	2.37e-127	468	100
MiFish_UE-asv1171	gi|2018537164|gb|MW818325.1|	7950	Clupea harengus isolate SEA0171 small subunit ribosomal RNA gene, partial sequence; mitochondrial	100	172	172	0	0	1.59e-82	318	100
MiFish_UE-asv1172	gi|1798174171|gb|MN122873.1|	8262	Pleuronectes platessa isolate DM161a mitochondrion	99.412	170	170	1	0	9.42e-80	309	100
MiFish_UE-asv1174	gi|1772807661|gb|MN647123.1|	153809	Uncultured proteobacterium clone OTU70 16S ribosomal RNA gene, partial sequence	100	254	254	0	0	6.62e-128	470	100
MiFish_UE-asv1175	gi|544166951|gb|KF624439.1|	77133	Uncultured bacterium clone JSC_79 16S ribosomal RNA gene, partial sequence	100	253	253	0	0	2.37e-127	468	100
MiFish_UE-asv1176	gi|1860271841|gb|MT649292.1|	376	Bradyrhizobium sp. strain IC-1E 16S ribosomal RNA gene, partial sequence	100	253	253	0	0	2.37e-127	468	100
MiFish_UE-asv1177	gi|1802790973|gb|MN122939.1|	278165	Alosa fallax isolate DM234 mitochondrion	100	174	174	0	0	1.25e-83	322	100
MiFish_UE-asv1179	gi|1543384086|ref|NG_016607.2|	9606	Homo sapiens mutS homolog 3 (MSH3), RefSeqGene on chromosome 5	100	170	170	0	0	2.02e-81	315	100
MiFish_UE-asv1180	gi|1109491585|gb|KY276166.1|	77133	Uncultured bacterium clone CP_Otu715 16S ribosomal RNA gene, partial sequence	100	258	249	0	0	4.06e-125	460	97
MiFish_UE-asv1181	gi|2018537164|gb|MW818325.1|	7950	Clupea harengus isolate SEA0171 small subunit ribosomal RNA gene, partial sequence; mitochondrial	100	173	173	0	0	4.45e-83	320	100
MiFish_UE-asv1182	gi|1798174145|gb|MN122861.1|	8058	Merlangius merlangus isolate DM167 mitochondrion	99.415	171	171	1	0	2.64e-80	311	100
MiFish_UE-asv1183	gi|1798174171|gb|MN122873.1|	8262	Pleuronectes platessa isolate DM161a mitochondrion	99.408	169	169	1	0	3.36e-79	307	100
MiFish_UE-asv1185	gi|1247173722|dbj|LC193104.1|	77133	Uncultured bacterium gene for 16S ribosomal RNA, partial sequence, clone: f86_5	100	254	254	0	0	6.62e-128	470	100
MiFish_UE-asv1186	gi|1777376559|emb|LR738606.1|	30640	Sciurus carolinensis genome assembly, chromosome: 16	100	170	170	0	0	2.02e-81	315	100
MiFish_UE-asv1187	gi|314912219|gb|HQ691934.1|	77133	Uncultured bacterium clone Clip 159 16S ribosomal RNA gene, partial sequence	94.422	250	251	12	2	2.42e-102	385	100
MiFish_UE-asv1188	gi|335390837|gb|JF947901.1|	34034	Uncultured delta proteobacterium clone Pa13f10 16S ribosomal RNA gene, partial sequence	98.024	253	253	3	2	1.86e-118	438	100
MiFish_UE-asv1189	gi|1109492057|gb|KY276638.1|	77133	Uncultured bacterium clone CP_Otu1250 16S ribosomal RNA gene, partial sequence	91.463	253	246	19	2	6.97e-88	337	97
MiFish_UE-asv1190	gi|1642520750|ref|NC_042186.1|	8097	Myoxocephalus scorpius mitochondrion, complete genome	99.408	169	169	1	0	3.36e-79	307	100
MiFish_UE-asv1191	gi|2074156236|gb|MW413904.1|	1514137	Guinardia striata mitochondrion, complete genome	99.603	252	252	1	0	3.95e-125	460	100
MiFish_UE-asv1192	gi|1137138624|gb|KY515984.1|	77133	Uncultured bacterium clone ELA_111314_OTU_402 16S ribosomal RNA gene, partial sequence	100	254	254	0	0	6.62e-128	470	100
MiFish_UE-asv1195	gi|2074156200|gb|MW413905.1|	216802	Guinardia delicatula mitochondrion, complete genome	92.46	252	252	18	1	1.48e-94	359	100
MiFish_UE-asv1196	gi|187423994|gb|AY193133.2|	221218	Uncultured candidate division OD1 bacterium clone Bol79 16S ribosomal RNA gene, partial sequence	98.4	250	250	4	0	5.1e-119	440	100
MiFish_UE-asv1197	gi|1863479766|dbj|LC549988.1|	77133	Uncultured bacterium HglApr13-1214 gene for 16S rRNA, partial sequence	91.7	253	253	21	0	2.49e-92	351	100
MiFish_UE-asv1198	gi|1109495415|gb|KY279996.1|	77133	Uncultured bacterium clone CP_Otu4971 16S ribosomal RNA gene, partial sequence	93.496	254	246	14	2	3.21e-96	364	96
MiFish_UE-asv1199	gi|1590258415|ref|NR_044680.2|	859321	Desulfosarcina variabilis str. Montpellier 16S ribosomal RNA, partial sequence	100	253	253	0	0	2.37e-127	468	100
MiFish_UE-asv1200	gi|1109497336|gb|KY281917.1|	77133	Uncultured bacterium clone CP_Otu7102 16S ribosomal RNA gene, partial sequence	91.02	250	245	22	0	3.2e-86	331	98
MiFish_UE-asv1202	gi|1798174145|gb|MN122861.1|	8058	Merlangius merlangus isolate DM167 mitochondrion	99.412	170	170	1	0	9.42e-80	309	100
MiFish_UE-asv1203	gi|1026604741|gb|KU173706.1|	1211	Uncultured cyanobacterium clone ZJ0902B88 16S ribosomal RNA gene, partial sequence	100	253	253	0	0	2.37e-127	468	100
MiFish_UE-asv1204	gi|984685680|gb|KU578413.1|	77133	Uncultured bacterium clone E128_D05 16S ribosomal RNA gene, partial sequence	100	254	254	0	0	6.62e-128	470	100
MiFish_UE-asv1205	gi|2074156200|gb|MW413905.1|	216802	Guinardia delicatula mitochondrion, complete genome	100	252	252	0	0	8.49e-127	466	100
MiFish_UE-asv1206	gi|1515573627|gb|MK175580.1|	77133	Uncultured bacterium clone FW1W8_P5_E07 16S ribosomal RNA gene, partial sequence	99.605	253	253	1	0	1.1e-125	462	100
MiFish_UE-asv1207	gi|1851781439|gb|MT585860.1|	1884585	Psychromonas sp. strain 1204 16S ribosomal RNA gene, partial sequence	100	253	253	0	0	2.37e-127	468	100
MiFish_UE-asv1208	gi|1132316775|gb|KX935744.1|	56765	Uncultured marine bacterium clone 155S8Acbv9 16S ribosomal RNA gene, partial sequence	100	253	253	0	0	2.37e-127	468	100
MiFish_UE-asv1209	gi|1585509816|gb|MK588975.1|	293400	Uncultured Rhodobacterales bacterium clone OTU242 16S ribosomal RNA gene, partial sequence	100	253	253	0	0	2.37e-127	468	100
MiFish_UE-asv1210	gi|1172207137|emb|LT720021.1|	77133	Uncultured bacterium partial 16S rRNA gene, clone 112_1972595	100	253	253	0	0	2.37e-127	468	100
MiFish_UE-asv1211	gi|1777376559|emb|LR738606.1|	30640	Sciurus carolinensis genome assembly, chromosome: 16	100	169	169	0	0	7.22e-81	313	100
MiFish_UE-asv1212	gi|1337428731|gb|MG875699.1|	77133	Uncultured bacterium clone 1G_1102_17445_24995 16S ribosomal RNA gene, partial sequence	100	254	254	0	0	6.62e-128	470	100
MiFish_UE-asv1213	gi|385844598|gb|JN976569.1|	77133	Uncultured bacterium clone OA8-30d-055 16S ribosomal RNA gene, partial sequence	100	253	253	0	0	2.37e-127	468	100
MiFish_UE-asv1215	gi|1496539724|gb|MH525734.1|	77133	Uncultured bacterium clone OTU_2086 16S ribosomal RNA gene, partial sequence	92.52	253	254	17	2	1.15e-95	363	100
MiFish_UE-asv1216	gi|111154325|gb|DQ778241.1|	91750	Uncultured alpha proteobacterium clone BL03-AUT61 16S ribosomal RNA gene, partial sequence	99.213	254	254	2	0	1.43e-124	459	100
MiFish_UE-asv1217	gi|388951204|gb|JQ195873.1|	77133	Uncultured bacterium clone SeaWat_24244 16S ribosomal RNA gene, partial sequence	100	253	253	0	0	2.37e-127	468	100
MiFish_UE-asv1218	gi|1863479665|dbj|LC549889.1|	77133	Uncultured bacterium HglApr13-1108 gene for 16S rRNA, partial sequence	100	254	254	0	0	6.62e-128	470	100
MiFish_UE-asv1219	gi|544166545|gb|KF624033.1|	77133	Uncultured bacterium clone JGC_84 16S ribosomal RNA gene, partial sequence	100	253	253	0	0	2.37e-127	468	100
MiFish_UE-asv1220	gi|168997163|gb|EU290302.1|	77133	Uncultured bacterium clone tet2ect1B3 16S ribosomal RNA gene, partial sequence	100	253	253	0	0	2.37e-127	468	100
MiFish_UE-asv1222	gi|1858592594|gb|MT626359.1|	1486246	Halomonas sp. strain voya40th626 16S ribosomal RNA gene, partial sequence	100	253	253	0	0	2.37e-127	468	100
MiFish_UE-asv1224	gi|2231659446|gb|MT985563.1|	13225	Pomatoschistus minutus mitochondrion, partial genome	98.246	171	171	3	0	5.71e-77	300	100
MiFish_UE-asv1226	gi|545752352|gb|KF161220.1|	9606	Homo sapiens isolate 100200437 mitochondrion, complete genome	99.419	172	172	1	0	2.05e-81	315	100
MiFish_UE-asv1227	gi|2074156125|gb|MW413902.1|	2914904	Actinocyclus sp. mgcode 4 mitochondrion, complete genome	100	253	253	0	0	2.37e-127	468	100
MiFish_UE-asv1228	gi|1137161006|emb|LT702945.1|	344338	Uncultured Firmicutes bacterium partial 16S rRNA gene, clone MZ04-K50	96.047	253	253	10	0	1.13e-110	412	100
MiFish_UE-asv1230	gi|2425417115|gb|OQ221620.1|	8284	Squalius cephalus small subunit ribosomal RNA gene, partial sequence; mitochondrial	100	175	175	0	0	3.49e-84	324	100
MiFish_UE-asv1231	gi|371779958|emb|HE616756.2|	77133	Uncultured bacterium partial 16S rRNA gene, DGGE band JG79	100	254	254	0	0	6.62e-128	470	100
MiFish_UE-asv1232	gi|16518297|gb|AF424453.1|	174293	Uncultured candidate division OP11 bacterium MERTZ_21CM_334 16S ribosomal RNA gene, partial sequence	97.2	250	250	7	0	5.13e-114	424	100
MiFish_UE-asv1233	gi|322423010|gb|GU725628.1|	77133	Uncultured bacterium clone BATS14_155 16S ribosomal RNA gene, partial sequence	92.885	253	253	18	0	2.47e-97	368	100
MiFish_UE-asv1234	gi|472054224|gb|KC631491.1|	77133	Uncultured bacterium clone YF1_B102 16S ribosomal RNA gene, partial sequence	98.8	250	250	3	0	1.1e-120	446	100
MiFish_UE-asv1235	gi|2231659446|gb|MT985563.1|	13225	Pomatoschistus minutus mitochondrion, partial genome	99.415	171	171	1	0	2.64e-80	311	100
MiFish_UE-asv1237	gi|388953864|gb|JQ198533.1|	77133	Uncultured bacterium clone SeaWat_35182 16S ribosomal RNA gene, partial sequence	100	253	253	0	0	2.37e-127	468	100
MiFish_UE-asv1239	gi|1798174171|gb|MN122873.1|	8262	Pleuronectes platessa isolate DM161a mitochondrion	99.408	169	169	1	0	3.36e-79	307	100
MiFish_UE-asv1240	gi|333408957|gb|JF514258.1|	77133	Uncultured bacterium clone LX 72 16S ribosomal RNA gene, partial sequence	100	254	254	0	0	6.62e-128	470	100
MiFish_UE-asv1241	gi|359465851|gb|JN858942.1|	77133	Uncultured bacterium clone Mus-14 16S ribosomal RNA gene, partial sequence	99.123	114	114	1	0	7.53e-49	206	100
MiFish_UE-asv1242	gi|1594358940|dbj|LC065880.1|	77133	Uncultured bacterium gene for 16S ribosomal RNA, partial sequence, clone: Sa_CY_M_60	98.819	254	254	3	0	6.67e-123	453	100
MiFish_UE-asv1243	gi|1127547861|gb|KX177068.1|	77133	Uncultured bacterium clone MSS-17H03 16S ribosomal RNA gene, partial sequence	97.638	254	254	6	0	6.72e-118	436	100
MiFish_UE-asv1244	gi|924899607|gb|KR824956.1|	77133	Uncultured bacterium clone JS2_73 16S ribosomal RNA gene, partial sequence	99.209	253	253	2	0	5.13e-124	457	100
MiFish_UE-asv1245	gi|1140394381|gb|KU675956.1|	77133	Uncultured bacterium clone SEAS_1307 16S ribosomal RNA gene, partial sequence	100	253	244	0	0	2.39e-122	451	96
MiFish_UE-asv1246	gi|806637510|dbj|AB795501.1|	34034	Uncultured delta proteobacterium gene for 16S ribosomal RNA, partial sequence, clone: Down24	100	253	253	0	0	2.37e-127	468	100
MiFish_UE-asv1247	gi|1919228555|gb|MW167711.1|	77133	Uncultured bacterium clone uncultured_bac52 16S ribosomal RNA gene, partial sequence	93.2	250	250	17	0	2.44e-97	368	100
MiFish_UE-asv1248	gi|1026604720|gb|KU173685.1|	174293	Uncultured Microgenomates group bacterium clone ZJ0902B107 16S ribosomal RNA gene, partial sequence	100	254	254	0	0	6.62e-128	470	100
MiFish_UE-asv1249	gi|2231659446|gb|MT985563.1|	13225	Pomatoschistus minutus mitochondrion, partial genome	99.415	171	171	1	0	2.64e-80	311	100
MiFish_UE-asv1250	gi|1293099562|dbj|LC340033.1|	184585	Engraulis encrasicolus mitochondrial gene for 12S rRNA, partial sequence	99.422	173	173	1	0	2.07e-81	315	100
MiFish_UE-asv1251	gi|190709227|gb|EU804302.1|	77133	Uncultured bacterium clone 6C232204 16S ribosomal RNA gene, partial sequence	99.606	254	254	1	0	3.08e-126	464	100
MiFish_UE-asv1252	gi|1919228509|gb|MW167665.1|	77133	Uncultured bacterium clone uncultured_bac6 16S ribosomal RNA gene, partial sequence	94.4	250	250	14	0	2.42e-102	385	100
MiFish_UE-asv1253	gi|618731208|emb|HE803834.1|	86473	Uncultured gamma proteobacterium partial 16S rRNA gene, isolate 2.1, clone 7b_3P	98.814	253	253	3	0	2.39e-122	451	100
MiFish_UE-asv1256	gi|985566233|dbj|LC049811.1|	1642134	Pomatoschistus sp. CBM DNA No. 2008-358 mitochondrial gene for 12S rRNA, partial sequence, specimen_voucher: CBM(Chiba Museum) DNA No. 2008-358	99.412	170	170	1	0	9.42e-80	309	100
MiFish_UE-asv1257	gi|1206255585|emb|LT843546.1|	77133	Uncultured bacterium partial 16S rRNA gene, isolate BACT_OTU_1706	92	250	250	20	0	2.46e-92	351	100
MiFish_UE-asv1258	gi|1109497293|gb|KY281874.1|	77133	Uncultured bacterium clone CP_Otu7053 16S ribosomal RNA gene, partial sequence	96.327	251	245	9	0	6.72e-108	403	98
MiFish_UE-asv1260	gi|409892855|gb|JX984101.1|	77133	Uncultured bacterium clone HAMb3_032 16S ribosomal RNA gene, partial sequence	100	253	253	0	0	2.37e-127	468	100
MiFish_UE-asv1262	gi|1337428766|gb|MG875734.1|	77133	Uncultured bacterium clone 1H_2103_26549_7011 16S ribosomal RNA gene, partial sequence	98.419	253	253	4	0	1.11e-120	446	100
MiFish_UE-asv1263	gi|1034220949|gb|KU353858.1|	77133	Uncultured bacterium clone LFTU55 16S ribosomal RNA gene, partial sequence	99.209	253	253	2	0	5.13e-124	457	100
MiFish_UE-asv1265	gi|378558233|gb|JQ347323.1|	77133	Uncultured bacterium clone AP31 16S ribosomal RNA gene, partial sequence	100	253	253	0	0	2.37e-127	468	100
MiFish_UE-asv1266	gi|187472690|gb|EU488087.1|	77133	Uncultured bacterium clone CK_1C4_59 16S ribosomal RNA gene, partial sequence	94.882	253	254	12	1	1.13e-105	396	100
MiFish_UE-asv1267	gi|2028741869|gb|MW995351.1|	1306753	Gymnammodytes semisquamatus voucher P2396148 small subunit ribosomal RNA gene, partial sequence; mitochondrial	99.408	169	169	1	0	3.36e-79	307	100
MiFish_UE-asv1268	gi|985566233|dbj|LC049811.1|	1642134	Pomatoschistus sp. CBM DNA No. 2008-358 mitochondrial gene for 12S rRNA, partial sequence, specimen_voucher: CBM(Chiba Museum) DNA No. 2008-358	99.412	170	170	1	0	9.42e-80	309	100
MiFish_UE-asv1269	gi|164607625|gb|EU187884.1|	415540	Uncultured marine microorganism clone 4032AA_48 16S ribosomal RNA gene, partial sequence	100	253	253	0	0	2.37e-127	468	100
MiFish_UE-asv1270	gi|924899698|gb|KR825047.1|	77133	Uncultured bacterium clone JS2_189 16S ribosomal RNA gene, partial sequence	100	253	253	0	0	2.37e-127	468	100
MiFish_UE-asv1271	gi|1585509999|gb|MK589158.1|	211434	Uncultured Devosia sp. clone OTU198 16S ribosomal RNA gene, partial sequence	100	253	253	0	0	2.37e-127	468	100
MiFish_UE-asv1272	gi|224179399|ref|NC_012097.1|	41880	Pycnococcus provasolii chloroplast, complete genome	100	253	253	0	0	2.37e-127	468	100
MiFish_UE-asv1273	gi|168997163|gb|EU290302.1|	77133	Uncultured bacterium clone tet2ect1B3 16S ribosomal RNA gene, partial sequence	100	252	252	0	0	8.49e-127	466	100
MiFish_UE-asv1274	gi|1118723473|gb|KX973734.1|	77133	Uncultured bacterium clone OTU_6304 16S ribosomal RNA gene, partial sequence	97.656	256	256	6	0	5.24e-119	440	100
MiFish_UE-asv1275	gi|1500150061|gb|MK110416.1|	77133	Uncultured bacterium clone EB1_3cmOrig-B79 16S ribosomal RNA gene, partial sequence	100	254	254	0	0	6.62e-128	470	100
MiFish_UE-asv1276	gi|2192941233|ref|NC_060383.1|	49265	Thalassiosira rotula mitochondrion, complete sequence	94.466	253	253	14	0	5.28e-104	390	100
MiFish_UE-asv1277	gi|1863479766|dbj|LC549988.1|	77133	Uncultured bacterium HglApr13-1214 gene for 16S rRNA, partial sequence	91.667	252	252	21	0	8.92e-92	350	100
MiFish_UE-asv1278	gi|662012377|ref|NC_024080.1|	33640	Asterionellopsis glacialis chloroplast, complete genome	100	253	253	0	0	2.37e-127	468	100
MiFish_UE-asv1279	gi|343130027|gb|HQ143973.1|	77133	Uncultured bacterium clone TP0807B_072 16S ribosomal RNA gene, partial sequence	93.548	250	248	16	0	6.78e-98	370	99
MiFish_UE-asv1281	gi|165882709|gb|EU236316.1|	77133	Uncultured bacterium clone Hg1bD2 16S ribosomal RNA gene, partial sequence	99.603	252	252	1	0	3.95e-125	460	100
MiFish_UE-asv1282	gi|807410955|gb|KR077467.1|	77133	Uncultured bacterium clone sl89 16S ribosomal RNA gene, partial sequence	100	253	253	0	0	2.37e-127	468	100
MiFish_UE-asv1283	gi|1118718691|gb|KX968952.1|	77133	Uncultured bacterium clone OTU_1285 16S ribosomal RNA gene, partial sequence	90	259	260	24	2	2.58e-87	335	100
MiFish_UE-asv1285	gi|1109497293|gb|KY281874.1|	77133	Uncultured bacterium clone CP_Otu7053 16S ribosomal RNA gene, partial sequence	95.918	250	245	10	0	3.11e-106	398	98
MiFish_UE-asv1287	gi|1109497218|gb|KY281799.1|	77133	Uncultured bacterium clone CP_Otu6969 16S ribosomal RNA gene, partial sequence	94.286	251	245	14	0	1.46e-99	375	98
MiFish_UE-asv1288	gi|2065945093|gb|MW845775.1|	426630	Chaetoceros costatus chloroplast, complete genome	100	253	253	0	0	2.37e-127	468	100
MiFish_UE-asv1289	gi|321171749|gb|HQ191015.1|	676241	Uncultured sediment bacterium clone WS293JS0307 16S ribosomal RNA gene, partial sequence	100	253	253	0	0	2.37e-127	468	100
MiFish_UE-asv1290	gi|2233738458|emb|OW539364.1|	221218	uncultured Parcubacteria group bacterium DNA containing 16S-23S intergenic spacer region, clone 43	94.286	250	245	14	0	1.46e-99	375	98
MiFish_UE-asv1291	gi|54125604|gb|AY702142.1|	33658;118079	Phaeocystis cordata strain RCC186 16S ribosomal RNA gene, partial sequence; plastid	100	254	254	0	0	6.62e-128	470	100
MiFish_UE-asv1292	gi|1609434825|gb|CP038492.1|	2916397	Rhodophyticola sp. CCM32 chromosome, complete genome	100	253	253	0	0	2.37e-127	468	100
MiFish_UE-asv1293	gi|768028210|gb|KP304945.1|	77133	Uncultured bacterium clone 88851 16S ribosomal RNA gene, partial sequence	90.8	250	250	23	0	2.47e-87	335	100
MiFish_UE-asv1294	gi|1052477315|gb|KX705540.1|	77133	Uncultured bacterium clone 3296 16S ribosomal RNA gene, partial sequence	93.952	259	248	15	0	1.52e-99	375	96
MiFish_UE-asv1295	gi|1140396266|gb|KU677841.1|	77133	Uncultured bacterium clone SEAS_5454 16S ribosomal RNA gene, partial sequence	97.131	256	244	7	0	1.14e-110	412	95
MiFish_UE-asv1296	gi|266635240|gb|FJ800265.1|	77133	Uncultured bacterium clone 4 2B 24 16S ribosomal RNA gene, partial sequence	92	250	250	20	0	2.46e-92	351	100
MiFish_UE-asv1297	gi|985566233|dbj|LC049811.1|	1642134	Pomatoschistus sp. CBM DNA No. 2008-358 mitochondrial gene for 12S rRNA, partial sequence, specimen_voucher: CBM(Chiba Museum) DNA No. 2008-358	99.412	170	170	1	0	9.42e-80	309	100
MiFish_UE-asv1298	gi|1799624546|gb|MN122886.1|	27771	Limanda limanda isolate DM169 mitochondrion, complete genome	99.408	169	169	1	0	3.36e-79	307	100
MiFish_UE-asv1299	gi|1861720756|gb|MT667814.1|	77133	Uncultured bacterium clone denovo503 16S ribosomal RNA gene, partial sequence	100	253	253	0	0	2.37e-127	468	100
MiFish_UE-asv1300	gi|2237347037|emb|OW762375.1|	221218	uncultured Parcubacteria group bacterium DNA containing 16S-23S intergenic spacer region, clone 43	91.093	252	247	22	0	2.5e-87	335	98
MiFish_UE-asv1301	gi|1243274204|gb|MF968084.1|	77133	Uncultured bacterium clone OTU498_LOL3.23059 16S ribosomal RNA gene, partial sequence	99.605	253	253	1	0	1.1e-125	462	100
MiFish_UE-asv1302	gi|1364871993|gb|MH075055.1|	91750	Uncultured Alphaproteobacteria bacterium clone AG-319-K14 16S ribosomal RNA gene, partial sequence	100	253	253	0	0	2.37e-127	468	100
MiFish_UE-asv1303	gi|1118723473|gb|KX973734.1|	77133	Uncultured bacterium clone OTU_6304 16S ribosomal RNA gene, partial sequence	98.047	256	256	5	0	1.13e-120	446	100
MiFish_UE-asv1304	gi|1679569517|emb|LR595120.1|	77133	uncultured bacterium partial 16S rRNA gene	99.606	254	254	1	0	3.08e-126	464	100
MiFish_UE-asv1305	gi|1132314511|gb|KX933480.1|	56765	Uncultured marine bacterium clone 155D3Ab01I 16S ribosomal RNA gene, partial sequence	99.605	253	253	1	0	1.1e-125	462	100
MiFish_UE-asv1306	gi|260068122|gb|GQ346852.1|	77133	Uncultured bacterium clone SGPZ431 16S ribosomal RNA gene, partial sequence	90.438	250	251	22	2	1.15e-85	329	100
MiFish_UE-asv1307	gi|1140396266|gb|KU677841.1|	77133	Uncultured bacterium clone SEAS_5454 16S ribosomal RNA gene, partial sequence	99.18	256	244	2	0	5.24e-119	440	95
MiFish_UE-asv1308	gi|2018537115|gb|MW818276.1|	65125	Scophthalmus rhombus isolate SEA0527 small subunit ribosomal RNA gene, partial sequence; mitochondrial	100	170	170	0	0	2.02e-81	315	100
MiFish_UE-asv1309	gi|1550233897|dbj|LC431939.1|	77133	Uncultured bacterium gene for 16S ribosomal RNA, partial sequence, clone: GoM_precip_Bac45	99.2	250	250	2	0	2.35e-122	451	100
MiFish_UE-asv1310	gi|1008327136|gb|KT972994.1|	198431	Uncultured prokaryote clone 167947 16S ribosomal RNA gene, partial sequence	99.605	253	253	1	0	1.1e-125	462	100
MiFish_UE-asv1311	gi|168420419|gb|EU328049.1|	221218	Uncultured candidate division OD1 bacterium clone B183 16S ribosomal RNA gene, partial sequence	91.667	250	252	17	4	1.14e-90	346	100
MiFish_UE-asv1314	gi|1423310075|dbj|LC387509.1|	120965	Uncultured planctomycete OTU:VSN19 gene for 16S rRNA, partial sequence	99.605	253	253	1	0	1.1e-125	462	100
MiFish_UE-asv1315	gi|686483464|gb|KM042660.1|	77133	Uncultured bacterium clone Loihi_SCGC_AB-602-K08 16S ribosomal RNA gene, partial sequence	100	254	254	0	0	6.62e-128	470	100
MiFish_UE-asv1316	gi|1698245846|gb|MN145806.1|	77133	Uncultured bacterium clone NSIPB75 16S ribosomal RNA gene, partial sequence	100	254	254	0	0	6.62e-128	470	100
MiFish_UE-asv1318	gi|1109492691|gb|KY277272.1|	77133	Uncultured bacterium clone CP_Otu1954 16S ribosomal RNA gene, partial sequence	97.143	254	245	7	0	3.15e-111	414	96
MiFish_UE-asv1319	gi|1360372681|gb|MH061246.1|	678	Vibrio sp. strain CP68 16S ribosomal RNA gene, partial sequence	100	253	253	0	0	2.37e-127	468	100
MiFish_UE-asv1321	gi|1118724295|gb|KX974556.1|	77133	Uncultured bacterium clone OTU_7178 16S ribosomal RNA gene, partial sequence	99.2	250	250	2	0	2.35e-122	451	100
MiFish_UE-asv1322	gi|336111258|gb|JF488711.1|	1010552	Eukaryote SCGC AAA074-K22 16S ribosomal RNA gene, partial sequence; chloroplast	98.819	254	254	3	0	6.67e-123	453	100
MiFish_UE-asv1323	gi|1132315161|gb|KX934130.1|	56765	Uncultured marine bacterium clone H3S1Bb035 16S ribosomal RNA gene, partial sequence	100	254	254	0	0	6.62e-128	470	100
MiFish_UE-asv1324	gi|1140396266|gb|KU677841.1|	77133	Uncultured bacterium clone SEAS_5454 16S ribosomal RNA gene, partial sequence	97.951	256	244	5	0	5.28e-114	424	95
MiFish_UE-asv1325	gi|2192941233|ref|NC_060383.1|	49265	Thalassiosira rotula mitochondrion, complete sequence	94.444	252	252	14	0	1.89e-103	388	100
MiFish_UE-asv1326	gi|1109495402|gb|KY279983.1|	77133	Uncultured bacterium clone CP_Otu4957 16S ribosomal RNA gene, partial sequence	99.184	253	245	2	0	1.44e-119	442	97
MiFish_UE-asv1327	gi|426259625|gb|KC193706.1|	7950	Clupea harengus isolate FI_HAUKIPUDAS_5 mitochondrion, complete genome	100	172	172	0	0	1.59e-82	318	100
MiFish_UE-asv1328	gi|2182489199|gb|MW727513.1|	2589375	Ensis leei voucher WAM 70674 mitochondrion, complete genome	100	159	159	0	0	2.42e-75	294	100
MiFish_UE-asv1329	gi|2127877266|ref|NC_058784.1|	183589	Pseudo-nitzschia multistriata isolate CNS00142 chloroplast, complete genome	100	254	254	0	0	6.62e-128	470	100
MiFish_UE-asv1330	gi|1678418184|gb|MN024990.1|	198431	Uncultured prokaryote clone OTU1679 16S ribosomal RNA gene, partial sequence	99.605	253	253	1	0	1.1e-125	462	100
MiFish_UE-asv1331	gi|58372097|ref|NC_006818.1|	36212	Trachurus trachurus mitochondrion, complete genome	99.412	170	170	1	0	9.42e-80	309	100
MiFish_UE-asv1332	gi|1610102991|gb|MK774907.1|	77133	Uncultured bacterium clone BacE2_178_sum_ 16S ribosomal RNA gene, partial sequence	100	254	254	0	0	6.62e-128	470	100
MiFish_UE-asv1333	gi|312982354|gb|HM593549.1|	86473	Uncultured gamma proteobacterium clone Hc_OTU10 16S ribosomal RNA gene, partial sequence	100	253	253	0	0	2.37e-127	468	100
MiFish_UE-asv1334	gi|1118703554|gb|KX123467.1|	1618629;1618630;1618631;1618632	Candidatus Campbellbacteria bacterium GW2011_GWD1_35_49 16S ribosomal RNA gene, partial sequence	95.6	250	250	11	0	2.4e-107	401	100
MiFish_UE-asv1335	gi|1140394601|gb|KU676176.1|	77133	Uncultured bacterium clone SEAS_1612 16S ribosomal RNA gene, partial sequence	99.18	253	244	2	0	5.17e-119	440	96
MiFish_UE-asv1336	gi|985566233|dbj|LC049811.1|	1642134	Pomatoschistus sp. CBM DNA No. 2008-358 mitochondrial gene for 12S rRNA, partial sequence, specimen_voucher: CBM(Chiba Museum) DNA No. 2008-358	98.235	170	170	3	0	2.04e-76	298	100
MiFish_UE-asv1338	gi|2074156200|gb|MW413905.1|	216802	Guinardia delicatula mitochondrion, complete genome	100	251	251	0	0	3.04e-126	464	100
MiFish_UE-asv1339	gi|187472690|gb|EU488087.1|	77133	Uncultured bacterium clone CK_1C4_59 16S ribosomal RNA gene, partial sequence	97.244	254	254	7	0	3.12e-116	431	100
MiFish_UE-asv1341	gi|168997143|gb|EU290282.1|	77133	Uncultured bacterium clone Tet1mes2C2 16S ribosomal RNA gene, partial sequence	100	254	254	0	0	6.62e-128	470	100
MiFish_UE-asv1342	gi|2028741849|gb|MW995331.1|	508607	Agonus cataphractus voucher P814880 small subunit ribosomal RNA gene, partial sequence; mitochondrial	99.394	169	165	1	0	5.62e-77	300	98
MiFish_UE-asv1343	gi|1132315968|gb|KX934937.1|	203449	Uncultured marine eukaryote clone 155D3Bb0A5 16S ribosomal RNA gene, partial sequence; plastid	100	253	253	0	0	2.37e-127	468	100
MiFish_UE-asv1344	gi|338201852|gb|JF929274.1|	1211	Uncultured cyanobacterium clone CNSD07 16S ribosomal RNA gene, partial sequence	97.656	256	256	6	0	5.24e-119	440	100
MiFish_UE-asv1345	gi|1795742504|emb|LR136916.1|	77133	uncultured bacterium partial 16S rRNA gene	100	254	254	0	0	6.62e-128	470	100
MiFish_UE-asv1346	gi|544166664|gb|KF624152.1|	77133	Uncultured bacterium clone JPC_24 16S ribosomal RNA gene, partial sequence	100	253	253	0	0	2.37e-127	468	100
MiFish_UE-asv1347	gi|618731382|emb|HE804008.1|	86473	Uncultured gamma proteobacterium partial 16S rRNA gene, isolate 2.1, clone 13b	100	253	253	0	0	2.37e-127	468	100
MiFish_UE-asv1349	gi|1109497218|gb|KY281799.1|	77133	Uncultured bacterium clone CP_Otu6969 16S ribosomal RNA gene, partial sequence	96.327	251	245	9	0	6.72e-108	403	98
MiFish_UE-asv1351	gi|1132316372|gb|KX935341.1|	56765	Uncultured marine bacterium clone 70S8Bc5gW285 16S ribosomal RNA gene, partial sequence	100	253	253	0	0	2.37e-127	468	100
MiFish_UE-asv1352	gi|1109497293|gb|KY281874.1|	77133	Uncultured bacterium clone CP_Otu7053 16S ribosomal RNA gene, partial sequence	99.184	250	245	2	0	1.42e-119	442	98
MiFish_UE-asv1354	gi|1246764378|gb|MG002077.1|	77133	Uncultured bacterium clone PS114 16S ribosomal RNA gene, partial sequence	100	254	254	0	0	6.62e-128	470	100
MiFish_UE-asv1355	gi|68271929|gb|DQ077620.1|	77133	Uncultured bacterium isolate SSCP band ER1-D_5_10 16S ribosomal RNA gene, partial sequence	99.203	251	251	2	0	6.58e-123	453	100
MiFish_UE-asv1356	gi|146330286|gb|EF218633.1|	13225	Pomatoschistus minutus 12S ribosomal RNA gene, partial sequence; mitochondrial	99.412	170	170	1	0	9.42e-80	309	100
MiFish_UE-asv1357	gi|326699441|gb|JF344540.1|	34034	Uncultured delta proteobacterium clone TRAN-124 16S ribosomal RNA gene, partial sequence	100	253	253	0	0	2.37e-127	468	100
MiFish_UE-asv1359	gi|1919228505|gb|MW167661.1|	77133	Uncultured bacterium clone uncultured_bac2 16S ribosomal RNA gene, partial sequence	96.813	251	251	8	0	6.67e-113	420	100
MiFish_UE-asv1361	gi|1118724295|gb|KX974556.1|	77133	Uncultured bacterium clone OTU_7178 16S ribosomal RNA gene, partial sequence	99.203	251	251	2	0	6.58e-123	453	100
MiFish_UE-asv1362	gi|924899824|gb|KR825173.1|	77133	Uncultured bacterium clone JS5_278 16S ribosomal RNA gene, partial sequence	100	253	253	0	0	2.37e-127	468	100
MiFish_UE-asv1363	gi|308196027|gb|EF491301.2|	86473	Uncultured gamma proteobacterium clone S1-40 16S ribosomal RNA gene, partial sequence	100	253	253	0	0	2.37e-127	468	100
MiFish_UE-asv1364	gi|223032034|gb|FJ351759.1|	77133	Uncultured bacterium clone 060329_T2S3_S_T_SDP_142 small subunit ribosomal RNA gene, partial sequence	94.694	250	245	13	0	3.13e-101	381	98
MiFish_UE-asv1365	gi|751136961|gb|KP410302.1|	77133	Uncultured bacterium clone TA2FL_31 small subunit ribosomal RNA gene, partial sequence	99.605	253	253	1	0	1.1e-125	462	100
MiFish_UE-asv1366	gi|158342542|gb|EU183905.1|	77133	Uncultured bacterium clone 33C3 16S ribosomal RNA gene, partial sequence	96.016	250	251	8	2	5.17e-109	407	100
MiFish_UE-asv1367	gi|338202024|gb|JF929446.1|	1211	Uncultured cyanobacterium clone CFA05 16S ribosomal RNA gene, partial sequence	94.4	250	250	14	0	2.42e-102	385	100
MiFish_UE-asv1368	gi|1771897702|emb|LR634832.1|	77133	uncultured bacterium partial 16S rRNA gene	100	253	253	0	0	2.37e-127	468	100
MiFish_UE-asv1369	gi|1109492546|gb|KY277127.1|	77133	Uncultured bacterium clone CP_Otu1791 16S ribosomal RNA gene, partial sequence	100	254	245	0	0	6.67e-123	453	96
MiFish_UE-asv1371	gi|592748797|gb|KF972688.1|	77133	Uncultured bacterium clone E12-61 16S ribosomal RNA gene, partial sequence	100	253	253	0	0	2.37e-127	468	100
MiFish_UE-asv1372	gi|1802790973|gb|MN122939.1|	278165	Alosa fallax isolate DM234 mitochondrion	99.422	173	173	1	0	2.07e-81	315	100
MiFish_UE-asv1373	gi|388954996|gb|JQ199665.1|	77133	Uncultured bacterium clone SeaWat_51140 16S ribosomal RNA gene, partial sequence	100	254	254	0	0	6.62e-128	470	100
MiFish_UE-asv1374	gi|1214630684|gb|MF439290.1|	77133	Uncultured bacterium clone cafs56 16S ribosomal RNA gene, partial sequence	91.44	256	257	20	2	2.53e-92	351	100
MiFish_UE-asv1375	gi|1109497293|gb|KY281874.1|	77133	Uncultured bacterium clone CP_Otu7053 16S ribosomal RNA gene, partial sequence	99.184	251	245	2	0	1.42e-119	442	98
MiFish_UE-asv1376	gi|820831122|gb|KP292163.1|	77133	Uncultured bacterium clone JRH133 16S ribosomal RNA gene, partial sequence	99.209	253	253	2	0	5.13e-124	457	100
MiFish_UE-asv1377	gi|1861721438|gb|MT668409.1|	77133	Uncultured bacterium clone denovo2216 16S ribosomal RNA gene, partial sequence	96.443	253	253	9	0	2.42e-112	418	100
MiFish_UE-asv1378	gi|354952379|dbj|AB559765.1|	77133	Uncultured bacterium gene for 16S rRNA, partial sequence, isolate: DGGE-band1-32	100	253	253	0	0	2.37e-127	468	100
MiFish_UE-asv1379	gi|1140396266|gb|KU677841.1|	77133	Uncultured bacterium clone SEAS_5454 16S ribosomal RNA gene, partial sequence	97.951	256	244	5	0	5.28e-114	424	95
MiFish_UE-asv1380	gi|2155011079|gb|OL629117.1|	1329800	Arenicella chitinivorans strain B6-27 16S ribosomal RNA gene, partial sequence	99.209	253	253	2	0	5.13e-124	457	100
MiFish_UE-asv1381	gi|1496543675|gb|MH529685.1|	77133	Uncultured bacterium clone OTU_6037 16S ribosomal RNA gene, partial sequence	90.873	251	252	21	2	6.91e-88	337	100
MiFish_UE-asv1382	gi|1993500641|gb|MW652801.1|	135647	Barbatula barbatula voucher CZ26 small subunit ribosomal RNA gene, partial sequence; mitochondrial	100	172	172	0	0	1.59e-82	318	100
MiFish_UE-asv1383	gi|58372097|ref|NC_006818.1|	36212	Trachurus trachurus mitochondrion, complete genome	99.415	171	171	1	0	2.64e-80	311	100
MiFish_UE-asv1385	gi|1679569517|emb|LR595120.1|	77133	uncultured bacterium partial 16S rRNA gene	99.605	253	253	1	0	1.1e-125	462	100
MiFish_UE-asv1386	gi|1343184154|gb|KY498708.1|	109231	Glabratella patelliformis isolate GP446-20 small subunit ribosomal RNA gene, partial sequence; chloroplast	100	253	253	0	0	2.37e-127	468	100
MiFish_UE-asv1387	gi|1216866857|gb|MF498363.1|	77133	Uncultured bacterium clone W4-63 16S ribosomal RNA gene, partial sequence	100	253	253	0	0	2.37e-127	468	100
MiFish_UE-asv1388	gi|1735234843|ref|NC_044408.1|	35684	Pseudopedinella elastica voucher CCMP716 chloroplast, complete genome	99.605	253	253	1	0	3.07e-126	464	100
MiFish_UE-asv1389	gi|301139794|gb|GQ385386.1|	56765	Uncultured marine bacterium clone SiDDec07M17 16S ribosomal RNA gene, partial sequence	98.419	253	253	4	0	1.11e-120	446	100
MiFish_UE-asv1390	gi|426259905|gb|KC193726.1|	7950	Clupea harengus isolate LV_LIEPAJA_1 mitochondrion, complete genome	99.419	172	172	1	0	7.39e-81	313	100
MiFish_UE-asv1391	gi|409892888|gb|JX984134.1|	77133	Uncultured bacterium clone HAMb3_097 16S ribosomal RNA gene, partial sequence	98.814	253	253	3	0	2.39e-122	451	100
MiFish_UE-asv1392	gi|1919228505|gb|MW167661.1|	77133	Uncultured bacterium clone uncultured_bac2 16S ribosomal RNA gene, partial sequence	97.61	251	251	6	0	3.08e-116	431	100
MiFish_UE-asv1393	gi|354952379|dbj|AB559765.1|	77133	Uncultured bacterium gene for 16S rRNA, partial sequence, isolate: DGGE-band1-32	99.605	253	253	1	0	1.1e-125	462	100
MiFish_UE-asv1394	gi|768028210|gb|KP304945.1|	77133	Uncultured bacterium clone 88851 16S ribosomal RNA gene, partial sequence	90.8	250	250	23	0	2.47e-87	335	100
MiFish_UE-asv1395	gi|58372097|ref|NC_006818.1|	36212	Trachurus trachurus mitochondrion, complete genome	99.412	170	170	1	0	9.42e-80	309	100
MiFish_UE-asv1397	gi|1734215918|dbj|LC394355.1|	198431	Uncultured prokaryote 16S_OTU:3255 gene for 16S rRNA, partial sequence	90.612	253	245	21	2	5.43e-84	324	96
MiFish_UE-asv1398	gi|916488577|gb|CP011998.1|	305	Ralstonia solanacearum strain YC45 plasmid, complete sequence	99.605	253	253	1	0	1.1e-125	462	100
MiFish_UE-asv1400	gi|545752352|gb|KF161220.1|	9606	Homo sapiens isolate 100200437 mitochondrion, complete genome	99.415	171	171	1	0	7.33e-81	313	100
MiFish_UE-asv1401	gi|1861039800|dbj|LC546627.1|	1909292	Rhizobacter sp. SO-246 gene for 16S ribosomal RNA, partial sequence	100	253	253	0	0	2.37e-127	468	100
MiFish_UE-asv1402	gi|426259625|gb|KC193706.1|	7950	Clupea harengus isolate FI_HAUKIPUDAS_5 mitochondrion, complete genome	100	173	173	0	0	4.45e-83	320	100
MiFish_UE-asv1403	gi|472054224|gb|KC631491.1|	77133	Uncultured bacterium clone YF1_B102 16S ribosomal RNA gene, partial sequence	93.651	250	252	12	4	5.24e-99	374	100
MiFish_UE-asv1405	gi|165975308|gb|EU374047.1|	77133	Uncultured bacterium clone HCM3MC83_3A_FL 16S ribosomal RNA gene, partial sequence	96.484	256	256	7	2	1.9e-113	422	100
MiFish_UE-asv1406	gi|1118703554|gb|KX123467.1|	1618629;1618630;1618631;1618632	Candidatus Campbellbacteria bacterium GW2011_GWD1_35_49 16S ribosomal RNA gene, partial sequence	95.618	251	251	11	0	6.72e-108	403	100
MiFish_UE-asv1407	gi|1132315907|gb|KX934876.1|	203449	Uncultured marine eukaryote clone 155D3Ab045 16S ribosomal RNA gene, partial sequence; plastid	100	254	254	0	0	6.62e-128	470	100
MiFish_UE-asv1408	gi|388954861|gb|JQ199530.1|	77133	Uncultured bacterium clone SeaWat_51049 16S ribosomal RNA gene, partial sequence	100	254	254	0	0	6.62e-128	470	100
MiFish_UE-asv1409	gi|1622821873|gb|MK820188.1|	77133	Uncultured bacterium clone BacE2_109_win_ 16S ribosomal RNA gene, partial sequence	100	253	253	0	0	2.37e-127	468	100
MiFish_UE-asv1410	gi|225622665|gb|FJ753174.1|	86473	Uncultured gamma proteobacterium clone NdSurf120 16S ribosomal RNA gene, partial sequence	97.628	253	253	6	0	2.4e-117	435	100
MiFish_UE-asv1411	gi|1109493713|gb|KY278294.1|	77133	Uncultured bacterium clone CP_Otu3075 16S ribosomal RNA gene, partial sequence	92.683	253	246	15	3	2.49e-92	351	97
MiFish_UE-asv1412	gi|1919228509|gb|MW167665.1|	77133	Uncultured bacterium clone uncultured_bac6 16S ribosomal RNA gene, partial sequence	94	250	250	15	0	1.13e-100	379	100
MiFish_UE-asv1413	gi|2091526160|ref|NC_057471.1|	83372	Thalassiosira nordenskioeldii isolate CNS00052 mitochondrion, complete genome	94.048	252	252	15	0	8.79e-102	383	100
MiFish_UE-asv1414	gi|939589707|gb|KR842630.1|	77133	Uncultured bacterium clone OTU_11346 16S ribosomal RNA gene, partial sequence	97.143	250	245	7	0	3.09e-111	414	98
MiFish_UE-asv1415	gi|388954206|gb|JQ198875.1|	77133	Uncultured bacterium clone SeaWat_F628 16S ribosomal RNA gene, partial sequence	100	254	254	0	0	6.62e-128	470	100
MiFish_UE-asv1416	gi|1619083792|gb|MK796296.1|	77133	Uncultured bacterium clone BacE1_154_win 16S ribosomal RNA gene, partial sequence	100	253	253	0	0	2.37e-127	468	100
MiFish_UE-asv1418	gi|364618971|gb|JN454910.1|	155900	Uncultured organism clone SBYH_1758 16S ribosomal RNA gene, partial sequence	94	250	250	15	0	1.13e-100	379	100
MiFish_UE-asv1419	gi|296006238|dbj|AB560043.1|	77133	Uncultured bacterium gene for 16S ribosomal RNA, partial sequence, clone: 18-070119-Higata_28	96.4	250	250	9	0	1.11e-110	412	100
MiFish_UE-asv1420	gi|1732437785|dbj|AP019860.1|	2596890	Planctomycetes bacterium SRT547 DNA, complete genome	97.628	253	253	6	0	2.4e-117	435	100
MiFish_UE-asv1421	gi|1802566913|gb|MN714218.1|	9913	Bos taurus isolate WZ50 mitochondrion, complete genome	100	168	168	0	0	2.58e-80	311	100
MiFish_UE-asv1425	gi|1919228509|gb|MW167665.1|	77133	Uncultured bacterium clone uncultured_bac6 16S ribosomal RNA gene, partial sequence	98.805	251	251	3	0	3.06e-121	448	100
MiFish_UE-asv1426	gi|846937732|gb|KP638828.1|	77133	Uncultured bacterium clone M2-29 16S ribosomal RNA gene, partial sequence	99.606	254	254	1	0	3.08e-126	464	100
MiFish_UE-asv1427	gi|5532309|gb|AF130038.1|	66468	Heterocapsa triquetra 16S ribosomal RNA minicircle, complete sequence; chloroplast	97.967	246	246	5	0	3.89e-115	427	100
MiFish_UE-asv1428	gi|426259905|gb|KC193726.1|	7950	Clupea harengus isolate LV_LIEPAJA_1 mitochondrion, complete genome	99.422	173	173	1	0	2.07e-81	315	100
MiFish_UE-asv1429	gi|148732803|gb|EF575022.1|	77133	Uncultured bacterium clone S25_1366 16S ribosomal RNA gene, partial sequence	100	254	254	0	0	6.62e-128	470	100
MiFish_UE-asv1430	gi|1172207070|emb|LT719954.1|	77133	Uncultured bacterium partial 16S rRNA gene, clone 1_1582779	100	254	254	0	0	6.62e-128	470	100
MiFish_UE-asv1431	gi|336111280|gb|JF488733.1|	1010586	Eukaryote SCGC AAA074-P04 16S ribosomal RNA gene, partial sequence; chloroplast	100	253	253	0	0	2.37e-127	468	100
MiFish_UE-asv1432	gi|1243274225|gb|MF968105.1|	77133	Uncultured bacterium clone OTU521_LOL3.35729 16S ribosomal RNA gene, partial sequence	100	253	253	0	0	2.37e-127	468	100
MiFish_UE-asv1433	gi|209963170|gb|FJ264570.1|	77133	Uncultured bacterium clone Mn3b-B37 16S ribosomal RNA gene, partial sequence	99.605	253	253	1	0	1.1e-125	462	100
MiFish_UE-asv1434	gi|1008328264|gb|KT974122.1|	198431	Uncultured prokaryote clone 532888 16S ribosomal RNA gene, partial sequence	99.209	253	253	2	0	5.13e-124	457	100
MiFish_UE-asv1435	gi|1523361957|gb|MK217881.1|	394264	Sulfitobacter marinus strain BBCC810 16S ribosomal RNA gene, partial sequence	100	253	253	0	0	2.37e-127	468	100
MiFish_UE-asv1436	gi|214092074|gb|FJ416091.1|	77133	Uncultured bacterium clone 043M14 16S ribosomal RNA gene, partial sequence	99.602	253	251	0	1	5.13e-124	457	99
MiFish_UE-asv1438	gi|1134380379|gb|KX172592.1|	77133	Uncultured bacterium clone EyjYyy78 16S ribosomal RNA gene, partial sequence	100	254	254	0	0	6.62e-128	470	100
MiFish_UE-asv1439	gi|340764409|gb|HQ877727.1|	77133	Uncultured bacterium clone pfbac5 16S ribosomal RNA gene, partial sequence	100	254	254	0	0	6.62e-128	470	100
MiFish_UE-asv1440	gi|1919228509|gb|MW167665.1|	77133	Uncultured bacterium clone uncultured_bac6 16S ribosomal RNA gene, partial sequence	95.219	251	251	12	0	3.13e-106	398	100
MiFish_UE-asv1441	gi|1337429606|gb|MG876574.1|	77133	Uncultured bacterium clone 7D_2107_24240_17727 16S ribosomal RNA gene, partial sequence	100	253	253	0	0	2.37e-127	468	100
MiFish_UE-asv1442	gi|1189449661|gb|MF048355.1|	77133	Uncultured bacterium clone A1773 16S ribosomal RNA gene, partial sequence	100	253	253	0	0	2.37e-127	468	100
MiFish_UE-asv1443	gi|326537434|gb|JF320765.1|	77133	Uncultured bacterium clone ULoh_187 16S ribosomal RNA gene, partial sequence	96.063	254	254	10	0	3.15e-111	414	100
MiFish_UE-asv1444	gi|1898139978|gb|MT410946.1|	54556	Alburnus alburnus isolate DM856 mitochondrion, complete genome	100	175	175	0	0	3.49e-84	324	100
MiFish_UE-asv1445	gi|219693505|gb|FJ517028.1|	77133	Uncultured bacterium clone TDNP_Wbc97_168_1_59	96.838	253	253	8	0	5.2e-114	424	100
MiFish_UE-asv1446	gi|320153992|gb|GU235623.1|	56765	Uncultured marine bacterium clone SHTA639 16S ribosomal RNA gene, partial sequence	92.549	254	255	18	1	3.21e-96	364	100
MiFish_UE-asv1447	gi|1364873937|gb|MH076999.1|	352351	Uncultured Rhodospirillaceae bacterium clone AG-447-K02 16S ribosomal RNA gene, partial sequence	99.606	254	254	1	0	3.08e-126	464	100
MiFish_UE-asv1448	gi|1820344812|dbj|LC529777.1|	1211	Uncultured cyanobacterium DGGE band K39 gene for 16S ribosomal RNA, partial sequence	100	269	269	0	0	3.25e-136	497	100
MiFish_UE-asv1449	gi|2136551556|ref|NR_173559.1|	1930273	Rubripirellula lacrimiformis strain K22.7 16S ribosomal RNA, partial sequence	100	253	253	0	0	2.37e-127	468	100
MiFish_UE-asv1450	gi|618731336|emb|HE803962.1|	120858	Uncultured epsilon proteobacterium partial 16S rRNA gene, isolate 2.1, clone 38a	100	254	254	0	0	6.62e-128	470	100
MiFish_UE-asv1451	gi|1898139978|gb|MT410946.1|	54556	Alburnus alburnus isolate DM856 mitochondrion, complete genome	100	176	176	0	0	9.76e-85	326	100
MiFish_UE-asv1452	gi|1802566913|gb|MN714218.1|	9913	Bos taurus isolate WZ50 mitochondrion, complete genome	100	169	169	0	0	7.22e-81	313	100
MiFish_UE-asv1453	gi|529278823|gb|KC925775.1|	77133	Uncultured bacterium clone 16S_O6_09 16S ribosomal RNA gene, partial sequence	100	253	253	0	0	2.37e-127	468	100
MiFish_UE-asv1454	gi|451775256|gb|KC425580.1|	415540	Uncultured marine microorganism clone NB062806_293 16S ribosomal RNA gene, partial sequence	100	253	253	0	0	2.37e-127	468	100
MiFish_UE-asv1456	gi|453072605|gb|JX170258.1|	77133	Uncultured bacterium clone AJ-U-CD-169 16S ribosomal RNA gene, partial sequence	100	253	253	0	0	2.37e-127	468	100
MiFish_UE-asv1457	gi|1109497293|gb|KY281874.1|	77133	Uncultured bacterium clone CP_Otu7053 16S ribosomal RNA gene, partial sequence	97.551	251	245	6	0	6.67e-113	420	98
MiFish_UE-asv1458	gi|971455634|emb|LM652207.1|	1295078	Uncultured protist partial 16S rRNA gene, clone EE5-002_F10	100	254	254	0	0	6.62e-128	470	100
MiFish_UE-asv1460	gi|364772171|gb|JN535128.1|	155900	Uncultured organism clone SBZP_717 16S ribosomal RNA gene, partial sequence	93.725	253	255	12	4	1.14e-100	379	100
MiFish_UE-asv1461	gi|164608963|gb|EU362281.1|	77133	Uncultured bacterium clone TfC20L04 16S ribosomal RNA gene, partial sequence	100	253	253	0	0	2.37e-127	468	100
MiFish_UE-asv1462	gi|939602554|gb|KR855477.1|	77133	Uncultured bacterium clone OTU_24193 16S ribosomal RNA gene, partial sequence	90.947	253	243	21	1	1.51e-84	326	96
MiFish_UE-asv1463	gi|1726640103|dbj|LC496421.1|	56765	Uncultured marine bacterium DGGE band G48 gene for 16S ribosomal RNA, partial sequence	99.605	253	253	1	0	1.1e-125	462	100
MiFish_UE-asv1464	gi|1232018010|gb|MF667481.1|	246132	Uncultured Desulfobacterales bacterium clone JS_04_34 16S ribosomal RNA gene, partial sequence	100	254	254	0	0	6.62e-128	470	100
MiFish_UE-asv1465	gi|618731263|emb|HE803889.1|	77133	Uncultured bacterium partial 16S rRNA gene, isolate 1.2, clone 137	100	254	254	0	0	6.62e-128	470	100
MiFish_UE-asv1466	gi|1381388544|ref|NC_037436.1|	77931	Teleaulax amphioxeia strain HACCP-CR01 mitochondrion, complete genome	100	253	253	0	0	2.37e-127	468	100
MiFish_UE-asv1467	gi|283476140|emb|AM997910.1|	759664	Uncultured deep-sea bacterium 16S rRNA gene, clone Ucb1505	92	250	250	20	0	2.46e-92	351	100
MiFish_UE-asv1468	gi|1444591227|gb|MH728457.1|	86473	Uncultured Gammaproteobacteria bacterium clone Otu473 16S ribosomal RNA gene, partial sequence	98.814	253	253	3	0	2.39e-122	451	100
MiFish_UE-asv1470	gi|1381388544|ref|NC_037436.1|	77931	Teleaulax amphioxeia strain HACCP-CR01 mitochondrion, complete genome	100	254	254	0	0	6.62e-128	470	100
MiFish_UE-asv1471	gi|323434671|gb|JF261833.1|	77133	Uncultured bacterium clone DD10081F03 16S ribosomal RNA gene, partial sequence	99.209	253	253	2	0	5.13e-124	457	100
MiFish_UE-asv1472	gi|1046755073|gb|KX603348.1|	77133	Uncultured bacterium clone OTU_656 16S ribosomal RNA gene, partial sequence	98.515	250	202	3	0	5.28e-94	357	81
MiFish_UE-asv1473	gi|2028741900|gb|MW995382.1|	65125	Scophthalmus rhombus voucher P856295_1 small subunit ribosomal RNA gene, partial sequence; mitochondrial	100	169	169	0	0	7.22e-81	313	100
MiFish_UE-asv1475	gi|2074156125|gb|MW413902.1|	2914904	Actinocyclus sp. mgcode 4 mitochondrion, complete genome	91.7	253	253	21	0	2.49e-92	351	100
MiFish_UE-asv1476	gi|1197379025|gb|KX602021.1|	1659307	Uncultured Mamiellophyceae clone 16_F3_7 small subunit ribosomal RNA gene, partial sequence	100	270	270	0	0	9.06e-137	499	100
MiFish_UE-asv1477	gi|1364872274|gb|MH075336.1|	91750	Uncultured Alphaproteobacteria bacterium clone AG-333-K07 16S ribosomal RNA gene, partial sequence	100	253	253	0	0	2.37e-127	468	100
MiFish_UE-asv1479	gi|266635240|gb|FJ800265.1|	77133	Uncultured bacterium clone 4 2B 24 16S ribosomal RNA gene, partial sequence	92.032	251	251	20	0	6.86e-93	353	100
MiFish_UE-asv1480	gi|1919228509|gb|MW167665.1|	77133	Uncultured bacterium clone uncultured_bac6 16S ribosomal RNA gene, partial sequence	94.024	251	251	15	0	3.15e-101	381	100
MiFish_UE-asv1481	gi|939602554|gb|KR855477.1|	77133	Uncultured bacterium clone OTU_24193 16S ribosomal RNA gene, partial sequence	90.947	254	243	21	1	1.52e-84	326	95
MiFish_UE-asv1484	gi|1367579967|gb|MH091155.1|	77133	Uncultured bacterium clone D1-TO-31 16S ribosomal RNA gene, partial sequence	99.605	253	253	1	0	1.1e-125	462	100
MiFish_UE-asv1485	gi|1782941009|dbj|AB834348.1|	1362419	Piscinibacter sp. Se1Pw_2999 gene for 16S rRNA, partial sequence	100	253	253	0	0	2.37e-127	468	100
MiFish_UE-asv1487	gi|1562068520|gb|MK439556.1|	660	Photobacterium sp. strain QS309 16S ribosomal RNA gene, partial sequence	100	253	253	0	0	2.37e-127	468	100
MiFish_UE-asv1488	gi|118138935|gb|EF051835.1|	183512	Uncultured chrysophyte clone MC597-76 16S ribosomal RNA gene, partial sequence; plastid	100	253	253	0	0	2.37e-127	468	100
MiFish_UE-asv1489	gi|1012441905|dbj|LC139068.1|	77133	Uncultured bacterium gene for 16S rRNA, partial sequence, clone: MnTk12_26	100	253	253	0	0	2.37e-127	468	100
MiFish_UE-asv1490	gi|54125653|gb|AY702178.1|	1211	Uncultured cyanobacterium clone AS3-08 16S ribosomal RNA gene, partial sequence	94.118	254	255	13	2	6.86e-103	387	100
MiFish_UE-asv1491	gi|5532309|gb|AF130038.1|	66468	Heterocapsa triquetra 16S ribosomal RNA minicircle, complete sequence; chloroplast	97.959	245	245	5	0	1.39e-114	425	100
MiFish_UE-asv1492	gi|1858626016|gb|MN849868.1|	9606	Homo sapiens isolate PNG99 haplogroup Q1a mitochondrion, complete genome	99.415	171	171	1	0	2.64e-80	311	100
MiFish_UE-asv1493	gi|459358167|gb|KC424740.1|	77133	Uncultured bacterium clone ZY-30 16S ribosomal RNA gene, partial sequence	98.438	256	256	4	0	2.42e-122	451	100
MiFish_UE-asv1494	gi|1734215918|dbj|LC394355.1|	198431	Uncultured prokaryote 16S_OTU:3255 gene for 16S rRNA, partial sequence	90.612	254	245	21	2	5.45e-84	324	96
MiFish_UE-asv1495	gi|2074156125|gb|MW413902.1|	2914904	Actinocyclus sp. mgcode 4 mitochondrion, complete genome	91.732	254	254	21	0	6.96e-93	353	100
MiFish_UE-asv1496	gi|1898139642|gb|MT410863.1|	64108	Zeus faber isolate DM425 mitochondrion, complete genome	100	175	175	0	0	3.49e-84	324	100
MiFish_UE-asv1499	gi|197108632|gb|EU919850.1|	77133	Uncultured bacterium clone s104 16S ribosomal RNA gene, partial sequence	98.419	253	253	4	0	1.11e-120	446	100
MiFish_UE-asv1500	gi|300680314|gb|HM437356.1|	56765	Uncultured marine bacterium clone A-Alg119 16S ribosomal RNA gene, partial sequence	94.466	253	253	14	0	5.28e-104	390	100
MiFish_UE-asv1501	gi|1132318976|gb|KX937945.1|	203449	Uncultured marine eukaryote clone 155S3Bca3H433 16S ribosomal RNA gene, partial sequence; plastid	100	253	253	0	0	2.37e-127	468	100
MiFish_UE-asv1502	gi|1799624491|gb|MN122853.1|	13677	Scomber scombrus isolate DM164c mitochondrion, complete genome	99.408	169	169	1	0	3.36e-79	307	100
MiFish_UE-asv1504	gi|1127548290|gb|KX177497.1|	77133	Uncultured bacterium clone MSS-RAB13 16S ribosomal RNA gene, partial sequence	100	254	254	0	0	6.62e-128	470	100
MiFish_UE-asv1505	gi|807410808|gb|KR077320.1|	77133	Uncultured bacterium clone R105 16S ribosomal RNA gene, partial sequence	100	253	253	0	0	2.37e-127	468	100
MiFish_UE-asv1506	gi|662012377|ref|NC_024080.1|	33640	Asterionellopsis glacialis chloroplast, complete genome	100	254	254	0	0	6.62e-128	470	100
MiFish_UE-asv1507	gi|1152262500|gb|KY691106.1|	77133	Uncultured bacterium clone 652 16S ribosomal RNA gene, partial sequence	90.625	256	256	24	0	5.47e-89	340	100
MiFish_UE-asv1508	gi|290770771|emb|FN563083.1|	156128	Nephroselmis pyriformis plastid 16S rRNA gene (partial), ITS1, tRNA-Ile gene, tRNA-Ala gene and 23S rRNA gene (partial), strain CCMP 717	100	253	253	0	0	2.37e-127	468	100
MiFish_UE-asv1509	gi|58372097|ref|NC_006818.1|	36212	Trachurus trachurus mitochondrion, complete genome	99.412	170	170	1	0	9.42e-80	309	100
MiFish_UE-asv1510	gi|2180933758|gb|OM316839.1|	173974	Uncultured Psychromonas sp. clone AHE2021 16S ribosomal RNA gene, partial sequence	99.605	253	253	1	0	1.1e-125	462	100
MiFish_UE-asv1511	gi|512129981|gb|KC874376.1|	77133	Uncultured bacterium clone S73_054 16S ribosomal RNA gene, partial sequence	99.603	252	252	1	0	3.95e-125	460	100
MiFish_UE-asv1513	gi|336111254|gb|JF488707.1|	1010546	Eukaryote SCGC AAA074-K05 16S ribosomal RNA gene, partial sequence; chloroplast	100	254	254	0	0	6.62e-128	470	100
MiFish_UE-asv1514	gi|2233738458|emb|OW539364.1|	221218	uncultured Parcubacteria group bacterium DNA containing 16S-23S intergenic spacer region, clone 43	94.694	251	245	13	0	3.15e-101	381	98
MiFish_UE-asv1515	gi|58372097|ref|NC_006818.1|	36212	Trachurus trachurus mitochondrion, complete genome	99.415	171	171	1	0	2.64e-80	311	100
MiFish_UE-asv1516	gi|2018537140|gb|MW818301.1|	84621	Ammodytes tobianus isolate SEA0543 small subunit ribosomal RNA gene, partial sequence; mitochondrial	99.412	170	170	1	0	9.42e-80	309	100
MiFish_UE-asv1517	gi|1798174199|gb|MN122917.1|	69293	Gasterosteus aculeatus isolate DM180 mitochondrion	99.412	170	170	1	0	9.42e-80	309	100
MiFish_UE-asv1518	gi|1679569600|emb|LR595203.1|	77133	uncultured bacterium partial 16S rRNA gene	100	254	254	0	0	6.62e-128	470	100
MiFish_UE-asv1519	gi|2233738457|emb|OW539363.1|	221218	uncultured Parcubacteria group bacterium DNA containing 16S-23S intergenic spacer region, clone 43	90.574	250	244	23	0	5.36e-84	324	98
MiFish_UE-asv1520	gi|338202024|gb|JF929446.1|	1211	Uncultured cyanobacterium clone CFA05 16S ribosomal RNA gene, partial sequence	96	250	250	10	0	5.17e-109	407	100
MiFish_UE-asv1523	gi|1132315608|gb|KX934577.1|	56765	Uncultured marine bacterium clone H3SA1b076 16S ribosomal RNA gene, partial sequence	100	254	254	0	0	6.62e-128	470	100
MiFish_UE-asv1524	gi|388951473|gb|JQ196142.1|	77133	Uncultured bacterium clone SeaWat_24288 16S ribosomal RNA gene, partial sequence	98.425	254	254	4	0	3.1e-121	448	100
MiFish_UE-asv1525	gi|972297429|gb|KT271105.1|	155900	Uncultured organism isolate 1207VA11 clone 29 16S ribosomal RNA gene, partial sequence	96.8	251	250	8	0	2.4e-112	418	99
MiFish_UE-asv1526	gi|1919228527|gb|MW167683.1|	77133	Uncultured bacterium clone uncultured_bac24 16S ribosomal RNA gene, partial sequence	92.8	250	250	18	0	1.13e-95	363	100
MiFish_UE-asv1527	gi|1189405795|gb|MF042768.1|	358574	Uncultured microorganism clone 406 16S ribosomal RNA gene, partial sequence	96.8	250	250	8	0	2.39e-112	418	100
MiFish_UE-asv1528	gi|1496543303|gb|MH529313.1|	77133	Uncultured bacterium clone OTU_5665 16S ribosomal RNA gene, partial sequence	92.969	256	256	18	0	5.39e-99	374	100
MiFish_UE-asv1529	gi|1735234843|ref|NC_044408.1|	35684	Pseudopedinella elastica voucher CCMP716 chloroplast, complete genome	99.606	254	254	1	0	8.56e-127	466	100
MiFish_UE-asv1530	gi|1386548574|gb|MF351953.1|	77133	Uncultured bacterium clone Mar-18 16S ribosomal RNA gene, partial sequence	100	254	254	0	0	6.62e-128	470	100
MiFish_UE-asv1531	gi|1109493713|gb|KY278294.1|	77133	Uncultured bacterium clone CP_Otu3075 16S ribosomal RNA gene, partial sequence	92.683	254	246	15	3	2.5e-92	351	96
MiFish_UE-asv1533	gi|1109497293|gb|KY281874.1|	77133	Uncultured bacterium clone CP_Otu7053 16S ribosomal RNA gene, partial sequence	96.327	250	245	9	0	6.69e-108	403	98
MiFish_UE-asv1535	gi|1919228517|gb|MW167673.1|	77133	Uncultured bacterium clone uncultured_bac14 16S ribosomal RNA gene, partial sequence	99.2	250	250	2	0	2.35e-122	451	100
MiFish_UE-asv1536	gi|592749266|gb|KF973157.1|	77133	Uncultured bacterium clone B4-12 16S ribosomal RNA gene, partial sequence	99.209	253	253	2	0	5.13e-124	457	100
MiFish_UE-asv1537	gi|602750212|gb|KF817259.1|	77133	Uncultured bacterium clone BL_Sep2011_20m_G2 16S ribosomal RNA gene, partial sequence	100	253	253	0	0	2.37e-127	468	100
MiFish_UE-asv1538	gi|1594358947|dbj|LC065887.1|	77133	Uncultured bacterium gene for 16S ribosomal RNA, partial sequence, clone: Sa_CY_M_68	99.209	253	253	2	0	5.13e-124	457	100
MiFish_UE-asv1539	gi|283483243|emb|AM229196.1|	77133	Uncultured bacterium partial 16S rRNA gene, clone HydGH-Bac21	94.8	250	250	13	0	5.21e-104	390	100
MiFish_UE-asv1540	gi|1828316262|gb|MT280029.1|	1920299	Parasphingopyxis sp. strain CP4 16S ribosomal RNA gene, partial sequence	100	253	253	0	0	2.37e-127	468	100
MiFish_UE-asv1541	gi|1726640103|dbj|LC496421.1|	56765	Uncultured marine bacterium DGGE band G48 gene for 16S ribosomal RNA, partial sequence	99.605	253	253	1	0	1.1e-125	462	100
MiFish_UE-asv1542	gi|972297429|gb|KT271105.1|	155900	Uncultured organism isolate 1207VA11 clone 29 16S ribosomal RNA gene, partial sequence	96.787	250	249	8	0	8.59e-112	416	99
MiFish_UE-asv1543	gi|1777393134|gb|MN013407.1|	208526	Gallus gallus gallus voucher whole blood mitochondrion, complete genome	100	181	181	0	0	1.68e-87	335	100
MiFish_UE-asv1544	gi|2233738458|emb|OW539364.1|	221218	uncultured Parcubacteria group bacterium DNA containing 16S-23S intergenic spacer region, clone 43	95.51	251	245	11	0	1.45e-104	392	98
MiFish_UE-asv1545	gi|1802790973|gb|MN122939.1|	278165	Alosa fallax isolate DM234 mitochondrion	99.425	174	174	1	0	5.79e-82	316	100
MiFish_UE-asv1546	gi|1777393134|gb|MN013407.1|	208526	Gallus gallus gallus voucher whole blood mitochondrion, complete genome	100	180	180	0	0	6e-87	333	100
MiFish_UE-asv1547	gi|1109497507|gb|KY282088.1|	77133	Uncultured bacterium clone CP_Otu7291 16S ribosomal RNA gene, partial sequence	99.592	253	245	1	0	3.09e-121	448	97
MiFish_UE-asv1548	gi|127692604|gb|EF092210.1|	210934	Uncultured Legionella sp. clone Ax36_H9 16S ribosomal RNA gene, partial sequence	100	254	254	0	0	6.62e-128	470	100
MiFish_UE-asv1549	gi|148922600|ref|NC_009581.1|	184585	Engraulis encrasicolus mitochondrion, complete genome	98.276	174	174	3	0	1.25e-78	305	100
MiFish_UE-asv1551	gi|2233738458|emb|OW539364.1|	221218	uncultured Parcubacteria group bacterium DNA containing 16S-23S intergenic spacer region, clone 43	95.51	250	245	11	0	1.45e-104	392	98
MiFish_UE-asv1554	gi|1008328264|gb|KT974122.1|	198431	Uncultured prokaryote clone 532888 16S ribosomal RNA gene, partial sequence	99.213	254	254	2	0	1.43e-124	459	100
MiFish_UE-asv1556	gi|1735236402|ref|NC_044463.1|	2305497	Halamphora americana chloroplast, complete genome	99.605	253	253	1	0	1.1e-125	462	100
MiFish_UE-asv1557	gi|799177516|gb|KP091207.1|	77133	Uncultured bacterium clone BAC_OTU_54 16S ribosomal RNA gene, partial sequence	98.419	253	253	4	0	1.11e-120	446	100
MiFish_UE-asv1559	gi|1798174199|gb|MN122917.1|	69293	Gasterosteus aculeatus isolate DM180 mitochondrion	99.408	169	169	1	0	3.36e-79	307	100
MiFish_UE-asv1560	gi|1771902569|emb|LR639607.1|	77133	uncultured bacterium partial 16S rRNA gene	100	253	253	0	0	2.37e-127	468	100
MiFish_UE-asv1561	gi|618731312|emb|HE803938.1|	120858	Uncultured epsilon proteobacterium partial 16S rRNA gene, isolate 1.2, clone 1b_12	100	254	254	0	0	6.62e-128	470	100
MiFish_UE-asv1563	gi|1594358947|dbj|LC065887.1|	77133	Uncultured bacterium gene for 16S ribosomal RNA, partial sequence, clone: Sa_CY_M_68	99.213	254	254	2	0	1.43e-124	459	100
MiFish_UE-asv1564	gi|1434886026|gb|AY361941.2|	77133	Uncultured bacterium clone P8-GEO-4 16S ribosomal RNA gene, partial sequence	100	254	254	0	0	6.62e-128	470	100
MiFish_UE-asv1565	gi|2091526160|ref|NC_057471.1|	83372	Thalassiosira nordenskioeldii isolate CNS00052 mitochondrion, complete genome	94.071	253	253	15	0	2.46e-102	385	100
MiFish_UE-asv1566	gi|336111254|gb|JF488707.1|	1010546	Eukaryote SCGC AAA074-K05 16S ribosomal RNA gene, partial sequence; chloroplast	100	253	253	0	0	2.37e-127	468	100
MiFish_UE-asv1567	gi|148731491|gb|EF573710.1|	77133	Uncultured bacterium clone S25_54 16S ribosomal RNA gene, partial sequence	100	253	253	0	0	2.37e-127	468	100
MiFish_UE-asv1568	gi|314912219|gb|HQ691934.1|	77133	Uncultured bacterium clone Clip 159 16S ribosomal RNA gene, partial sequence	93.625	250	251	14	2	5.24e-99	374	100
MiFish_UE-asv1569	gi|388954206|gb|JQ198875.1|	77133	Uncultured bacterium clone SeaWat_F628 16S ribosomal RNA gene, partial sequence	99.605	253	253	1	0	1.1e-125	462	100
MiFish_UE-asv1571	gi|1798174145|gb|MN122861.1|	8058	Merlangius merlangus isolate DM167 mitochondrion	98.83	171	171	2	0	1.23e-78	305	100
MiFish_UE-asv1572	gi|2182489199|gb|MW727513.1|	2589375	Ensis leei voucher WAM 70674 mitochondrion, complete genome	100	158	158	0	0	8.64e-75	292	100
MiFish_UE-asv1573	gi|613847924|gb|KJ513103.1|	1486439	Dinophysis cf. acuta Dph32 16S ribosomal RNA gene, partial sequence; plastid	100	253	253	0	0	2.37e-127	468	100
MiFish_UE-asv1574	gi|1247556740|gb|MG011058.1|	77133	Uncultured bacterium clone DNA46 16S ribosomal RNA gene, partial sequence	100	253	253	0	0	2.37e-127	468	100
MiFish_UE-asv1575	gi|1693837761|gb|MN099587.1|	1902409	Phaeobacter sp. strain CfWS2c 16S ribosomal RNA gene, partial sequence	100	253	253	0	0	2.37e-127	468	100
MiFish_UE-asv1577	gi|1052477315|gb|KX705540.1|	77133	Uncultured bacterium clone 3296 16S ribosomal RNA gene, partial sequence	91.129	259	248	22	0	7.17e-88	337	96
MiFish_UE-asv1578	gi|1152262500|gb|KY691106.1|	77133	Uncultured bacterium clone 652 16S ribosomal RNA gene, partial sequence	92.969	256	256	18	0	5.39e-99	374	100
MiFish_UE-asv1579	gi|118138935|gb|EF051835.1|	183512	Uncultured chrysophyte clone MC597-76 16S ribosomal RNA gene, partial sequence; plastid	100	254	254	0	0	6.62e-128	470	100
MiFish_UE-asv1580	gi|336111280|gb|JF488733.1|	1010586	Eukaryote SCGC AAA074-P04 16S ribosomal RNA gene, partial sequence; chloroplast	100	254	254	0	0	6.62e-128	470	100
MiFish_UE-asv1581	gi|2248495748|ref|NC_063454.1|	265563	Odontella aurita isolate Qingdao in China mitochondrion, complete genome	93.822	257	259	12	4	6.95e-103	387	100
MiFish_UE-asv1582	gi|388955320|gb|JQ199989.1|	77133	Uncultured bacterium clone SeaWat_55326 16S ribosomal RNA gene, partial sequence	100	269	269	0	0	3.25e-136	497	100
MiFish_UE-asv1583	gi|1189362625|gb|MF040131.1|	1302715	Uncultured OM27 clade bacterium clone Otu205 16S ribosomal RNA gene, partial sequence	100	253	253	0	0	2.37e-127	468	100
MiFish_UE-asv1585	gi|815076391|emb|LN735408.3|	1606701	Rhodomonas sp. RCC2944 chloroplast partial 16S rRNA gene, strain RCC 2944	100	253	253	0	0	2.37e-127	468	100
MiFish_UE-asv1586	gi|1008328037|gb|KT973895.1|	198431	Uncultured prokaryote clone 4403486 16S ribosomal RNA gene, partial sequence	100	253	253	0	0	2.37e-127	468	100
MiFish_UE-asv1587	gi|583844542|gb|KF875623.1|	77133	Uncultured bacterium clone 1-85 16S ribosomal RNA gene, partial sequence	93.227	250	251	15	2	2.44e-97	368	100
MiFish_UE-asv1588	gi|1851864524|gb|MT588523.1|	1874361	Idiomarina sp. strain Voy50th29-4 16S ribosomal RNA gene, partial sequence	100	253	253	0	0	2.37e-127	468	100
MiFish_UE-asv1589	gi|2430740609|emb|OV289318.1|	77133	uncultured Bacterium partial 16S rRNA gene	94.422	251	251	13	1	2.43e-102	385	100
MiFish_UE-asv1591	gi|1134380226|gb|KX172439.1|	77133	Uncultured bacterium clone EzyYy264 16S ribosomal RNA gene, partial sequence	98.425	254	254	4	0	3.1e-121	448	100
MiFish_UE-asv1592	gi|1351533661|gb|MH002261.1|	77133	Uncultured bacterium clone 536800 16S ribosomal RNA gene, partial sequence	98.814	253	253	3	0	2.39e-122	451	100
MiFish_UE-asv1593	gi|1919228505|gb|MW167661.1|	77133	Uncultured bacterium clone uncultured_bac2 16S ribosomal RNA gene, partial sequence	100	250	250	0	0	1.09e-125	462	100
MiFish_UE-asv1594	gi|558762928|gb|KF616705.1|	77133	Uncultured bacterium clone APC-3439-J2D2 16S ribosomal RNA gene, partial sequence	100	253	253	0	0	2.37e-127	468	100
MiFish_UE-asv1595	gi|472054224|gb|KC631491.1|	77133	Uncultured bacterium clone YF1_B102 16S ribosomal RNA gene, partial sequence	93.633	266	267	15	2	3.34e-106	398	100
MiFish_UE-asv1596	gi|1293660322|gb|MG639031.1|	198431	Uncultured prokaryote clone OTU1581 16S ribosomal RNA gene, partial sequence	99.184	253	245	2	0	1.44e-119	442	97
MiFish_UE-asv1597	gi|320153619|gb|GU235187.1|	56765	Uncultured marine bacterium clone SHFB813 16S ribosomal RNA gene, partial sequence	91.797	256	256	21	0	5.43e-94	357	100
MiFish_UE-asv1600	gi|219842110|dbj|AB476296.1|	77133	Uncultured bacterium gene for 16S rRNA, partial sequence, clone: IHE5_96	93.333	254	255	15	2	1.48e-99	375	100
MiFish_UE-asv1601	gi|1679570017|emb|LR595537.1|	77133	uncultured bacterium partial 16S rRNA gene	100	254	254	0	0	6.62e-128	470	100
MiFish_UE-asv1602	gi|1735236402|ref|NC_044463.1|	2305497	Halamphora americana chloroplast, complete genome	100	253	253	0	0	2.37e-127	468	100
MiFish_UE-asv1603	gi|799177509|gb|KP091200.1|	77133	Uncultured bacterium clone BAC_OTU_47 16S ribosomal RNA gene, partial sequence	100	253	253	0	0	2.37e-127	468	100
MiFish_UE-asv1604	gi|238054779|gb|FJ949234.1|	77133	Uncultured bacterium clone MS-O33 16S ribosomal RNA gene, partial sequence	91.6	250	250	21	0	1.14e-90	346	100
MiFish_UE-asv1605	gi|924899853|gb|KR825202.1|	77133	Uncultured bacterium clone JS5_405 16S ribosomal RNA gene, partial sequence	100	253	253	0	0	2.37e-127	468	100
MiFish_UE-asv1606	gi|1132314202|gb|KX933171.1|	56765	Uncultured marine bacterium clone 70S8Bb00A 16S ribosomal RNA gene, partial sequence	100	253	253	0	0	2.37e-127	468	100
MiFish_UE-asv1607	gi|1736641955|dbj|LC499529.1|	52904	Scophthalmus maximus KAUM:I:108280 mitochondrial gene for 12S rRNA, partial sequence	100	169	169	0	0	7.22e-81	313	100
MiFish_UE-asv1608	gi|1109497293|gb|KY281874.1|	77133	Uncultured bacterium clone CP_Otu7053 16S ribosomal RNA gene, partial sequence	91.429	250	245	21	0	6.88e-88	337	98
MiFish_UE-asv1609	gi|1798174145|gb|MN122861.1|	8058	Merlangius merlangus isolate DM167 mitochondrion	99.412	170	170	1	0	9.42e-80	309	100
MiFish_UE-asv1610	gi|1052477315|gb|KX705540.1|	77133	Uncultured bacterium clone 3296 16S ribosomal RNA gene, partial sequence	91.129	259	248	22	0	7.17e-88	337	96
MiFish_UE-asv1611	gi|326699017|gb|JF344116.1|	221218	Uncultured candidate division OD1 bacterium clone RODAS-138 16S ribosomal RNA gene, partial sequence	91.406	256	256	22	0	2.53e-92	351	100
MiFish_UE-asv1612	gi|430006897|emb|HF545594.1|	77133	Uncultured bacterium partial 16S rRNA gene, clone 2ARNbW14_S1_96	98.008	251	251	5	0	1.84e-118	438	100
MiFish_UE-asv1613	gi|1364872313|gb|MH075375.1|	86473	Uncultured Gammaproteobacteria bacterium clone AG-333-O13 16S ribosomal RNA gene, partial sequence	100	254	254	0	0	6.62e-128	470	100
MiFish_UE-asv1614	gi|1343184154|gb|KY498708.1|	109231	Glabratella patelliformis isolate GP446-20 small subunit ribosomal RNA gene, partial sequence; chloroplast	100	254	254	0	0	6.62e-128	470	100
MiFish_UE-asv1615	gi|388954016|gb|JQ198685.1|	77133	Uncultured bacterium clone SeaWat_F325 16S ribosomal RNA gene, partial sequence	100	253	253	0	0	2.37e-127	468	100
MiFish_UE-asv1617	gi|315573054|gb|HQ653970.1|	77133	Uncultured bacterium clone TANK_Np_59 16S ribosomal RNA gene, partial sequence	98.4	250	250	4	0	5.1e-119	440	100
MiFish_UE-asv1618	gi|1127547895|gb|KX177102.1|	77133	Uncultured bacterium clone MSS-16A08 16S ribosomal RNA gene, partial sequence	100	254	254	0	0	6.62e-128	470	100
MiFish_UE-asv1619	gi|953515858|gb|KT874463.1|	267567	Skeletonema marinoi mitochondrion, complete genome	90.514	253	253	24	0	2.51e-87	335	100
MiFish_UE-asv1620	gi|1590258415|ref|NR_044680.2|	859321	Desulfosarcina variabilis str. Montpellier 16S ribosomal RNA, partial sequence	100	254	254	0	0	6.62e-128	470	100
MiFish_UE-asv1622	gi|354952379|dbj|AB559765.1|	77133	Uncultured bacterium gene for 16S rRNA, partial sequence, isolate: DGGE-band1-32	100	254	254	0	0	6.62e-128	470	100
MiFish_UE-asv1623	gi|656904770|gb|KF928824.1|	77133	Uncultured bacterium clone EXA-Snow-B3 16S ribosomal RNA gene, partial sequence	99.605	253	253	1	0	1.1e-125	462	100
MiFish_UE-asv1624	gi|1799624616|gb|MN122931.1|	7950	Clupea harengus isolate DM162a mitochondrion, complete genome	99.419	172	172	1	0	7.39e-81	313	100
MiFish_UE-asv1625	gi|1858592716|gb|MT626473.1|	571298	Pseudoruegeria lutimaris strain NBU1576 16S ribosomal RNA gene, partial sequence	100	253	253	0	0	2.37e-127	468	100
MiFish_UE-asv1626	gi|1189405983|gb|MF042956.1|	358574	Uncultured microorganism clone 594 16S ribosomal RNA gene, partial sequence	92.063	250	252	16	4	2.46e-92	351	100
MiFish_UE-asv1627	gi|1182627406|gb|KY962639.1|	77133	Uncultured bacterium clone denovo48432 16S ribosomal RNA gene, partial sequence	100	253	253	0	0	2.37e-127	468	100
MiFish_UE-asv1628	gi|1379014009|gb|MH229164.1|	77133	Uncultured bacterium clone OTU3424 16S ribosomal RNA gene, partial sequence	100	253	253	0	0	2.37e-127	468	100
MiFish_UE-asv1629	gi|1132318976|gb|KX937945.1|	203449	Uncultured marine eukaryote clone 155S3Bca3H433 16S ribosomal RNA gene, partial sequence; plastid	100	254	254	0	0	6.62e-128	470	100
MiFish_UE-asv1630	gi|187472690|gb|EU488087.1|	77133	Uncultured bacterium clone CK_1C4_59 16S ribosomal RNA gene, partial sequence	94.902	254	255	12	1	3.17e-106	398	100
MiFish_UE-asv1631	gi|1026604720|gb|KU173685.1|	174293	Uncultured Microgenomates group bacterium clone ZJ0902B107 16S ribosomal RNA gene, partial sequence	100	255	255	0	0	1.85e-128	472	100
MiFish_UE-asv1633	gi|1861720593|gb|MT667658.1|	77133	Uncultured bacterium clone denovo261 16S ribosomal RNA gene, partial sequence	100	254	254	0	0	6.62e-128	470	100
MiFish_UE-asv1634	gi|1109491425|gb|KY276006.1|	77133	Uncultured bacterium clone CP_Otu546 16S ribosomal RNA gene, partial sequence	99.18	252	244	2	0	5.14e-119	440	97
MiFish_UE-asv1635	gi|544166673|gb|KF624161.1|	77133	Uncultured bacterium clone JPC_97 16S ribosomal RNA gene, partial sequence	100	253	253	0	0	2.37e-127	468	100
MiFish_UE-asv1636	gi|262072139|gb|GU061216.1|	86473	Uncultured gamma proteobacterium clone 5m-14 16S ribosomal RNA gene, partial sequence	100	253	253	0	0	2.37e-127	468	100
MiFish_UE-asv1638	gi|2233738458|emb|OW539364.1|	221218	uncultured Parcubacteria group bacterium DNA containing 16S-23S intergenic spacer region, clone 43	95.102	251	245	12	0	6.77e-103	387	98
MiFish_UE-asv1639	gi|148732217|gb|EF574436.1|	77133	Uncultured bacterium clone S25_780 16S ribosomal RNA gene, partial sequence	90.945	253	254	21	2	5.39e-89	340	100
MiFish_UE-asv1642	gi|1705447212|gb|MN186614.1|	59754	Alcanivorax borkumensis strain SK-2 16S ribosomal RNA gene, partial sequence	100	253	253	0	0	2.37e-127	468	100
MiFish_UE-asv1644	gi|187472690|gb|EU488087.1|	77133	Uncultured bacterium clone CK_1C4_59 16S ribosomal RNA gene, partial sequence	97.255	255	255	7	0	8.73e-117	433	100
MiFish_UE-asv1645	gi|768028210|gb|KP304945.1|	77133	Uncultured bacterium clone 88851 16S ribosomal RNA gene, partial sequence	90.837	251	251	23	0	6.91e-88	337	100
MiFish_UE-asv1646	gi|806637510|dbj|AB795501.1|	34034	Uncultured delta proteobacterium gene for 16S ribosomal RNA, partial sequence, clone: Down24	100	254	254	0	0	6.62e-128	470	100
[truncated: 3,826 more rows]

## Sheet: Raw ASV table
ft115bis_bottom_1_S1	ft115bis_bottom_1_S2	ft115bis_bottom_1_S3	ft115bis_bottom_2_S1	ft115bis_bottom_2_S2	ft115bis_bottom_2_S3	ft115bis_bottom_3_S1	ft115bis_bottom_3_S2	ft115bis_bottom_3_S3	ft115bis_bottom_4_S1	ft115bis_bottom_4_S2	ft115bis_bottom_4_S3	ft115bis_bottom_5_S1	ft115bis_bottom_5_S2	ft115bis_bottom_5_S3	ft115bis_surface_1_S1	ft115bis_surface_1_S2	ft115bis_surface_1_S3	ft115bis_surface_2_S1	ft115bis_surface_2_S2	ft115bis_surface_2_S3	ft115bis_surface_3_S1	ft115bis_surface_3_S2	ft115bis_surface_3_S3	ft115bis_surface_4_S1	ft115bis_surface_4_S2	ft115bis_surface_4_S3	ft115bis_surface_5_S1	ft115bis_surface_5_S2	ft115bis_surface_5_S3	ft120_bottom_1_S1	ft120_bottom_1_S2	ft120_bottom_1_S3	ft120_bottom_2_S1	ft120_bottom_2_S2	ft120_bottom_2_S3	ft120_bottom_3_S1	ft120_bottom_3_S2	ft120_bottom_3_S3	ft120_bottom_4_S1	ft120_bottom_4_S2	ft120_bottom_4_S3	ft120_bottom_5_S1	ft120_bottom_5_S2	ft120_bottom_5_S3	ft120_surface_1_S1	ft120_surface_1_S2	ft120_surface_1_S3	ft120_surface_2_S1	ft120_surface_2_S2
[truncated: 6,836 more rows]
[truncated: 433 more columns]

[truncated: 7 more sheets: Contaminant ASVs, Post-MicroDecon all ASVs , Post-MicroDecon marine fish ASV, Post-MicroDecon community data, Post-MicroDecon total reads, Species Detection List, Total Read Counts]
