# Supplementary material for: Vertical and horizontal environmental DNA (eDNA) patterns of fish in a shallow and well-mixed North Sea area
Source: Sci Rep. 2024 Jul 20;14:16748. doi: 10.1038/s41598-024-66912-2 (PMC11271445; doi:10.1038/s41598-024-66912-2)
Supplement: Supplementary file 3 — Supplementary Information 3. [file 41598_2024_66912_MOESM3_ESM.xlsx]

## Sheet: Standardized abudance data_traw
	Arnoglossus laterna	Callionymus lyra	Callionymus reticulatus	Chelidonichthys lucerna	Echiichthys vipera	Hippocampus hippocampus	Hyperoplus lanceolatus	Limanda limanda	Mullus surmuletus	Pleuronectes platessa	Raja clavata	Solea solea	Trachinus draco	Trachurus trachurus	Ammodytes tobianus	Gobius niger	Pegusa lascaris	Scophthalmus maximus	Scyliorhinus canicula	Trisopterus luscus	Belone belone	Engraulis encrasicolus	Gadus morhua	Merlangius merlangus	Mustelus asterias	Pomatoschistus lozanoi	Pomatoschistus minutus	Sprattus sprattus	Clupea harengus	Myoxocephalus scorpius	Platichthys flesus	Pomatoschistus	Syngnathus acus	Agonus cataphractus	Buglossidium luteum	Microstomus kitt	Ciliata mustela	Atherina presbyter	Spondyliosoma cantharus	Eutrigla gurnardus	Dicentrarchus labrax	Osmerus eperlanus
ft840	0.286847	0.143423	0.215135	0.0717117	0.215135	0.0717117	0.0717117	0.215135	3.51387	2.4382	0.0717117	0.143423	0.215135	0.0717117	0	0	0	0	0	0	0	0	0	0	0	0	0	0	0	0	0	0	0	0	0	0	0	0	0	0	0	0
ftWBB01	0	0	0	0	1.35544	0.246444	0.123222	0.061611	0.492888	0.61611	0	0.123222	0	0	0.061611	0.061611	0.061611	0.061611	0.061611	0.123222	0	0	0	0	0	0	0	0	0	0	0	0	0	0	0	0	0	0	0	0	0	0
ft330	0.0605057	0.42354	0.484046	0	0	0.0605057	0	1.45214	1.81517	0.42354	0	0.0605057	0	0	0	1.63365	0	0	0.0605057	0.121011	0.0605057	0.0605057	0.0605057	0.121011	0.0605057	0.0605057	0.605057	0.181517	0	0	0	0	0	0	0	0	0	0	0	0	0	0
ftTrack2	0.0709876	0.0709876	0	0.0709876	2.48457	0.496913	0.0709876	0.425926	0.212963	0.212963	0	0.0709876	0	1.49074	0	0	0.0709876	0	0	0	0	0	0	0.0709876	0	0	0	0	0	0	0	0	0	0	0	0	0	0	0	0	0	0
ft230	0	0.124068	0	0.0620338	0	0	0	8.00236	0	5.33491	0.124068	0.248135	0	0	0	0	0	0	0	0.0620338	0	0	0	1.61288	0	0	0	1.73695	0.0620338	0.0620338	0.124068	5.62901	0.0620338	0	0	0	0	0	0	0	0	0
ftWT1bis	0.181274	0.483398	1.32934	0.120849	1.02722	0	0.120849	5.8612	3.20251	0.785521	0	0.120849	0	1.63147	0	1.75232	0	0	0	0	0	0	0	0.181274	0	0	0	0	0	0	0	2.37526	0	0.0604247	0.362548	0.0604247	0	0	0	0	0	0
ft421	0.0692375	0	0	0	1.24628	0.0692375	0.0692375	0.27695	0	2.35408	0	0	0	0.623138	0.0692375	0	0.0692375	0	0	0	0	0	0	0	0	0	0	0	0	0	0	0	0	0	0	0	0	0	0	0	0	0
ftB03	0	0	0	0.289902	0	0	0	0.869706	0	2.43518	0	7.07361	0	0	0	0	0	0	0	0.115961	0	0	0	0.0579804	0	0	1.57652	1.68143	1.79739	0.0579804	0	0	0	0.405863	0	0	0.0579804	0	0	0	0	0
ftTrack5	0	0.0893176	0	0	1.33976	0.35727	0.0893176	1.07181	0.446588	0.0893176	0	0.0893176	0	0.625223	0.0893176	0	0	0	0	0	0	0	0	0.0893176	0	0	0	0	0	0	0	0.893176	0	0	0	0	0	0	0	0	0	0
ft115bis	0.193932	0.646439	0.0646439	0	0	0	0	6.98154	0	1.35752	0	1.09895	0	0	0	0	0	0	0	0.0646439	0	0.129288	0	0.711083	0.0646439	0	0	16.161	1.42217	0	0	3.96175	0	0.32322	0	0	0	0	0	0	0	0
ft7105	0	0.066105	0	0.066105	0	0	0	6.87492	0	6.01556	0	0.066105	0	0	0	0	0	0	0	0	0	0	0	0.198315	0	0	0	1.45431	0.859365	0.066105	0.198315	4.07113	0	0	0	0	0.13221	0.066105	0	0	0	0
ftWT2tris	0	0	0.463535	0	2.70396	0.309023	0.154512	1.15884	0.309023	0.154512	0	0.154512	0	0.540791	0	0	0	0	0	0	0	0.0772559	0	0	0	0	0	0	0	0	0	0.154512	0	0	0.0772559	0	0	0	0.0772559	0	0	0
ftWT3bis	0	0	0	0.0661075	0.594967	0.52886	0	0.396645	0	0	0	0	0.0661075	1.05772	0	0	0	0	0	0	0	0	0	0	0	0	0	0	0	0	0	0	0	0	0	0	0	0	0	0.0661075	0	0
ft120	0	1.47618	0	0	0	0	0	4.22723	0	0.536792	0	0.268396	0	0.134198	0	0	0	0	0.067099	0	0	0	0	0.738089	0	0.403392	6.05088	0	0	0	0.134198	0	0.067099	0	0	0	0	0	0	0	0	0
ftTrack3	0	0	0	0	0.689072	2.45003	0.0765636	1.30158	0.382818	0.229691	0	0.0765636	0	0.918763	0	0	0	0	0	0	0	0	0	0	0	0	0	0	0	0	0	0.306254	0	0	0	0	0	0	0	0	0	0
ftBRZRbis	0.328168	0.131267	0.196901	0.131267	0.131267	0	0	1.05014	0.0656337	0.984505	0	0.0656337	0	8.92618	0.0656337	0	0	0	0	0	0	0	0	0	0	0.327551	0	0	0.262535	0	0	0	0	0.0656337	1.05014	0	0	0	0	0.131267	0.0656337	0
ft140tris	0	0	0	0	0	0	0	0.556065	0	0.903606	0	0.973114	0	0	0	0	0	0	0	0	0	0	0	0.278033	0	18.9472	30.607	0.347541	0.76459	0.0695082	0.139016	0	0	3.85441	0	0	1.32066	0.139016	0	0	0	0.0695082

## Sheet: Standardized biomass data_trawl
	Arnoglossus laterna	Callionymus lyra	Callionymus reticulatus	Chelidonichthys lucerna	Echiichthys vipera	Hippocampus hippocampus	Hyperoplus lanceolatus	Limanda limanda	Mullus surmuletus	Pleuronectes platessa	Raja clavata	Solea solea	Trachinus draco	Trachurus trachurus	Ammodytes tobianus	Gobius niger	Pegusa lascaris	Scophthalmus maximus	Scyliorhinus canicula	Trisopterus luscus	Belone belone	Engraulis encrasicolus	Gadus morhua	Merlangius merlangus	Mustelus asterias	Pomatoschistus lozanoi	Pomatoschistus minutus	Sprattus sprattus	Clupea harengus	Myoxocephalus scorpius	Platichthys flesus	Pomatoschistus	Syngnathus acus	Agonus cataphractus	Buglossidium luteum	Microstomus kitt	Ciliata mustela	Atherina presbyter	Spondyliosoma cantharus	Eutrigla gurnardus	Dicentrarchus labrax	Osmerus eperlanus
ft840	1.79279	4.8764	0.215135	10.1831	2.07964	0.143423	3.44216	15.418	80.102	155.041	57.0825	24.382	28.7564	1.07568	0	0	0	0	0	0	0	0	0	0	0	0	0	0	0	0	0	0	0	0	0	0	0	0	0	0	0	0
ftWBB01	0	0	0	0	18.6681	0.431277	4.55921	3.14216	14.417	28.2794	0	6.11612	0	0	0.308055	0.246444	2.21799	9.61131	32.9619	7.70137	0	0	0	0	0	0	0	0	0	0	0	0	0	0	0	0	0	0	0	0	0	0
ft330	0.0605057	10.9515	3.08579	0	0	0.181517	0	93.2393	47.86	37.2715	0	4.59844	0	0	0	22.3871	0	0	58.9931	5.08248	4.65894	0.0605057	24.2023	10.2255	36.3034	0.116171	1.68811	0.0605057	0	0	0	0	0	0	0	0	0	0	0	0	0	0
ftTrack2	0.141975	2.76852	0	0.709876	50.2592	0.993827	0.638889	22.858	4.54321	11.7839	0	4.96913	0	15.6883	0	0	0.425926	0	0	0	0	0	0	4.82716	0	0	0	0	0	0	0	0	0	0	0	0	0	0	0	0	0	0
ft230	0	2.72949	0	1.73695	0	0	0	314.449	0	296.336	116.81	4.4044	0	0	0	0	0	0	0	2.85356	0	0	0	54.8379	0	0	0	4.46643	0.310169	2.17118	16.3769	15.4798	0.868473	0	0	0	0	0	0	0	0	0
ftWT1bis	1.45019	5.1361	5.80077	6.88842	26.5264	0	6.1029	225.384	87.6158	60.7268	0	5.01525	0	14.8041	0	4.22973	0	0	0	0	0	0	0	23.8073	0	0	0	0	0	0	0	6.39493	0	0.302124	2.35656	2.65869	0	0	0	0	0	0
ft421	0.27695	0	0	0	12.255	0.0692375	2.97721	23.7485	0	131.62	0	0	0	5.26205	0.346188	0	2.83874	0	0	0	0	0	0	0	0	0	0	0	0	0	0	0	0	0	0	0	0	0	0	0	0	0
ftB03	0	0	0	7.07361	0	0	0	23.1922	0	46.3843	0	178	0	0	0	0	0	0	0	5.50814	0	0	0	0.985667	0	0	4.72955	14.669	6.66775	2.0873	0	0	0	2.60912	0	0	0.202931	0	0	0	0	0
ftTrack5	0	0.133976	0	0	23.0439	0.446588	0.982494	57.8778	8.39586	3.12612	0	26.3487	0	6.43087	0.535906	0	0	0	0	0	0	0	0	6.69882	0	0	0	0	0	0	0	1.96499	0	0	0	0	0	0	0	0	0	0
ft115bis	3.03826	15.7731	0.129288	0	0	0	0	293.807	0	59.8603	0	46.285	0	0	0	0	0	0	0	2.26254	0	0.258576	0	42.7296	131.55	0	0	38.3985	5.62402	0	0	7.92351	0	1.16359	0	0	0	0	0	0	0	0
ft7105	0	0.330525	0	5.2884	0	0	0	277.906	0	190.713	0	1.78484	0	0	0	0	0	0	0	0	0	0	0	9.32081	0	0	0	8.26313	3.04083	2.24757	41.4479	13.5704	0	0	0	0	4.03241	1.05768	0	0	0	0
ftWT2tris	0	0	1.9314	0	40.0958	0.772559	5.02163	69.2213	7.49382	4.86712	0	29.898	0	6.02596	0	0	0	0	0	0	0	0.231768	0	0	0	0	0	0	0	0	0	0.618047	0	0	0.463535	0	0	0	0.386279	0	0	0
ftWT3bis	0	0	0	4.62752	13.9487	0.727182	0	25.6497	0	0	0	0	16.5269	11.3044	0	0	0	0	0	0	0	0	0	0	0	0	0	0	0	0	0	0	0	0	0	0	0	0	0	2.04933	0	0
ft120	0	20.6665	0	0	0	0	0	314.023	0	40.3936	0	3.08655	0	1.27488	0	0	0	0	71.6617	0	0	0	0	44.8221	0	1.53289	21.3798	0	0	0	34.556	0	0.939385	0	0	0	0	0	0	0	0	0
ftTrack3	0	0	0	0	11.9439	5.0532	0.842199	68.4478	7.96261	13.2455	0	6.20165	0	11.2548	0	0	0	0	0	0	0	0	0	0	0	0	0	0	0	0	0	0.918763	0	0	0	0	0	0	0	0	0	0
ftBRZRbis	1.64084	3.08478	0.787604	9.84505	3.60985	0	0	63.9928	2.36281	50.0129	0	4.06929	0	93.9218	0.787604	0	0	0	0	0	0	0	0	0	0	1.22832	0	0	1.70648	0	0	0	0	0.656337	10.5014	0	0	0	0	5.05379	45.0903	0
ft140tris	0	0	0	0	0	0	0	36.8393	0	54.7029	0	19.1147	0	0	0	0	0	0	0	0	0	0	0	14.8052	0	11.0914	35.2928	1.87672	1.59869	2.78033	29.7495	0	0	4.16829	0	0	22.4511	0.486557	0	0	0	0.278033
